# Supplementary material for: eDNA reveals spatial differences in species composition of protected rockfishes
Source: PLoS One. 2025 Dec 1;20(12):e0337724. doi: 10.1371/journal.pone.0337724 (PMC12668609; doi:10.1371/journal.pone.0337724)
Supplement: S1 File — Tables S1–S6. (XLSX) [file pone.0337724.s001.xlsx]

## Sheet: Table_S1_Sebastes
Table S1. Sebastes tissue samples that were confirmed to amplify with the Dloop primers described in this manuscript. Specimen ID refers to the University of Washington Burke Museum Fish Collections ID. Latitude and longitude are the collection location for the specimen, where available.
Specimen ID	Voucher Accession (will be added)	Latitude	Longitude	Genus	Species	Common name	Lab Testing
UW 153249				SEBASTOLOBUS	ALASCANUS	Shortspine thornyhead	NOAA
UW 151122		48.3197	-124.109	SEBASTES	ALEUTIANUS	Rougheye rockfish	Kelly
UW 048816		48.2217	-123.335	SEBASTES	ALUTUS	Pacific ocean perch	Kelly
UW 118662		47.4375	-122.365	SEBASTES	AURICULATUS	Brown rockfish	Kelly
UW 156310				SEBASTES	AURICULATUS	Brown rockfish	NOAA
UW 150218		48.3194	-124.168	SEBASTES	BABCOCKI	Redbanded rockfish	Kelly
UW 157098		48.0317	-125.484	SEBASTES	BREVISPINIS	Silvergray rockfish	Kelly
UW 156291				SEBASTES	CHLOROSTICTUS	Greenspotted rockfish	NOAA
UW 117007		48.2477	-123.999	SEBASTES	CRAMERI	Darkblotched rockfish	Kelly
UW 156292				SEBASTES	CRAMERI	Darkblotched rockfish	NOAA
UW 156293				SEBASTES	CRAMERI	Darkblotched rockfish	NOAA
UW 156294				SEBASTES	CRAMERI	Darkblotched rockfish	NOAA
UW 156455		48.0538	-122.407	SEBASTES	DIPLOPROA	Splitnose rockfish	Kelly
UW 117005		48.2477	-123.999	SEBASTES	ELONGATUS	Greenstriped rockfish	Kelly
UW 048817		48.2217	-123.335	SEBASTES	EMPHAEUS	Puget Sound rockfish	Kelly
UW 156290				SEBASTES	ENSIFER	Swordspine rockfish	NOAA
UW 114039		48.578	-123.046	SEBASTES	ENTOMELAS	Widow rockfish	Kelly
UW 110468		48.3605	-123.125	SEBASTES	FLAVIDUS	Yellowtail rockfish	Kelly
UW 155872				SEBASTES	FLAVIDUS	Yellowtail rockfish	NOAA
UW 119874		47.9937	-125.513	SEBASTES	HELVOMACULATUS	Rosethorn rockfish	Kelly
UW 202916				SEABSTES	MACDONALDI	Mexican rockfish	Kelly
UW 118660		47.631	-122.427	SEBASTES	MALIGER	Quillback rockfish	Kelly
UW 151121		48.1795	-123.692	SEBASTES	MELANOPS	Black rockfish	Kelly
UW 202495				SEBASTES	MELANOSTICTUS	Blackspotted rockfish	Kelly
UW 113590		46.6377	-124.809	SEBASTES	MELANOSTOMUS	Blackgill rockfish	Kelly
UW 112763		48.1034	-122.348	SEBASTES	MINIATUS	Vermillion rockfish	Kelly
UW 156303				SEBASTES	MINIATUS	Vermillion rockfish	NOAA
UW 049376		40.3139	-124.409	SEBASTES	MYSTINUS	Blue rockfish	Kelly
UW 156300				SEBASTES	MYSTINUS	Blue rockfish	NOAA
UW 156306				SEBASTES	MYSTINUS	Blue rockfish	NOAA
UW 112320		57.7358	-152.251	SEBASTES	NEBULOSUS	China rockfish	Kelly
UW 156953		47.569	-122.551	SEBASTES	NIGROCINCTUS	Tiger rockfish	Kelly
UW 117006		48.2972	-124.325	SEBASTES	PAUCISPINIS	Bocaccio	Kelly
UW 114063		49.5896	-127.244	SEBASTES	PINNIGER	Canary rockfish	Kelly
UW 158451		48.4267	-125.789	SEBASTES	PRORIGER	Redstripe rockfish	Kelly
UW 047283		47.3444	-124.342	SEBASTES	RASTRELLIGER	Grass rockfish	Kelly
UW 201601				SEBASTES	REEDI	Yellowmouth rockfish	Kelly
UW 114046		32.6417	-117.975	SEBASTES	ROSACEUS	Rosy rockfish	Kelly
UW 156309				SEBASTES	RUBRIVINCTUS	Flag rockfish	NOAA
UW 111749		48.0258	-125.321	SEBASTES	RUFUS	Bank rockfish	Kelly
UW 110464		48.3312	-123.002	SEBASTES	SAXICOLA	Stripetail rockfish	Kelly
UW 049112		48.3265	-124.36	SEBASTES	SEMICINCTUS	Halfbanded rockfish	Kelly
UW 156308				SEBASTES	UMBROSUS	Honeycomb rockfish	NOAA
UW 153251		48.579	-123.05	SEBASTES	WILSONI	Pygmy rockfish	Kelly
UW 151098		48.2411	-124.17	SEBASTES	ZACENTRUS	Sharpchin rockfish	Kelly

## Sheet: Table_S2_DatabaseSequences
Table S2. Accession numbers and species for sequences obtained from NCBI for the reference database, through Primer-BLAST query.
Accession	Organism
AB059558.1	Sebastes thompsoni
AB062058.1	Sebastes joyneri
AB062059.1	Sebastes inermis
AB062060.1	Sebastes schlegelii
AB062061.1	Sebastes owstoni
AB071217.1	Sebastes inermis
AB071218.1	Sebastes inermis
AB071219.1	Sebastes inermis
AB071220.1	Sebastes inermis
AB071221.1	Sebastes inermis
AB071222.1	Sebastes inermis
AB071226.1	Sebastes inermis
AB071227.1	Sebastes inermis
AB071229.1	Sebastes inermis
AB071230.1	Sebastes inermis
AB071231.1	Sebastes inermis
AB071233.1	Sebastes inermis
AB071234.1	Sebastes inermis
AB071235.1	Sebastes inermis
AB071236.1	Sebastes inermis
AB071237.1	Sebastes inermis
AB071238.1	Sebastes inermis
AB071239.1	Sebastes inermis
AB071240.1	Sebastes inermis
AB071241.1	Sebastes inermis
AB071242.1	Sebastes inermis
AB071243.1	Sebastes inermis
AB071244.1	Sebastes inermis
AB071245.1	Sebastes inermis
AB071247.1	Sebastes inermis
AB071248.1	Sebastes inermis
AB071250.1	Sebastes inermis
AB071251.1	Sebastes inermis
AB071252.1	Sebastes inermis
AB071253.1	Sebastes inermis
AB071254.1	Sebastes inermis
AB071255.1	Sebastes inermis
AB071256.1	Sebastes inermis
AB071260.1	Sebastes inermis
AB071265.1	Sebastes inermis
AB071268.1	Sebastes inermis
AB071273.1	Sebastes inermis
AB071274.1	Sebastes inermis
AB071275.1	Sebastes inermis
AB071276.1	Sebastes inermis
AB071278.1	Sebastes joyneri
AB071279.1	Sebastes thompsoni
AB073085.1	Sebastes scythropus
AB073086.1	Sebastes scythropus
AB073087.1	Sebastes scythropus
AB073089.1	Sebastes scythropus
AB073090.1	Sebastes scythropus
AB073091.1	Sebastes scythropus
AB073092.1	Sebastes scythropus
AB073093.1	Sebastes scythropus
AB073095.1	Sebastes scythropus
AB073096.1	Sebastes scythropus
AB073097.1	Sebastes owstoni
AB073098.1	Sebastiscus marmoratus
AB090386.1	Sebastolobus macrochir
AB114906.1	Sebastolobus macrochir
AB274245.1	Sebastes owstoni
AB274246.1	Sebastes owstoni
AB274251.1	Sebastes owstoni
AB274252.1	Sebastes owstoni
AB274253.1	Sebastes owstoni
AB454091.1	Sebastes nivosus
AB454092.1	Sebastes longispinis
AB454093.1	Sebastes koreanus
AB614522.1	Sebastes vulpes
AB614523.1	Sebastes vulpes
AB614524.1	Sebastes vulpes
AB614525.1	Sebastes vulpes
AB614526.1	Sebastes vulpes
AB615270.1	Sebastes vulpes
AB615271.1	Sebastes vulpes
AB615272.1	Sebastes vulpes
AB615273.1	Sebastes vulpes
AB615274.1	Sebastes vulpes
AB615275.1	Sebastes vulpes
AB615276.1	Sebastes vulpes
AB615277.1	Sebastes vulpes
AB615278.1	Sebastes vulpes
AB615279.1	Sebastes vulpes
AB615284.1	Sebastes vulpes
AB615285.1	Sebastes vulpes
AB615287.1	Sebastes vulpes
AB615292.1	Sebastes vulpes
AB615293.1	Sebastes vulpes
AB615294.1	Sebastes vulpes
AB615302.1	Sebastes zonatus
AB615303.1	Sebastes zonatus
AB615304.1	Sebastes zonatus
AB615305.1	Sebastes zonatus
AB615307.1	Sebastes zonatus
AB615308.1	Sebastes zonatus
AB615309.1	Sebastes zonatus
AB615310.1	Sebastes zonatus
AB615311.1	Sebastes zonatus
AB615312.1	Sebastes zonatus
AB615313.1	Sebastes zonatus
AB615315.1	Sebastes zonatus
AB615316.1	Sebastes zonatus
AB615318.1	Sebastes zonatus
AB615319.1	Sebastes zonatus
AB615321.1	Sebastes zonatus
AB615322.1	Sebastes zonatus
AB615323.1	Sebastes zonatus
AB615326.1	Sebastes zonatus
AB615327.1	Sebastes zonatus
AB615330.1	Sebastes trivittatus
AB646692.1	Sebastes longispinis
AB646693.1	Sebastes hubbsi
AB646694.1	Sebastes longispinis
AB646695.1	Sebastes hubbsi
AB646697.1	Sebastes longispinis
AB646702.1	Sebastes hubbsi
AB646703.1	Sebastes hubbsi
AB646705.1	Sebastes longispinis
AB646707.1	Sebastes hubbsi
AB646708.1	Sebastes hubbsi
AB646709.1	Sebastes hubbsi
AB646711.1	Sebastes longispinis
AB646712.1	Sebastes longispinis
AB646713.1	Sebastes hubbsi
AB646717.1	Sebastes hubbsi
AB646718.1	Sebastes longispinis
AB646720.1	Sebastes longispinis
AB646723.1	Sebastes hubbsi
AB646724.1	Sebastes hubbsi
AB646725.1	Sebastes hubbsi
AB646726.1	Sebastes longispinis
AB646727.1	Sebastes hubbsi
AB646730.1	Sebastes longispinis
AB646733.1	Sebastes hubbsi
AB646734.1	Sebastes hubbsi
AB646735.1	Sebastes hubbsi
AB646737.1	Sebastes hubbsi
AB734123.1	Helicolenus avius
AB758129.1	Sebastes zonatus
AB758134.1	Sebastes vulpes
AB758135.1	Sebastes vulpes
AB758139.1	Sebastes vulpes
AB758141.1	Sebastes vulpes
AB758146.1	Sebastes vulpes
AB758147.1	Sebastes vulpes
AB758150.1	Sebastes vulpes
AB758153.1	Sebastes vulpes
AB758157.1	Sebastes zonatus
AB758158.1	Sebastes zonatus
AB758162.1	Sebastes zonatus
AB758163.1	Sebastes zonatus
AB758167.1	Sebastes zonatus
AB758169.1	Sebastes zonatus
AB758171.1	Sebastes zonatus
AB758172.1	Sebastes zonatus
AB758173.1	Sebastes zonatus
AB758174.1	Sebastes zonatus
AB758175.1	Sebastes zonatus
AB758176.1	Sebastes zonatus
AB758178.1	Sebastes zonatus
AB758179.1	Sebastes zonatus
AB758180.1	Sebastes zonatus
AB758181.1	Sebastes zonatus
AB758183.1	Sebastes zonatus
AB758186.1	Sebastes zonatus
AB758188.1	Sebastes zonatus
AB758191.1	Sebastes zonatus
AB758196.1	Sebastes zonatus
AB758197.1	Sebastes zonatus
AB758198.1	Sebastes zonatus
AB758200.1	Sebastes vulpes
AB758201.1	Sebastes vulpes
AB758204.1	Sebastes vulpes
AB758211.1	Sebastes vulpes
AB758212.1	Sebastes vulpes
AB758213.1	Sebastes vulpes
AB758214.1	Sebastes vulpes
AB758215.1	Sebastes vulpes
AB758216.1	Sebastes zonatus
AB758219.1	Sebastes zonatus
AB758220.1	Sebastes zonatus
AB758221.1	Sebastes zonatus
AB758222.1	Sebastes zonatus
AB758223.1	Sebastes zonatus
AB758225.1	Sebastes zonatus
AB758227.1	Sebastes zonatus
AB758231.1	Sebastes zonatus
AB758233.1	Sebastes zonatus
AB758238.1	Sebastes zonatus
AB758239.1	Sebastes zonatus
AB826454.1	Sebastes itinus
AB933147.1	Sebastolobus macrochir
AB933148.1	Sebastolobus macrochir
AB933149.1	Sebastolobus macrochir
AB933150.1	Sebastolobus macrochir
AB933151.1	Sebastolobus macrochir
AB933152.1	Sebastolobus macrochir
AB933153.1	Sebastolobus macrochir
AB933154.1	Sebastolobus macrochir
AB933155.1	Sebastolobus macrochir
AB933156.1	Sebastolobus macrochir
AB933157.1	Sebastolobus macrochir
AB933158.1	Sebastolobus macrochir
AB933159.1	Sebastolobus macrochir
AB933160.1	Sebastolobus macrochir
AB933161.1	Sebastolobus macrochir
AB933162.1	Sebastolobus macrochir
AB933163.1	Sebastolobus macrochir
AB933164.1	Sebastolobus macrochir
AB933165.1	Sebastolobus macrochir
AB933166.1	Sebastolobus macrochir
AB933167.1	Sebastolobus macrochir
AB933168.1	Sebastolobus macrochir
AB933169.1	Sebastolobus macrochir
AB933170.1	Sebastolobus macrochir
AB933171.1	Sebastolobus macrochir
AB933172.1	Sebastolobus macrochir
AB933173.1	Sebastolobus macrochir
AB933174.1	Sebastolobus macrochir
AB933175.1	Sebastolobus macrochir
AB933176.1	Sebastolobus macrochir
AB933177.1	Sebastolobus macrochir
AB933178.1	Sebastolobus macrochir
AB933179.1	Sebastolobus macrochir
AB933180.1	Sebastolobus macrochir
AB933181.1	Sebastolobus macrochir
AB933183.1	Sebastolobus macrochir
AB933184.1	Sebastolobus macrochir
AB933186.1	Sebastolobus macrochir
AB933187.1	Sebastolobus macrochir
AB933188.1	Sebastolobus macrochir
AB933189.1	Sebastolobus macrochir
AB933190.1	Sebastolobus macrochir
AB933191.1	Sebastolobus macrochir
AB933192.1	Sebastolobus macrochir
AB933193.1	Sebastolobus macrochir
AB933194.1	Sebastolobus macrochir
AB933195.1	Sebastolobus macrochir
AB933196.1	Sebastolobus macrochir
AB933197.1	Sebastolobus macrochir
AB933198.1	Sebastolobus macrochir
AB933200.1	Sebastolobus macrochir
AB933201.1	Sebastolobus macrochir
AB933203.1	Sebastolobus macrochir
AB933204.1	Sebastolobus macrochir
AB933207.1	Sebastolobus macrochir
AB933208.1	Sebastolobus macrochir
AB933212.1	Sebastolobus macrochir
AB933215.1	Sebastolobus macrochir
AB933216.1	Sebastolobus macrochir
AB933217.1	Sebastolobus macrochir
AB933218.1	Sebastolobus macrochir
AB933221.1	Sebastolobus macrochir
AB933223.1	Sebastolobus macrochir
AB933226.1	Sebastolobus macrochir
AB933227.1	Sebastolobus macrochir
AB933228.1	Sebastolobus macrochir
AB933229.1	Sebastolobus macrochir
AB933230.1	Sebastolobus macrochir
AB933232.1	Sebastolobus macrochir
AB933233.1	Sebastolobus macrochir
AB933234.1	Sebastolobus macrochir
AB933235.1	Sebastolobus macrochir
AB933236.1	Sebastolobus macrochir
AB933237.1	Sebastolobus macrochir
AB933238.1	Sebastolobus macrochir
AB933239.1	Sebastolobus macrochir
AB933240.1	Sebastolobus macrochir
AB933242.1	Sebastolobus macrochir
AB933246.1	Sebastolobus macrochir
AB933247.1	Sebastolobus macrochir
AB933248.1	Sebastolobus macrochir
AB933249.1	Sebastolobus macrochir
AB933250.1	Sebastolobus macrochir
AB933251.1	Sebastolobus macrochir
AB933252.1	Sebastolobus macrochir
AB933253.1	Sebastolobus macrochir
AB933254.1	Sebastolobus macrochir
AB933255.1	Sebastolobus macrochir
AB933256.1	Sebastolobus macrochir
AF031497.1	Sebastolobus alascanus
AF031498.1	Sebastes serranoides
AF031499.1	Sebastes paucispinis
AF031500.1	Sebastes maliger
AF031501.1	Sebastes ruberrimus
AF031502.1	Sebastes oculatus
AF031503.1	Sebastes capensis
AF031504.1	Sebastes chlorostictus
AF031505.1	Sebastes constellatus
AF031506.1	Sebastes eos
AF031507.1	Sebastes ensifer
AF031508.1	Sebastes helvomaculatus
AF031509.1	Sebastes lentiginosus
AF031510.1	Sebastes notius
AF031511.1	Sebastes rosenblatti
AF031512.1	Sebastes rosaceus
AF031513.1	Sebastes simulator
AF031514.1	Sebastes exsul
AF031515.1	Sebastes spinorbis
AF031516.1	Sebastes umbrosus
AF161803.1	Sebastolobus alascanus
AF161804.1	Sebastolobus altivelis
AP002948.1	Helicolenus hilgendorfi
AP005989.1	Sebastiscus marmoratus
AY345611.1	Sebastes mystinus
AY345612.1	Sebastes mystinus
AY345613.1	Sebastes mystinus
AY345614.1	Sebastes mystinus
AY345615.1	Sebastes mystinus
AY345616.1	Sebastes mystinus
AY345617.1	Sebastes mystinus
AY345618.1	Sebastes mystinus
AY345619.1	Sebastes mystinus
AY345620.1	Sebastes mystinus
AY345621.1	Sebastes mystinus
AY345622.1	Sebastes mystinus
AY345623.1	Sebastes mystinus
AY345624.1	Sebastes mystinus
AY345625.1	Sebastes mystinus
AY345626.1	Sebastes mystinus
AY345627.1	Sebastes mystinus
AY345628.1	Sebastes mystinus
AY345629.1	Sebastes mystinus
AY345630.1	Sebastes mystinus
AY345631.1	Sebastes mystinus
AY345632.1	Sebastes mystinus
AY345633.1	Sebastes mystinus
AY345634.1	Sebastes mystinus
AY345637.1	Sebastes mystinus
AY345639.1	Sebastes mystinus
AY345642.1	Sebastes mystinus
AY345643.1	Sebastes mystinus
AY345645.1	Sebastes mystinus
AY345651.1	Sebastes mystinus
AY345653.1	Sebastes mystinus
AY345654.1	Sebastes mystinus
AY345655.1	Sebastes mystinus
AY345656.1	Sebastes mystinus
AY345657.1	Sebastes mystinus
AY345659.1	Sebastes mystinus
AY345660.1	Sebastes mystinus
AY345662.1	Sebastes mystinus
AY345663.1	Sebastes mystinus
AY345664.1	Sebastes mystinus
AY345665.1	Sebastes mystinus
AY345666.1	Sebastes mystinus
AY345667.1	Sebastes mystinus
AY345668.1	Sebastes mystinus
AY345669.1	Sebastes mystinus
AY345670.1	Sebastes mystinus
AY345671.1	Sebastes mystinus
AY345672.1	Sebastes mystinus
AY345673.1	Sebastes mystinus
AY345675.1	Sebastes mystinus
AY345676.1	Sebastes mystinus
AY345677.1	Sebastes mystinus
AY345678.1	Sebastes mystinus
AY345679.1	Sebastes mystinus
AY345680.1	Sebastes mystinus
AY345681.1	Sebastes mystinus
AY345682.1	Sebastes mystinus
AY345684.1	Sebastes mystinus
AY345685.1	Sebastes mystinus
AY345686.1	Sebastes mystinus
AY345687.1	Sebastes mystinus
AY345689.1	Sebastes mystinus
AY345690.1	Sebastes mystinus
AY345691.1	Sebastes mystinus
AY345692.1	Sebastes mystinus
AY345693.1	Sebastes mystinus
AY345694.1	Sebastes mystinus
AY345695.1	Sebastes mystinus
AY345696.1	Sebastes mystinus
AY345697.1	Sebastes mystinus
AY345698.1	Sebastes mystinus
AY345699.1	Sebastes mystinus
AY345700.1	Sebastes mystinus
AY345701.1	Sebastes mystinus
AY345703.1	Sebastes mystinus
AY345704.1	Sebastes mystinus
AY345705.1	Sebastes mystinus
AY345706.1	Sebastes mystinus
AY345707.1	Sebastes mystinus
AY345708.1	Sebastes mystinus
AY345709.1	Sebastes mystinus
AY345710.1	Sebastes mystinus
AY345711.1	Sebastes mystinus
AY345712.1	Sebastes mystinus
AY345713.1	Sebastes mystinus
AY345714.1	Sebastes mystinus
AY345715.1	Sebastes mystinus
AY345716.1	Sebastes mystinus
AY345717.1	Sebastes mystinus
AY345718.1	Sebastes mystinus
AY345719.1	Sebastes mystinus
AY345721.1	Sebastes mystinus
AY345722.1	Sebastes mystinus
AY345723.1	Sebastes mystinus
AY345725.1	Sebastes mystinus
AY345726.1	Sebastes mystinus
AY345727.1	Sebastes mystinus
AY345728.1	Sebastes mystinus
AY345729.1	Sebastes mystinus
AY345730.1	Sebastes mystinus
AY345731.1	Sebastes mystinus
AY345732.1	Sebastes mystinus
AY345733.1	Sebastes mystinus
AY345736.1	Sebastes mystinus
AY345737.1	Sebastes mystinus
AY345738.1	Sebastes mystinus
AY345739.1	Sebastes mystinus
AY345740.1	Sebastes mystinus
AY345741.1	Sebastes mystinus
AY345742.1	Sebastes mystinus
AY345743.1	Sebastes mystinus
AY345744.1	Sebastes mystinus
AY345745.1	Sebastes mystinus
AY345746.1	Sebastes mystinus
AY345747.1	Sebastes mystinus
AY345748.1	Sebastes mystinus
AY345749.1	Sebastes mystinus
AY345750.1	Sebastes mystinus
AY345751.1	Sebastes mystinus
AY345752.1	Sebastes mystinus
AY345753.1	Sebastes mystinus
AY345754.1	Sebastes mystinus
AY345755.1	Sebastes mystinus
AY345756.1	Sebastes mystinus
AY345757.1	Sebastes mystinus
AY345758.1	Sebastes mystinus
AY345759.1	Sebastes mystinus
AY345765.1	Sebastes mystinus
AY345766.1	Sebastes mystinus
AY345767.1	Sebastes mystinus
AY345768.1	Sebastes mystinus
AY345769.1	Sebastes mystinus
AY345770.1	Sebastes mystinus
AY345771.1	Sebastes mystinus
AY345772.1	Sebastes mystinus
AY345773.1	Sebastes mystinus
AY345775.1	Sebastes mystinus
AY345776.1	Sebastes mystinus
AY345778.1	Sebastes mystinus
AY345779.1	Sebastes mystinus
AY345780.1	Sebastes mystinus
AY345781.1	Sebastes mystinus
AY345782.1	Sebastes mystinus
AY345783.1	Sebastes mystinus
AY345784.1	Sebastes mystinus
AY345786.1	Sebastes mystinus
AY345787.1	Sebastes mystinus
AY345788.1	Sebastes mystinus
AY345789.1	Sebastes mystinus
AY345790.1	Sebastes mystinus
AY345792.1	Sebastes mystinus
AY345793.1	Sebastes mystinus
AY345794.1	Sebastes mystinus
AY345795.1	Sebastes mystinus
AY345797.1	Sebastes mystinus
AY345798.1	Sebastes mystinus
AY345799.1	Sebastes mystinus
AY345800.1	Sebastes mystinus
AY345803.1	Sebastes mystinus
AY345804.1	Sebastes mystinus
AY345805.1	Sebastes mystinus
AY345806.1	Sebastes mystinus
AY345807.1	Sebastes mystinus
AY345808.1	Sebastes mystinus
AY345811.1	Sebastes mystinus
AY345812.1	Sebastes mystinus
AY345813.1	Sebastes mystinus
AY345816.1	Sebastes mystinus
AY345818.1	Sebastes mystinus
AY345819.1	Sebastes mystinus
AY345820.1	Sebastes mystinus
AY345821.1	Sebastes mystinus
AY345822.1	Sebastes mystinus
AY345823.1	Sebastes mystinus
AY345824.1	Sebastes mystinus
AY345826.1	Sebastes mystinus
AY345828.1	Sebastes mystinus
AY345829.1	Sebastes mystinus
AY345830.1	Sebastes mystinus
AY345831.1	Sebastes mystinus
AY345832.1	Sebastes mystinus
AY345833.1	Sebastes mystinus
AY345834.1	Sebastes mystinus
AY345835.1	Sebastes mystinus
AY345836.1	Sebastes mystinus
AY345837.1	Sebastes mystinus
AY345839.1	Sebastes mystinus
AY345840.1	Sebastes mystinus
AY345841.1	Sebastes mystinus
AY345842.1	Sebastes mystinus
AY345843.1	Sebastes mystinus
AY345844.1	Sebastes mystinus
AY345845.1	Sebastes mystinus
AY345846.1	Sebastes mystinus
AY345847.1	Sebastes mystinus
AY345849.1	Sebastes mystinus
AY345850.1	Sebastes mystinus
AY345851.1	Sebastes mystinus
AY345852.1	Sebastes mystinus
AY345853.1	Sebastes mystinus
AY345854.1	Sebastes mystinus
AY345855.1	Sebastes mystinus
AY577587.1	Sebastes emphaeus
AY577588.1	Sebastes emphaeus
AY577589.1	Sebastes emphaeus
AY577590.1	Sebastes emphaeus
AY577591.1	Sebastes emphaeus
AY577592.1	Sebastes emphaeus
AY577593.1	Sebastes emphaeus
AY577594.1	Sebastes emphaeus
AY577595.1	Sebastes emphaeus
AY577596.1	Sebastes emphaeus
AY577597.1	Sebastes emphaeus
AY577598.1	Sebastes emphaeus
AY577599.1	Sebastes emphaeus
AY577600.1	Sebastes emphaeus
AY577601.1	Sebastes emphaeus
AY577602.1	Sebastes emphaeus
AY577603.1	Sebastes emphaeus
AY577604.1	Sebastes emphaeus
AY577606.1	Sebastes emphaeus
AY577608.1	Sebastes emphaeus
AY577609.1	Sebastes emphaeus
AY577612.1	Sebastes emphaeus
AY577615.1	Sebastes emphaeus
AY577616.1	Sebastes emphaeus
AY577617.1	Sebastes emphaeus
AY577618.1	Sebastes emphaeus
AY577619.1	Sebastes emphaeus
AY577620.1	Sebastes emphaeus
AY577623.1	Sebastes emphaeus
AY577630.1	Sebastes emphaeus
AY577633.1	Sebastes emphaeus
AY577637.1	Sebastes emphaeus
AY577640.1	Sebastes emphaeus
AY577645.1	Sebastes emphaeus
AY577647.1	Sebastes emphaeus
AY577648.1	Sebastes emphaeus
AY577649.1	Sebastes emphaeus
AY577652.1	Sebastes emphaeus
AY577656.1	Sebastes emphaeus
AY577657.1	Sebastes emphaeus
AY577658.1	Sebastes emphaeus
AY577662.1	Sebastes emphaeus
AY577663.1	Sebastes emphaeus
AY577667.1	Sebastes emphaeus
AY577675.1	Sebastes emphaeus
AY577676.1	Sebastes emphaeus
AY577680.1	Sebastes emphaeus
AY577682.1	Sebastes emphaeus
AY577683.1	Sebastes emphaeus
AY577690.1	Sebastes emphaeus
AY577694.1	Sebastes emphaeus
AY577695.1	Sebastes emphaeus
AY577697.1	Sebastes emphaeus
AY577698.1	Sebastes emphaeus
AY577700.1	Sebastes emphaeus
AY577702.1	Sebastes emphaeus
AY577705.1	Sebastes emphaeus
AY577706.1	Sebastes emphaeus
AY577711.1	Sebastes emphaeus
AY577713.1	Sebastes emphaeus
AY577715.1	Sebastes sp. West 624
AY577716.1	Sebastes sp. West 626
AY577717.1	Sebastes sp. West 628
AY577718.1	Sebastes sp. West 633
AY577719.1	Sebastes sp. West 649
AY927870.1	Helicolenus sp. PJS-2005
AY927872.1	Helicolenus sp. PJS-2005
AY927874.1	Helicolenus sp. PJS-2005
AY927875.1	Helicolenus sp. PJS-2005
AY927876.1	Helicolenus sp. PJS-2005
AY927877.1	Helicolenus sp. PJS-2005
AY927878.1	Helicolenus sp. PJS-2005
AY927880.1	Helicolenus sp. PJS-2005
AY927881.1	Helicolenus sp. PJS-2005
AY927882.1	Helicolenus sp. PJS-2005
AY927883.1	Helicolenus sp. PJS-2005
AY927884.1	Helicolenus sp. PJS-2005
AY927885.1	Helicolenus sp. PJS-2005
AY927886.1	Helicolenus sp. PJS-2005
AY927888.1	Helicolenus sp. PJS-2005
AY927889.1	Helicolenus sp. PJS-2005
AY927890.1	Helicolenus sp. PJS-2005
AY927891.1	Helicolenus sp. PJS-2005
AY927892.1	Helicolenus sp. PJS-2005
AY927893.1	Helicolenus sp. PJS-2005
AY927894.1	Helicolenus sp. PJS-2005
AY927897.1	Helicolenus sp. PJS-2005
AY927898.1	Helicolenus sp. PJS-2005
AY927899.1	Helicolenus sp. PJS-2005
AY927902.1	Helicolenus sp. PJS-2005
AY927903.1	Helicolenus sp. PJS-2005
AY927904.1	Helicolenus sp. PJS-2005
AY927905.1	Helicolenus sp. PJS-2005
AY927906.1	Helicolenus sp. PJS-2005
AY927907.1	Helicolenus sp. PJS-2005
AY927908.1	Helicolenus sp. PJS-2005
AY927909.1	Helicolenus sp. PJS-2005
AY927910.1	Helicolenus sp. PJS-2005
AY927911.1	Helicolenus sp. PJS-2005
AY927912.1	Helicolenus sp. PJS-2005
AY927913.1	Helicolenus sp. PJS-2005
AY927914.1	Helicolenus sp. PJS-2005
AY927915.1	Helicolenus sp. PJS-2005
AY927917.1	Helicolenus sp. PJS-2005
AY927918.1	Helicolenus sp. PJS-2005
AY927919.1	Helicolenus sp. PJS-2005
AY927921.1	Helicolenus sp. PJS-2005
AY927922.1	Helicolenus sp. PJS-2005
AY927923.1	Helicolenus sp. PJS-2005
AY927924.1	Helicolenus sp. PJS-2005
AY927925.1	Helicolenus sp. PJS-2005
AY927926.1	Helicolenus sp. PJS-2005
AY927927.1	Helicolenus lengerichi
AY927928.1	Helicolenus lengerichi
AY927930.1	Helicolenus lengerichi
CM026822.1	Sebastes umbrosus
DQ678819-DQ678517	Sebastes melanostictus
DQ678820-DQ678518	Sebastes reedi
DQ678821-DQ678519	Sebastes alutus
DQ678822-DQ678520	Sebastes aurora
DQ678823-DQ678521	Sebastes aleutianus
DQ678824-DQ678522	Sebastes brevispinis
DQ678826-DQ678524	Sebastes oculatus
DQ678827-DQ678525	Sebastes babcocki
DQ678828-DQ678526	Sebastes atrovirens
DQ678829-DQ678527	Sebastes carnatus
DQ678830-DQ678528	Sebastes caurinus
DQ678831-DQ678529	Sebastes chrysomelas
DQ678832-DQ678530	Sebastes dallii
DQ678833-DQ678531	Sebastes maliger
DQ678834-DQ678532	Sebastes nebulosus
DQ678835-DQ678533	Sebastes rastrelliger
DQ678836-DQ678534	Sebastes ovalis
DQ678837-DQ678535	Sebastes saxicola
DQ678838-DQ678536	Sebastes saxicola
DQ678839-DQ678537	Sebastes elongatus
DQ678840-DQ678538	Sebastes chlorostictus
DQ678841-DQ678539	Sebastes constellatus
DQ678842-DQ678540	Sebastes crameri
DQ678843-DQ678541	Sebastes diploproa
DQ678845-DQ678543	Sebastes ensifer
DQ678846-DQ678544	Sebastes entomelas
DQ678848-DQ678546	Sebastes exsul
DQ678849-DQ678547	Sebastes fasciatus
DQ678850-DQ678548	Sebastes flavidus
DQ678851-DQ678549	Sebastes gilli
DQ678852-DQ678550	Sebastes hopkinsi
DQ678853-DQ678551	Sebastes jordani
DQ678855-DQ678553	Sebastes levis
DQ678856-DQ678554	Sebastes macdonaldi
DQ678857-DQ678555	Sebastes norvegicus
DQ678858-DQ678556	Sebastes melanops
DQ678859-DQ678557	Sebastes melanostomus
DQ678860-DQ678558	Sebastes mentella
DQ678861-DQ678559	Sebastes miniatus.var.crocotulus
DQ678862-DQ678560	Sebastes miniatus
DQ678863-DQ678561	Sebastes mystinus
DQ678864-DQ678562	Sebastes nigrocinctus
DQ678866-DQ678564	Sebastes goodei
DQ678867-DQ678565	Sebastes paucispinis
DQ678868-DQ678566	Sebastes phillipsi
DQ678869-DQ678567	Sebastes pinniger
DQ678870-DQ678568	Sebastes proriger
DQ678871-DQ678569	Sebastes rosaceus
DQ678872-DQ678570	Sebastes rosenblatti
DQ678873-DQ678571	Sebastes ruberrimus
DQ678874-DQ678572	Sebastes rubrivinctus
DQ678875-DQ678573	Sebastes rufus
DQ678876-DQ678574	Sebastes semicinctus
DQ678877-DQ678575	Sebastes serranoides
DQ678878-DQ678576	Sebastes serriceps
DQ678879-DQ678577	Sebastes spinorbis
DQ678880-DQ678578	Sebastes umbrosus
DQ678881-DQ678579	Sebastes variegatus
DQ678882-DQ678580	Sebastes viviparus
DQ678884-DQ678582	Sebastes wilsoni
DQ678885-DQ678583	Sebastes zacentrus
DQ678887-DQ678585	Sebastes thompsoni
DQ678888-DQ678586	Sebastes inermis
DQ678889-DQ678587	Sebastes steindachneri
DQ678891-DQ678589	Sebastes flammeus
DQ678892-DQ678590	Sebastes kiyomatsui
DQ678893-DQ678591	Sebastes glaucus
DQ678894-DQ678592	Sebastes joyneri
DQ678895-DQ678593	Sebastes pachycephalus
DQ678896-DQ678594	Sebastes baramenuke
DQ678897-DQ678595	Sebastes trivittatus
DQ678899-DQ678597	Sebastes taczanowskii
DQ678900-DQ678598	Sebastes iracundus
DQ678901-DQ678599	Sebastes helvomaculatus
DQ678902-DQ678600	Sebastes cortezi
DQ678903-DQ678601	Sebastes matsubarae
DQ678904-DQ678602	Hozukius emblemarius
DQ678907-DQ678605	Sebastes minor
DQ678908-DQ678606	Sebastes oblongus
DQ678909-DQ678607	Sebastes peduncularis
DQ678910-DQ678608	Helicolenus avius
DQ678911-DQ678609	Sebastes borealis
DQ678912-DQ678610	Sebastes simulator
DQ678913-DQ678611	Sebastes rufinanus
DQ678914-DQ678612	Sebastes moseri
DQ678915-DQ678613	Sebastes variabilis
DQ678916-DQ678614	Sebastes sinensis
DQ678917-DQ678615	Sebastes polyspinis
DQ678918-DQ678616	Sebastes auriculatus
DQ678919-DQ678617	Sebastes melanosema
DQ678920-DQ678618	Sebastes ciliatus
DQ678921-DQ678619	Sebastiscus marmoratus
ERR5241690	Adelosebastes latens
ERR5241711	Sebastes diaconus
EU008930.1	Sebastes ruberrimus
EU272870.1	Sebastes flavidus
EU272871.1	Sebastes entomelas
EU272873.1	Sebastes entomelas
EU272874.1	Sebastes flavidus
EU272878.1	Sebastes entomelas
EU272879.1	Sebastes flavidus
EU272883.1	Sebastes entomelas
EU272884.1	Sebastes flavidus
EU272886.1	Sebastes flavidus
EU272887.1	Sebastes flavidus
EU272889.1	Sebastes entomelas
EU272890.1	Sebastes entomelas
EU272892.1	Sebastes flavidus
GU136676.1	Sebastes oculatus
GU136677.1	Sebastes oculatus
GU136678.1	Sebastes oculatus
GU136682.1	Sebastes oculatus
GU136683.1	Sebastes oculatus
GU136686.1	Sebastes oculatus
GU136688.1	Sebastes capensis
GU136691.1	Sebastes capensis
GU136692.1	Sebastes capensis
GU136693.1	Sebastes capensis
GU136696.1	Sebastes oculatus
GU136697.1	Sebastes oculatus
GU136698.1	Sebastes oculatus
GU136699.1	Sebastes oculatus
GU136700.1	Sebastes oculatus
GU136702.1	Sebastes oculatus
GU136703.1	Sebastes oculatus
GU136704.1	Sebastes oculatus
GU136705.1	Sebastes oculatus
GU136706.1	Sebastes oculatus
GU136707.1	Sebastes oculatus
GU136709.1	Sebastes oculatus
GU136710.1	Sebastes oculatus
GU136711.1	Sebastes oculatus
GU136712.1	Sebastes oculatus
GU136713.1	Sebastes oculatus
GU136714.1	Sebastes oculatus
GU136716.1	Sebastes oculatus
GU136717.1	Sebastes oculatus
GU136718.1	Sebastes oculatus
GU136719.1	Sebastes oculatus
GU136720.1	Sebastes oculatus
GU358242.1	Sebastiscus marmoratus
GU358243.1	Sebastiscus marmoratus
GU358244.1	Sebastiscus marmoratus
GU358245.1	Sebastiscus marmoratus
GU358246.1	Sebastiscus marmoratus
GU358248.1	Sebastiscus marmoratus
GU358250.1	Sebastiscus marmoratus
GU358251.1	Sebastiscus marmoratus
GU358252.1	Sebastiscus marmoratus
GU358253.1	Sebastiscus marmoratus
GU358256.1	Sebastiscus marmoratus
GU358258.1	Sebastiscus marmoratus
GU358260.1	Sebastiscus marmoratus
GU358261.1	Sebastiscus marmoratus
GU358262.1	Sebastiscus marmoratus
GU358263.1	Sebastiscus marmoratus
GU358265.1	Sebastiscus marmoratus
GU358266.1	Sebastiscus marmoratus
GU358267.1	Sebastiscus marmoratus
GU358269.1	Sebastiscus marmoratus
GU358270.1	Sebastiscus marmoratus
GU358271.1	Sebastiscus marmoratus
GU358272.1	Sebastiscus marmoratus
GU358273.1	Sebastiscus marmoratus
GU358276.1	Sebastiscus marmoratus
GU358277.1	Sebastiscus marmoratus
GU358279.1	Sebastiscus marmoratus
GU358281.1	Sebastiscus marmoratus
GU358282.1	Sebastiscus marmoratus
GU358283.1	Sebastiscus marmoratus
GU358284.1	Sebastiscus marmoratus
GU358286.1	Sebastiscus marmoratus
GU358287.1	Sebastiscus marmoratus
GU358288.1	Sebastiscus marmoratus
JF345082.1	Sebastes chrysomelas x Sebastes carnatus
JF345083.1	Sebastes chrysomelas x Sebastes carnatus
JF345084.1	Sebastes chrysomelas
JF345085.1	Sebastes chrysomelas
JF345086.1	Sebastes chrysomelas
JF345087.1	Sebastes chrysomelas
JF345088.1	Sebastes chrysomelas
JF345089.1	Sebastes chrysomelas
JF345090.1	Sebastes chrysomelas
JF345091.1	Sebastes chrysomelas
JF345092.1	Sebastes chrysomelas
JF345093.1	Sebastes chrysomelas
JF345094.1	Sebastes chrysomelas
JF345095.1	Sebastes chrysomelas
JF345096.1	Sebastes chrysomelas
JF345097.1	Sebastes chrysomelas
JF345098.1	Sebastes chrysomelas
JF345099.1	Sebastes chrysomelas
JF345100.1	Sebastes chrysomelas
JF345101.1	Sebastes chrysomelas
JF345102.1	Sebastes carnatus
JF345103.1	Sebastes carnatus
JF345104.1	Sebastes carnatus
JF345105.1	Sebastes carnatus
JF345106.1	Sebastes carnatus
JF345107.1	Sebastes carnatus
JF345108.1	Sebastes carnatus
JF345109.1	Sebastes carnatus
JF345110.1	Sebastes carnatus
JF345111.1	Sebastes carnatus
JF345112.1	Sebastes carnatus
JF345113.1	Sebastes carnatus
JF345114.1	Sebastes carnatus
JF345115.1	Sebastes carnatus
JF345116.1	Sebastes carnatus
JF345117.1	Sebastes carnatus
JF345118.1	Sebastes carnatus
JF345119.1	Sebastes carnatus
JF345120.1	Sebastes carnatus
JF345121.1	Sebastes carnatus
JF345122.1	Sebastes carnatus
JF345123.1	Sebastes atrovirens
JF345124.1	Sebastes atrovirens
JQ846242.1	Sebastes mentella
JQ846243.1	Sebastes mentella
JQ846244.1	Sebastes mentella
JQ846245.1	Sebastes mentella
JQ846246.1	Sebastes mentella
JQ846247.1	Sebastes mentella
JQ846248.1	Sebastes mentella
JQ846249.1	Sebastes mentella
JQ846250.1	Sebastes mentella
JQ846251.1	Sebastes mentella
JQ846252.1	Sebastes mentella x Sebastes viviparus
JQ846253.1	Sebastes mentella x Sebastes viviparus
JQ846254.1	Sebastes marinus
JQ846255.1	Sebastes marinus
JQ846256.1	Sebastes marinus
JQ846257.1	Sebastes marinus
JQ846258.1	Sebastes marinus
JQ846259.1	Sebastes marinus
JQ846260.1	Sebastes fasciatus
JQ846263.1	Sebastes viviparus
JQ846264.1	Sebastes viviparus
KC797495.1	Sebastes capensis
KC797496.1	Sebastes capensis
KC797497.1	Sebastes capensis
KC797498.1	Sebastes capensis
KC797499.1	Sebastes oculatus
KC797500.1	Sebastes oculatus
KC797502.1	Sebastes oculatus
KC797503.1	Sebastes oculatus
KF561237.1	Sebastes koreanus
KF623060.1	Sebastes levis
KF623061.1	Sebastes levis
KF623062.1	Sebastes levis
KF623063.1	Sebastes levis
KF623064.1	Sebastes levis
KF623065.1	Sebastes levis
KF623066.1	Sebastes levis
KF623067.1	Sebastes levis
KF623068.1	Sebastes levis
KF623069.1	Sebastes levis
KF623070.1	Sebastes levis
KF623071.1	Sebastes levis
KF623073.1	Sebastes levis
KF623075.1	Sebastes levis
KF623076.1	Sebastes levis
KF623077.1	Sebastes levis
KF623078.1	Sebastes levis
KF623080.1	Sebastes levis
KF623081.1	Sebastes levis
KF623082.1	Sebastes levis
KF623083.1	Sebastes levis
KF623084.1	Sebastes levis
KF623085.1	Sebastes levis
KF623087.1	Sebastes levis
KF667491.1	Sebastiscus marmoratus
KF836441.1	Sebastes oblongus
KF836442.1	Sebastes pachycephalus
KJ525744.1	Sebastes taczanowskii
KJ525745.1	Sebastes hubbsi
KJ739816.1	Pterois volitans
KJ775792.1	Sebastes koreanus
KJ834059.1	Sebastes minor
KJ834060.1	Sebastes steindachneri
KJ834061.1	Sebastes longispinis
KJ834062.1	Sebastes trivittatus
KJ834063.1	Sebastes owstoni
KJ834064.1	Sebastes thompsoni
KM013849.1	Sebastes mentella
KM013850.1	Sebastes mentella
KM013855.1	Sebastes mentella
KM013856.1	Sebastes mentella
KM013857.1	Sebastes mentella
KM013863.1	Sebastes mentella
KM013870.1	Sebastes mentella
KM013880.1	Sebastes mentella
KM013883.1	Sebastes mentella
KM013898.1	Sebastes mentella
KM488633.1	Pterois volitans
KP256530.1	Diploprion bifasciatum
KP789313.1	Synanceia verrucosa
KP988034.1	Sebastes mentella
KP988039.1	Sebastes mentella
KP988040.1	Sebastes mentella
KP988041.1	Sebastes mentella
KP988043.1	Sebastes mentella
KP988049.1	Sebastes mentella
KP988050.1	Sebastes mentella
KP988054.1	Sebastes mentella
KP988068.1	Sebastes mentella
KP988071.1	Sebastes mentella
KP988072.1	Sebastes mentella
KP988075.1	Sebastes mentella
KP988081.1	Sebastes mentella
KP988087.1	Sebastes mentella
KP988088.1	Sebastes mentella
KP988090.1	Sebastes mentella
KP988104.1	Sebastes mentella
KP988109.1	Sebastes mentella
KP988110.1	Sebastes mentella
KP988129.1	Sebastes mentella
KP988134.1	Sebastes mentella
KP988164.1	Sebastes mentella
KP988169.1	Sebastes mentella
KP988181.1	Sebastes mentella
KP988182.1	Sebastes mentella
KP988199.1	Sebastes mentella
KP988200.1	Sebastes mentella
KP988203.1	Sebastes mentella
KP988207.1	Sebastes mentella
KP988212.1	Sebastes mentella
KP988214.1	Sebastes mentella
KP988215.1	Sebastes mentella
KP988224.1	Sebastes mentella
KP988225.1	Sebastes mentella
KP988244.1	Sebastes fasciatus
KP988248.1	Sebastes fasciatus
KP988250.1	Sebastes fasciatus
KP988258.1	Sebastes fasciatus
KP988264.1	Sebastes fasciatus
KP988274.1	Sebastes norvegicus
KP988282.1	Sebastes viviparus
KR701907.1	Scorpaenopsis cirrosa
LC493909.1	Sebastes viviparus
LC493915.1	Scorpaenopsis ramaraoi
LC493917.1	Parapterois heterura
LK022697.1	Pterois miles
MF352036.1	Sebastes norvegicus
MF352037.1	Sebastes mentella
MF352048.1	Sebastes mentella
MF352049.1	Sebastes sp. Hamburg_2
MF352058.1	Sebastes viviparus
MF352062.1	Sebastes viviparus
MF352066.1	Sebastes mentella
MF352067.1	Sebastes viviparus
MF352081.1	Sebastes mentella
MF817323.1	Sebastes joyneri
MF817324.1	Sebastes joyneri
MF817326.1	Sebastes joyneri
MF817327.1	Sebastes joyneri
MF817329.1	Sebastes joyneri
MF817330.1	Sebastes joyneri
MF817331.1	Sebastes joyneri
MF817332.1	Sebastes joyneri
MF817334.1	Sebastes joyneri
MF817335.1	Sebastes joyneri
MF817337.1	Sebastes joyneri
MF817338.1	Sebastes joyneri
MF817339.1	Sebastes joyneri
MF817340.1	Sebastes joyneri
MF817341.1	Sebastes joyneri
MF817342.1	Sebastes joyneri
MF817343.1	Sebastes joyneri
MF817344.1	Sebastes joyneri
MF817346.1	Sebastes joyneri
MF817348.1	Sebastes joyneri
MF817349.1	Sebastes joyneri
MF817350.1	Sebastes joyneri
MF817351.1	Sebastes thompsoni
MF817352.1	Sebastes thompsoni
MF817353.1	Sebastes thompsoni
MF817354.1	Sebastes thompsoni
MF817355.1	Sebastes thompsoni
MF817356.1	Sebastes thompsoni
MF817357.1	Sebastes thompsoni
MF817358.1	Sebastes thompsoni
MF817359.1	Sebastes thompsoni
MF817360.1	Sebastes thompsoni
MF817361.1	Sebastes thompsoni
MF817362.1	Sebastes thompsoni
MF817363.1	Sebastes thompsoni
MF817364.1	Sebastes thompsoni
MF817365.1	Sebastes thompsoni
MF817366.1	Sebastes thompsoni
MF817367.1	Sebastes thompsoni
MF817368.1	Sebastes thompsoni
MF817369.1	Sebastes thompsoni
MF817370.1	Sebastes thompsoni
MF817371.1	Sebastes thompsoni
MF817372.1	Sebastes thompsoni
MF817373.1	Sebastes thompsoni
MF817374.1	Sebastes thompsoni
MF817375.1	Sebastes thompsoni
MF817376.1	Sebastes thompsoni
MF817377.1	Sebastes thompsoni
MF817378.1	Sebastes thompsoni
MF817379.1	Sebastes thompsoni
MF817380.1	Sebastes thompsoni
MF817381.1	Sebastes thompsoni
MF817382.1	Sebastes thompsoni
MF817383.1	Sebastes thompsoni
MF817384.1	Sebastes thompsoni
MF817385.1	Sebastes thompsoni
MF817386.1	Sebastes thompsoni
MF817387.1	Sebastes thompsoni
MF817389.1	Sebastes thompsoni
MF817390.1	Sebastes thompsoni
MF817391.1	Sebastes thompsoni
MF817392.1	Sebastes thompsoni
MF817393.1	Sebastes thompsoni
MF817394.1	Sebastes thompsoni
MF817395.1	Sebastes thompsoni
MF817396.1	Sebastes thompsoni
MF817397.1	Sebastes thompsoni
MF817398.1	Sebastes thompsoni
MF817399.1	Sebastes thompsoni
MF817400.1	Sebastes thompsoni
MF817401.1	Sebastes thompsoni
MF817402.1	Sebastes thompsoni
MF817403.1	Sebastes thompsoni
MF817404.1	Sebastes thompsoni
MF817405.1	Sebastes thompsoni
MF817407.1	Sebastes thompsoni
MF817409.1	Sebastes thompsoni
MF817410.1	Sebastes thompsoni
MF817411.1	Sebastes thompsoni
MF817412.1	Sebastes thompsoni
MF817413.1	Sebastes thompsoni
MF817415.1	Sebastes thompsoni
MF817416.1	Sebastes thompsoni
MF817417.1	Sebastes thompsoni
MF817418.1	Sebastes thompsoni
MF817420.1	Sebastes thompsoni
MF817421.1	Sebastes thompsoni
MF817422.1	Sebastes thompsoni
MF817423.1	Sebastes thompsoni
MF817424.1	Sebastes thompsoni
MF817426.1	Sebastes thompsoni
MF817427.1	Sebastes thompsoni
MF817428.1	Sebastes thompsoni
MF817429.1	Sebastes thompsoni
MF817430.1	Sebastes thompsoni
MF817431.1	Sebastes thompsoni
MF817432.1	Sebastes thompsoni
MF817433.1	Sebastes thompsoni
MF817434.1	Sebastes thompsoni
MF817435.1	Sebastes thompsoni
MF817436.1	Sebastes thompsoni
MF817437.1	Sebastes thompsoni
MF817438.1	Sebastes thompsoni
MF817439.1	Sebastes thompsoni
MF817441.1	Sebastes thompsoni
MH378780.1	Sebastes melanostictus
MK433297.1	Minous monodactylus
MK574566.1	Minous monodactylus
MK830561.1	Pterois volitans
MN150240.1	Pterois miles
MN150243.1	Pterois miles
MN150254.1	Pterois miles
MT410911.1	Helicolenus dactylopterus
MT506030.1	Inimicus japonicus
MT789709.1	Sebastiscus marmoratus
MZ420215.1	Sebastes ciliatus
MZ902351.1	Sebastiscus albofasciatus
MZ902352.1	Sebastiscus tertius
NC_039779.1	Sebastes aleutianus
NC_050964.1	Inimicus japonicus
NC_053985.1	Sebastes oculatus
NC_056099.1	Sebastiscus albofasciatus
NC_056100.1	Sebastiscus tertius
NC_056782.1	Sebastes maliger
NC_056783.1	Sebastes norvegicus
NC_060710.1	Sebastes melanops
NC_060711.1	Sebastes variabilis
NC_062460.1	Paracentropogon rubripinnis
NC_063818.1	Scorpaena neglecta
NC_066933.1	Sebastes caurinus
NC_082756.1	Sebastes nebulosus
NC_082757.1	Sebastes alutus
NC_082758.1	Sebastes constellatus
NC_082759.1	Sebastes saxicola
NC_082760.1	Sebastes mystinus
NC_082762.1	Sebastes wilsoni
NC_082763.1	Sebastes zacentrus
NC_082764.1	Sebastes goodei
NC_082765.1	Sebastes miniatus
NC_082767.1	Sebastes flavidus
NC_082771.1	Sebastes proriger
NC_082772.1	Sebastes auriculatus
NC_082775.1	Sebastes helvomaculatus
NC_082776.1	Sebastes brevispinis
NC_082778.1	Sebastes crameri
NC_082781.1	Sebastolobus macrochir
NC_082788.1	Sebastes variegatus
NC_082790.1	Sebastes melanostomus
NC_082791.1	Sebastes rosaceus
NC_082792.1	Sebastes rosenblatti
NC_082820.1	Sebastolobus alascanus
NC_082821.1	Sebastes diploproa
NC_083047.1	Sebastes polyspinis
NC_085186.1	Sebastes ruberrimus
NC_085187.1	Sebastes babcocki
NC_085188.1	Sebastes jordani
OK048740.1	Sebastes ciliatus
OK048743.1	Sebastes variabilis
OP035060.1	Sebastes maliger
OP035099.2	Sebastes ovalis
OP035142.1	Sebastes dallii
OP035205.1	Sebastes caurinus
OP035238.1	Sebastes simulator
OP035263.1	Sebastes crameri
OP035269.2	Sebastes eos
OP035284.1	Sebastes macdonaldi
OP035291.1	Sebastes exsul
OR482534.1	Sebastes melanops
OR482540.1	Sebastes ciliatus
OR499734.1	Sebastes variabilis
OR546195.1	Pontinus longispinis
OR546210.1	Sebastes caurinus
OR641492.1	Sebastes aleutianus
OR641493.1	Sebastes aleutianus
OR641495.1	Sebastes aleutianus
OR641497.1	Sebastes ruberrimus
OR641498.1	Sebastes ruberrimus
OR641499.1	Sebastes zacentrus
OR641500.1	Sebastes aleutianus
OR641501.1	Sebastes alutus
OR641502.1	Sebastes alutus
OR641505.1	Sebastes brevispinis
OR641506.1	Sebastes caurinus
OR641507.1	Sebastes caurinus
OR641508.1	Sebastes caurinus
OR641509.1	Sebastes caurinus
OR641510.1	Sebastes caurinus
OR641511.1	Sebastes crameri
OR641512.1	Sebastes crameri
OR641513.1	Sebastes diploproa
OR641514.1	Sebastes diploproa
OR641517.1	Sebastes entomelas
OR641518.1	Sebastes entomelas
OR641519.1	Sebastes entomelas
OR641520.1	Sebastes entomelas
OR641521.1	Sebastes flavidus
OR641526.1	Sebastes goodei
OR641531.1	Sebastes jordani
OR641533.1	Sebastes maliger
OR641534.1	Sebastes maliger
OR641537.1	Sebastes paucispinis
OR641542.1	Sebastes pinniger
OR641548.1	Sebastes ruberrimus
OR641549.1	Sebastes ruberrimus
OR641550.1	Sebastes saxicola
OR641551.1	Sebastes saxicola
OR641552.1	Sebastes variegatus
OR641553.1	Sebastes variegatus
OR641554.1	Sebastes zacentrus

## Sheet: Table_S3_GenomeSkimming
Table S3. Voucher information and reference used for reference guided mitogenome assembly of the genome skimming samples included in the database. Guided mitogenome assembly methods are described in the methods text.
VoucherID	BioSample Accession	Organism	Reference Mitogenome
UW048790	SAMN51438276	Sebastes saxicola	NC_082759
UW048791	SAMN51438277	Sebastes diploproa	NC_082821
UW048814	SAMN51438278	Sebastes emphaeus	NC_082816
UW048815	SAMN51438279	Sebastes emphaeus	NC_082816
UW048825	SAMN51438280	Sebastes elongatus	NC_082818
UW048837	SAMN51438281	Sebastes proriger	NC_082771
UW049037	SAMN51438282	Sebastes melanops	OR482534
UW049112	SAMN51438283	Sebastes semicinctus	NC_082759
UW049113	SAMN51438284	Sebastes semicinctus	NC_082759
UW049120	SAMN51438285	Sebastes alutus	NC_082757
UW049670	SAMN51438286	Sebastes proriger	NC_082771
UW110224	SAMN51438287	Sebastes ruberrimus	NC_085186
UW110464	SAMN51438288	Sebastes saxicola	NC_082759
UW110465	SAMN51438289	Sebastes miniatus	NC_082765
UW110468	SAMN51438290	Sebastes flavidus	NC_082767
UW110482	SAMN51438291	Sebastes alutus	NC_082757
UW110487	SAMN51438292	Sebastes flavidus	NC_082767
UW112153	SAMN51438293	Sebastes melanops	OR482534
UW112798	SAMN51438294	Sebastes melanops	OR482534
UW112799	SAMN51438295	Sebastes melanops	OR482534
UW112802	SAMN51438296	Sebastes melanops	OR482534
UW113143	SAMN51438297	Sebastes miniatus	NC_082765
UW113144	SAMN51438298	Sebastes goodei	NC_082764
UW113145	SAMN51438299	Sebastes entomelas	NC_082761
UW113146	SAMN51438300	Sebastes paucispinis	NC_082779
UW113148	SAMN51438301	Sebastes entomelas	NC_082761
UW113198	SAMN51438302	Sebastes alutus	NC_082757
UW113199	SAMN51438303	Sebastes constellatus	NC_082758
UW113200	SAMN51438304	Sebastes paucispinis	NC_082779
UW113238	SAMN51438305	Sebastes melanops	OR482534
UW113239	SAMN51438306	Sebastes melanops	OR482534
UW113251	SAMN51438307	Sebastes polyspinis	NC_083047
UW114025	SAMN51438308	Sebastes caurinus	OR546210
UW114026	SAMN51438309	Sebastes hopkinsi	OP035099
UW114027	SAMN51438310	Sebastes carnatus	OR546210
UW114029	SAMN51438311	Sebastes paucispinis	NC_082779
UW114030	SAMN51438312	Sebastes melanostomus	NC_082790
UW114031	SAMN51438313	Sebastes serriceps	NC_039777
UW114032	SAMN51438314	Sebastes umbrosus	CM026822
UW114033	SAMN51438315	Sebastes dallii	OP035142
UW114035	SAMN51438316	Sebastes helvomaculatus	NC_082775
UW114036	SAMN51438317	Sebastes jordani	NC_085188
UW114037	SAMN51438318	Sebastes aleutianus	OR641492
UW114043	SAMN51438319	Sebastes babcocki	NC_085187
UW114044	SAMN51438320	Sebastes aurora	NC_082821
UW114046	SAMN51438321	Sebastes rosaceus	NC_082791
UW114049	SAMN51438322	Sebastes simulator	OP035238
UW114050	SAMN51438323	Sebastes rufus	OP035099
UW114052	SAMN51438324	Sebastes auriculatus	NC_082772
UW114055	SAMN51438325	Sebastes crameri	NC_082778
UW114056	SAMN51438326	Sebastes ovalis	OP035099
UW114059	SAMN51438327	Sebastes brevispinis	NC_082776
UW114061	SAMN51438328	Sebastes melanops	OR482534
UW114064	SAMN51438329	Sebastes maliger	OP035060
UW114065	SAMN51438330	Sebastes macdonaldi	OP035284
UW114066	SAMN51438331	Sebastes constellatus	NC_082758
UW114070	SAMN51438332	Sebastes ruberrimus	NC_085186
UW117004	SAMN51438333	Sebastes diploproa	NC_082821
UW117006	SAMN51438334	Sebastes paucispinis	NC_082779
UW117007	SAMN51438335	Sebastes crameri	NC_082778
UW118543	SAMN51438336	Sebastes maliger	OP035060
UW118544	SAMN51438337	Sebastes maliger	OP035060
UW118560	SAMN51438338	Sebastes emphaeus	NC_082816
UW118643	SAMN51438339	Sebastes diploproa	NC_082821
UW118644	SAMN51438340	Sebastes maliger	OP035060
UW118661	SAMN51438341	Sebastes auriculatus	NC_082772
UW118663	SAMN51438342	Sebastes proriger	NC_082771
UW118670	SAMN51438343	Sebastes maliger	OP035060
UW118680	SAMN51438344	Sebastes maliger	OP035060
UW119876	SAMN51438345	Sebastes helvomaculatus	NC_082775
UW119913	SAMN51438346	Sebastes aurora	NC_082821
UW119915	SAMN51438347	Sebastes aurora	NC_082821
UW119924	SAMN51438348	Sebastes ruberrimus	NC_085186
UW119926	SAMN51438349	Sebastes proriger	NC_082771
UW119935	SAMN51438350	Sebastes brevispinis	NC_082776
UW119936	SAMN51438351	Sebastes entomelas	NC_082761
UW119943	SAMN51438352	Sebastes pinniger	NC_082766
UW119944	SAMN51438353	Sebastes ovalis	OP035099
UW119945	SAMN51438354	Sebastes ovalis	OP035099
UW119946	SAMN51438355	Sebastes ovalis	OP035099
UW119949	SAMN51438356	Sebastes wilsoni	NC_082762
UW150015	SAMN51438357	Sebastes umbrosus	CM026822
UW150016	SAMN51438358	Sebastes umbrosus	CM026822
UW150213	SAMN51438359	Sebastes aleutianus	OR641492
UW150239	SAMN51438360	Sebastes flavidus	NC_082767
UW150474	SAMN51438361	Sebastes zacentrus	NC_082763
UW150475	SAMN51438362	Sebastes zacentrus	NC_082763
UW150477	SAMN51438363	Sebastes zacentrus	NC_082763
UW150598	SAMN51438364	Sebastes ovalis	OP035099
UW150607	SAMN51438365	Sebastes paucispinis	NC_082779
UW150608	SAMN51438366	Sebastes paucispinis	NC_082779
UW151098	SAMN51438367	Sebastes emphaeus	NC_082816
UW151116	SAMN51438368	Sebastes caurinus	OR546210
UW151119	SAMN51438369	Sebastes caurinus	OR546210
UW151121	SAMN51438370	Sebastes melanops	OR482534
UW151122	SAMN51438371	Sebastes aleutianus	OR641492
UW151124	SAMN51438372	Sebastes maliger	OP035060
UW151125	SAMN51438373	Sebastes maliger	OP035060
UW151722	SAMN51438374	Sebastes chlorostictus	NC_082792
UW151724	SAMN51438375	Sebastes chlorostictus	NC_082792
UW151729	SAMN51438376	Sebastes aurora	NC_082821
UW151741	SAMN51438377	Sebastes alutus	NC_082757
UW151743	SAMN51438378	Sebastes crameri	NC_082778
UW151744	SAMN51438379	Sebastes crameri	NC_082778
UW151745	SAMN51438380	Sebastes diploproa	NC_082821
UW151751	SAMN51438381	Sebastes chlorostictus	NC_082792
UW151755	SAMN51438382	Sebastes helvomaculatus	NC_082775
UW152176	SAMN51438383	Sebastes rastrelliger	NC_082772
UW152177	SAMN51438384	Sebastes rastrelliger	NC_082772
UW152188	SAMN51438385	Sebastes rosenblatti	NC_082792
UW152189	SAMN51438386	Sebastes rufus	OP035099
UW152190	SAMN51438387	Sebastes rufus	OP035099
UW152314	SAMN51438388	Sebastes ensifer	NC_082792
UW152317	SAMN51438389	Sebastes goodei	NC_082764
UW152319	SAMN51438390	Sebastes constellatus	NC_082758
UW152320	SAMN51438391	Sebastes constellatus	NC_082758
UW152322	SAMN51438392	Sebastes ovalis	OP035099
UW152325	SAMN51438393	Sebastes ensifer	NC_082792
UW152338	SAMN51438394	Sebastes rosenblatti	NC_082792
UW152339	SAMN51438395	Sebastes rosaceus	NC_082791
UW152340	SAMN51438396	Sebastes rosaceus	NC_082791
UW152343	SAMN51438397	Sebastes rosenblatti	NC_082792
UW152348	SAMN51438398	Sebastes constellatus	NC_082758
UW153310	SAMN51438399	Sebastes rufus	OP035099
UW153311	SAMN51438400	Sebastes goodei	NC_082764
UW153314	SAMN51438401	Sebastes babcocki	NC_085187
UW153335	SAMN51438402	Sebastes pinniger	NC_082766
UW153443	SAMN51438403	Sebastes brevispinis	NC_082776
UW153448	SAMN51438404	Sebastes wilsoni	NC_082762
UW153459	SAMN51438405	Sebastes melanostomus	NC_082790
UW153483	SAMN51438406	Sebastes entomelas	NC_082761
UW153484	SAMN51438407	Sebastes entomelas	NC_082761
UW155299	SAMN51438408	Sebastes entomelas	NC_082761
UW155378	SAMN51438409	Sebastes melanostomus	NC_082790
UW155380	SAMN51438410	Sebastes melanostomus	NC_082790
UW155382	SAMN51438411	Sebastes rubrivinctus	NC_039777
UW155385	SAMN51438412	Sebastes caurinus	OR546210
UW155386	SAMN51438413	Sebastes hopkinsi	OP035099
UW155391	SAMN51438414	Sebastes rubrivinctus	NC_039777
UW155416	SAMN51438415	Sebastes pinniger	NC_082766
UW156292	SAMN51438416	Sebastes crameri	NC_082778
UW156300	SAMN51438417	Sebastes mystinus	NC_082760
UW156303_Sebastes.crocotulus_NC_082765.fa	SAMN51438418	Sebastes crocotulus	NC_082765
UW156308	SAMN51438419	Sebastes umbrosus	CM026822
UW156309	SAMN51438420	Sebastes rubrivinctus	NC_039777
UW156950	SAMN51438421	Sebastes alutus	NC_082757
UW156955	SAMN51438422	Sebastes constellatus	NC_082758
UW157042	SAMN51438423	Sebastes ciliatus	OR482540
UW157086	SAMN51438424	Sebastes helvomaculatus	NC_082775
UW157087	SAMN51438425	Sebastes helvomaculatus	NC_082775
UW157693-1	SAMN51438426	Sebastes polyspinis	NC_083047
UW157693-2	SAMN51438427	Sebastes polyspinis	NC_083047
UW158070	SAMN51438428	Sebastes auriculatus	NC_082772
UW158071	SAMN51438429	Sebastes auriculatus	NC_082772
UW158214	SAMN51438430	Sebastes moseri	OP035099
UW158215	SAMN51438431	Sebastes miniatus	NC_082765
UW158448	SAMN51438432	Sebastes moseri	OP035099
UW158453	SAMN51438433	Sebastes flavidus	NC_082767
UW158656	SAMN51438434	Sebastes flavidus	NC_082767
UW158658	SAMN51438435	Sebastes flavidus	NC_082767
UW158659	SAMN51438436	Sebastes entomelas	NC_082761
UW158662	SAMN51438437	Sebastes entomelas	NC_082761
UW158663	SAMN51438438	Sebastes entomelas	NC_082761
UW159881	SAMN51438439	Sebastes simulator	OP035238
UW159882	SAMN51438440	Sebastes simulator	OP035238
UW159883	SAMN51438441	Sebastes variegatus	NC_082788
UW201258	SAMN51438442	Sebastes flavidus	NC_082767
UW201553	SAMN51438443	Sebastes melanostictus	NC_056778
UW201554	SAMN51438444	Sebastes melanostictus	NC_056778
UW201555	SAMN51438445	Sebastes melanostictus	NC_056778
UW201556	SAMN51438446	Sebastes melanostictus	NC_056778
UW201557	SAMN51438447	Sebastes melanostictus	NC_056778
UW201558	SAMN51438448	Sebastes borealis	NC_082771
UW201559	SAMN51438449	Sebastes borealis	NC_082771
UW201561	SAMN51438450	Sebastes melanostictus	NC_056778
UW201601	SAMN51438451	Sebastes reedi	NC_082802
UW201602	SAMN51438452	Sebastes ciliatus	OR482540
UW201603	SAMN51438453	Sebastes polyspinis	NC_083047
UW201605	SAMN51438454	Sebastes polyspinis	NC_083047
UW201606	SAMN51438455	Sebastes polyspinis	NC_083047
UW201607	SAMN51438456	Sebastes polyspinis	NC_083047
UW201646	SAMN51438457	Sebastes melanostomus	NC_082790
UW201647	SAMN51438458	Sebastolobus alascanus	NC_082820
UW201654	SAMN51438459	Sebastes goodei	NC_082764
UW202203	SAMN51438460	Sebastes goodei	NC_082764
UW202205	SAMN51438461	Sebastalobus alascanus	NC_082820
UW202824	SAMN51438462	Sebastes macdonaldi	OP035284
UW202914	SAMN51438463	Sebastes macdonaldi	OP035284
UW202915	SAMN51438464	Sebastes gilli	CM026822
UW202916	SAMN51438465	Sebastes macdonaldi	OP035284
UW202928	SAMN51438466	Sebastes macdonaldi	OP035284
UW202929	SAMN51438467	Sebastes mystinus	NC_082760
UW202934	SAMN51438468	Sebastes dallii	OP035142
UW202935	SAMN51438469	Sebastes serriceps	NC_039777
UW202942	SAMN51438470	Sebastes mystinus	NC_082760

## Sheet: Table_S4_Locations
Table S4. Locations of sampling sites in the Hood Canal and Puget Sound. Bottom depth was recorded from NOAA Electronic Navigational Charts. Sampling methods are described in the methods section of this manuscript.
Site	Latitude	Longitude	Bottom depth (m)	Sampling methods
AI-7	47.897	-122.393	28	Diver & surface
AI-6	47.9505	-122.313	25	Diver & surface
AI-1	47.9646	-122.672	25	In situ and surface
AI-2	47.9499	-122.59	90	In situ and surface
AI-8	47.9484	-122.476	60	In situ and surface
HC-0	47.3811	-122.979	42	In situ and surface
HC-1	47.4154	-123.106	95	In situ and surface
HC-4	47.6066	-122.962	32	In situ and surface
HC-5	47.6551	-122.849	100	In situ and surface
HC-6	47.7093	-122.871	70	In situ and surface
AI-3	47.8612	-122.64	20	In situ and surface
AI-4	47.8949	-122.621	38	In situ and surface

## Sheet: Table_S5_Samples
Table S5. Sample metadata from all eDNA samples. Sample ID: Unique identifier for field collected sample; Site_original: Working name for station, used in scripts and field sample sheet; Site_final: Station name, used in the manuscript; Platform: method for sample collection; Depth: sample location relative to the sea surface (ft); Depth (m): sample location relative to the sea surface (m); Dista…
Sample ID	Site_original	Site_final	Date collected	Platform/Instrument	Depth	Depth (m)	Distance from bottom (m)	Volume filtered (L)
8 M	Mulkiteo	AI-7	2024 03 18	Dive	Surface	0	28	2.5
5 M	Mulkiteo	AI-7	2024 03 18	Dive	Surface	0	28	2.6
3 M	Mulkiteo	AI-7	2024 03 18	Dive	Surface	0	28	2.7
13 M	Mulkiteo	AI-7	2024 03 18	Dive	30 ft	9	19	2.9
12 M	Mulkiteo	AI-7	2024 03 18	Dive	30 ft	9	19	3
11 M	Mulkiteo	AI-7	2024 03 18	Dive	30 ft	9	19	2.5
16 M	Mulkiteo	AI-7	2024 03 18	Dive	60 ft	18	10	3
9 M	Mulkiteo	AI-7	2024 03 18	Dive	60 ft	18	10	1.7
10 M	Mulkiteo	AI-7	2024 03 18	Dive	60 ft	18	10	1.9
15 M	Mulkiteo	AI-7	2024 03 18	Dive	90 ft	28	0	2.2
7 M	Mulkiteo	AI-7	2024 03 18	Dive	90 ft	28	0	2.9
6 M	Mulkiteo	AI-7	2024 03 18	Dive	90 ft	28	0	2.4
5 P	Possession	AI-6	2024 03 18	Dive	Surface	0	25	2.7
11 P	Possession	AI-6	2024 03 18	Dive	Surface	0	25	3
13 P	Possession	AI-6	2024 03 18	Dive	Surface	0	25	2.6
7 P	Possession	AI-6	2024 03 18	Dive	30 ft	9	16	2.6
15 P	Possession	AI-6	2024 03 18	Dive	30 ft	9	16	2.7
16 P	Possession	AI-6	2024 03 18	Dive	30 ft	9	16	2.2
9 P	Possession	AI-6	2024 03 18	Dive	65 ft	20	5	2.4
8 P	Possession	AI-6	2024 03 18	Dive	65 ft	20	5	2.4
3 P	Possession	AI-6	2024 03 18	Dive	65 ft	20	5	2.5
12 P	Possession	AI-6	2024 03 18	Dive	75 ft	23	2	2.3
6 P	Possession	AI-6	2024 03 18	Dive	75 ft	23	2	2.2
10 P	Possession	AI-6	2024 03 18	Dive	75 ft	23	2	2.5
Porpoise (7)	Possession	AI-6	2024 03 18	Dive	Harbor porpoise - Surface	0	25	3
9A	Possession	AI-6	2024 04 03	Dive	30 ft	9	16	2.4
6A	Possession	AI-6	2024 04 03	Dive	30 ft	9	16	2.5
5A	Possession	AI-6	2024 04 03	Dive	30 ft	9	16	2.9
1A	Possession	AI-6	2024 04 03	Dive	60 ft	18	7	2.7
2A	Possession	AI-6	2024 04 03	Dive	60 ft	18	7	2.6
8A	Possession	AI-6	2024 04 03	Dive	60 ft	18	7	2.4
4A	Possession	AI-6	2024 04 03	Dive	82 ft	25	0	2.2
10A	Possession	AI-6	2024 04 03	Dive	82 ft	25	0	1.9
27A	Possession	AI-6	2024 04 03	Dive	82 ft	25	0	1.6
15A	Possession	AI-6	2024 04 03	Dive	82 ft, 10 m away	25	0	2.25
16A	Possession	AI-6	2024 04 03	Dive	82 ft, 10 m away	25	0	2.4
7A	Possession	AI-6	2024 04 03	Dive	82 ft, 10 m away	25	0	1.8
13A	Possession	AI-6	2024 04 03	Dive	20 ft	6	19	1.9
11A	Possession	AI-6	2024 04 03	Dive	20 ft	6	19	2.35
29A	Possession	AI-6	2024 04 03	Dive	20 ft	6	19	2.3
19A	Possession	AI-6	2024 04 03	Dive	45 ft	12	13	2.7
12A	Possession	AI-6	2024 04 03	Dive	45 ft	12	13	0.5
18A	Possession	AI-6	2024 04 03	Dive	45 ft	12	13	2.6
30A	Possession	AI-6	2024 04 03	Dive	60 ft	18	7	2.8
20A	Possession	AI-6	2024 04 03	Dive	60 ft	18	7	2.7
17A	Possession	AI-6	2024 04 03	Dive	60 ft	18	7	2.9
28A	Possession	AI-6	2024 04 03	Dive	82 ft	25	0	3
21A	Possession	AI-6	2024 04 03	Dive	82 ft	25	0	2.8
22A	Possession	AI-6	2024 04 03	Dive	82 ft	25	0	2.3
14A	Possession	AI-6	2024 04 03	Dive	Surface, pre-dive	0	25	2.7
24A	Possession	AI-6	2024 04 03	Dive	Surface, post-dive	0	25	2.9
25A	Possession	AI-6	2024 04 03	Dive	Surface, post-dive	0	25	2.7
26A	Possession	AI-6	2024 04 03	Dive	Surface, post-dive	0	25	2
AI1-A	AI-1	AI-1	2024 10 23	SmithRoot	AI	0	25	2
AI1-B	AI-1	AI-1	2024 10 23	SmithRoot	AI	0	25	1.9
AI1-C	AI-1	AI-1	2024 10 23	SmithRoot	AI	0	25	1.95
AI1-D	AI-1	AI-1	2024 10 23	Ascension	AI	20	5	2.03
AI1-E	AI-1	AI-1	2024 10 23	Ascension	AI	20	5	2.03
AI1-F	AI-1	AI-1	2024 10 23	Ascension	AI	20	5	2.05
AI1-G	AI-1	AI-1	2024 10 23	Ascension	AI	20	5	2.01
AI2-A	AI-2	AI-2	2024 10 23	SmithRoot	AI	0	90	2
AI2-B	AI-2	AI-2	2024 10 23	SmithRoot	AI	0	90	2
AI2-C	AI-2	AI-2	2024 10 23	SmithRoot	AI	0	90	2
AI2-D	AI-2	AI-2	2024 10 23	Ascension	AI	80	10	2
AI2-E	AI-2	AI-2	2024 10 23	Ascension	AI	80	10	2.02
AI2-F	AI-2	AI-2	2024 10 23	Ascension	AI	80	10	2.02
AI2-G	AI-2	AI-2	2024 10 23	Ascension	AI	80	10	2.02
AI2-X	AI-2	AI-2	2024 10 23	SmithRoot	AI	0	90	2
AI2-Y	AI-2	AI-2	2024 10 23	SmithRoot	AI	0	90	2
AI2-Z	AI-2	AI-2	2024 10 23	SmithRoot	AI	0	90	2
AI8-A	AI-8	AI-8	2024 10 23	SmithRoot	AI	0	60	2
AI8-B	AI-8	AI-8	2024 10 23	SmithRoot	AI	0	60	2.1
AI8-C	AI-8	AI-8	2024 10 23	SmithRoot	AI	0	60	2.1
AI8-D	AI-8	AI-8	2024 10 23	Ascension	AI	38	20	1.99
AI8-E	AI-8	AI-8	2024 10 23	Ascension	AI	39	25	1.989
AI8-F	AI-8	AI-8	2024 10 23	Ascension	AI	38	29	2.004
AI8-G	AI-8	AI-8	2024 10 23	Ascension	AI	38	39	2.002
AI8-X	AI-8	AI-8	2024 10 23	SmithRoot	AI	0	70	2.15
AI8-Y	AI-8	AI-8	2024 10 23	SmithRoot	AI	0	70	2.15
AI8-Z	AI-8	AI-8	2024 10 23	SmithRoot	AI	0	70	2.2
HC0-A	HC-0	HC-0	2024 10 07	SmithRoot	HC	0	42	1.9
HC0-B	HC-0	HC-0	2024 10 07	SmithRoot	HC	0	42	2
HC0-C	HC-0	HC-0	2024 10 07	SmithRoot	HC	0	42	2
HC0-D	HC-0	HC-0	2024 10 07	Ascension	HC	32	42	2
HC0-E	HC-0	HC-0	2024 10 07	Ascension	HC	32	42	2
HC0-F	HC-0	HC-0	2024 10 07	Ascension	HC	32	42	2
HC1-A	HC-1	HC-1	2024 10 07	SmithRoot	HC	0	95	2
HC1-B	HC-1	HC-1	2024 10 07	SmithRoot	HC	0	95	2
HC1-C	HC-1	HC-1	2024 10 07	SmithRoot	HC	0	95	2
HC1-D	HC-1	HC-1	2024 10 07	Ascension	HC	91	5	2
HC1-E	HC-1	HC-1	2024 10 07	Ascension	HC	92	10	2
HC1-F	HC-1	HC-1	2024 10 07	Ascension	HC	92	20	2.2
HC4-A	HC-4	HC-4	2024 10 07	SmithRoot	HC	0	32	2
HC4-B	HC-4	HC-4	2024 10 07	SmithRoot	HC	0	32	2
HC4-C	HC-4	HC-4	2024 10 07	SmithRoot	HC	0	32	2
HC4-D	HC-4	HC-4	2024 10 07	Ascension	HC	23	10	2
HC4-E	HC-4	HC-4	2024 10 07	Ascension	HC	22	10	2
HC4-F	HC-4	HC-4	2024 10 07	Ascension	HC	23	10	2
HC5-A	HC-5	HC-5	2024 10 07	SmithRoot	HC	0	100	2
HC5-B	HC-5	HC-5	2024 10 07	SmithRoot	HC	0	100	2
HC5-C	HC-5	HC-5	2024 10 07	SmithRoot	HC	0	100	2
HC5-D	HC-5	HC-5	2024 10 07	Ascension	HC	85	15	2
HC5-E	HC-5	HC-5	2024 10 07	Ascension	HC	85	15	2
HC5-F	HC-5	HC-5	2024 10 07	Ascension	HC	84	20	2
HC6-A	HC-6	HC-6	2024 10 07	SmithRoot	HC	0	70	2.1
HC6-B	HC-6	HC-6	2024 10 07	SmithRoot	HC	0	70	2
HC6-C	HC-6	HC-6	2024 10 07	SmithRoot	HC	0	70	2
HC6-D	HC-6	HC-6	2024 10 07	Ascension	HC	62	3	0.8
HC6-E	HC-6	HC-6	2024 10 07	Ascension	HC	62	3	0.6
HC6-F	HC-6	HC-6	2024 10 07	Ascension	HC	56	20	2
HC8-A	HC-8	AI-3	2024 10 23	SmithRoot	HC	0	20	2.05
HC8-B	HC-8	AI-3	2024 10 23	SmithRoot	HC	0	20	2.1
HC8-C	HC-8	AI-3	2024 10 23	SmithRoot	HC	0	20	2
HC8-D	HC-8	AI-3	2024 10 23	Ascension	HC	11	10	2.01
HC8-E	HC-8	AI-3	2024 10 23	Ascension	HC	11	9	2.01
HC8-F	HC-8	AI-3	2024 10 23	Ascension	HC	11	9	2.04
HC8-G	HC-8	AI-3	2024 10 23	Ascension	HC	11	8	2.01
HC9-A	HC-9	AI-4	2024 10 23	SmithRoot	HC	0	38	2
HC9-B	HC-9	AI-4	2024 10 23	SmithRoot	HC	0	38	2.05
HC9-C	HC-9	AI-4	2024 10 23	SmithRoot	HC	0	38	2.1
HC9-D	HC-9	AI-4	2024 10 23	Ascension	HC	25	13	2.01
HC9-E	HC-9	AI-4	2024 10 23	Ascension	HC	25	13	2.003
HC9-F	HC-9	AI-4	2024 10 23	Ascension	HC	25	13	2.005
HC9-G	HC-9	AI-4	2024 10 23	Ascension	HC	25	13	2.004
HC9-X	HC-9	AI-4	2024 10 23	SmithRoot	HC	0	38	2
HC9-Y	HC-9	AI-4	2024 10 23	SmithRoot	HC	0	38	2.05
HC9-Z	HC-9	AI-4	2024 10 23	SmithRoot	HC	0	38	2

## Sheet: Table_S6_Species_in_PugetSound
Table S6. Ranking of encounter likelihood for all Sebastes species recorded in Puget Sound. Rankings represent the agglomerate summary of present-day observations from WDFW ROV surveys (Robert Pacunski), hook and line sampling (Kelly Andrews, https://doi.org/10.1007/s10592-018-1060-0), dive observations (Greg Williams), and WDFW trawl catches (Dayv Lowry).
G.speciesC	Likelihood of encounter (1 = high, 5 = low)
S. maliger (quillback)	1
S. auriculatus (brown)	1
S. caurinus (copper)	1.25
S. melanops (black)	1.75
S. emphaeus (Puget Sound)	1.75
S. flavidus (yellowtail)	2
S. elongatus (greenstriped)	2.5
S. proriger (redstripe)	2.5
S. miniatus (vermillion)	3
S. mystinus (blue)	3.25
S. pinniger (canary)	3.5
S. diploproa (splitnose)	3.75
S. ruberrimus (yelloweye)	3.75
S. nigrocinctus (tiger)	4.25
S. nebulosus (china)	4.5
S. paucispinis (bocaccio)	4.5
S. brevispinis (silvergray)	4.75
S. entomelas (widow)	4.75
Slb. alascanus (shortspine thornyhead)	4.75
S. crameri (darkblotched)	5
S. helvomaculatus (rosethorn)	5
S. rosaceus (rosy)	5
S. semicinctus (halfbanded)	5
S. zacentrus (sharpchin)	5
S. aleutianus (rougheye)	5
S. alutus (Pacific Ocean perch)	5
S. babcocki (redbanded)	5
S. saxicola (stripetail)	5
