# Supplementary material for: eDNA reveals spatial differences in species composition of protected rockfishes
Source: PLoS One. 2025 Dec 1;20(12):e0337724. doi: 10.1371/journal.pone.0337724 (PMC12668609; doi:10.1371/journal.pone.0337724)
Supplement: S1 Appendix — (ZIP) [file pone.0337724.s002.zip › Appendix_A_Dloop_alignment_2025-05-27.fasta]

>AB059558.1
TATTCTTTGTC-A-------TATATG-TACAATAAT--------------------------------------------
--------------------------------------------------------------------TTTTTATACA-T
ATATGTATTATCAACATT--------------------------------------------------------AATTTA
TATTAACCAT------ATCAT-ATAGTATTCAAGTAC-ATACATG-TTTTA-TCACCATTTCCA----GGGTTAAACCAC
TCAAGTTTA-ATACAAA-AC-GAAA-ATTT-TACAT-AAAGT-ATAAGTAATAATACTTAAC------------------
------------------------------------AAT-TAATT-AT--GGGATAGCGG-GCG----------------
AAA-CTTAAGACCTAA-TAC-A--CAGTCCA--TAAGTCAAGTTATACCTTTAAT-CAAAATCCCACCAA-AC-TC--AA
AT-ACTTAATGTA-GTAAGAACCGA-
>AB071278.1
TATTCTTTGTC-A-------TATATG-TACAATAAT--------------------------------------------
--------------------------------------------------------------------TTTTTATACA-T
ATATGTATTATCAACATT--------------------------------------------------------AATTTA
TATTAACCAT------ATCAT-ATAGTATTCAAGTAC-ATACATG-TTTTA-TCACCATTTCCA----GGATTAAACCAT
TCAAGTTTA-ATACAAG-AC-GAAA-ATTT-TACAC-AAAGT-ATAATTGATAATGCCTAAC------------------
------------------------------------AAT-TAATT-AT--ATAATAGCGG-GCG----------------
AAA-CTTAAGACCTAA-TAC-A--CAGTCCA--TAAGTCAAGTTATACCTTTAAT-CAAAATCCCACCAA-AC-TC--AA
AT-ATTTAATGTA-GTAAGAACCGA-
>MF817373.1
TATTCTTTGTC-A-------TATATG-TACAATAAT--------------------------------------------
--------------------------------------------------------------------TTTTTATACA-T
ATATGTATTATCAACATT--------------------------------------------------------AATTTA
TATTAACCAT------ATCAT-ATAGTATTCAAGTAC-ATACATG-TTTTA-TCACCATTTCCA----GGATTAAACCAT
TCAAGTTTA-ATACAAA-AC-GAAA-ATTT-TACAC-AAAGT-ATAATTGATAATGCCTAAC------------------
------------------------------------AAT-TAATT-AT--ATAATAGCGG-GCG----------------
AAA-CTTAAGACCTAA-TAC-A--CAGTCCA--TAAGTCAAGTTATACCTTTAAT-CAAAATCCCACCAA-AC-TC--AA
AT-ATTTAATGTA-GTAAGAACCGA-
>MF817392.1
TATTCTTTGTC-A-------TATATG-TACAATAAT--------------------------------------------
--------------------------------------------------------------------TTTTTATACA-T
ATATGTATTATCAACATT--------------------------------------------------------AATTTA
TATTAACCAT------ATCAT-ATAGTATTTAAGTAC-ATACATG-TTTTA-TCACCATTTCCA----GGATTAAACCAT
TCAAGTTTA-ATACAAA-AC-GAAA-ATTT-TACAT-AAAGT-ATAATTGATAATACCTAGC------------------
------------------------------------AAT-CAATT-AT--ATAATAGCGG-GCG----------------
AAA-CTTAAGACCTAA-TAC-A--GAGTCCA--TAAGTCAAGTTATACCTTTAAT-CAAAATCCCACCAA-AC-TC--AA
AT-ACTTAACGCA-GTAAGAACCGA-
>AB062058.1
TATTCTTTGTC-A-------TATATG-TACAATAAT--------------------------------------------
--------------------------------------------------------------------TTTTTATACA-T
ATATGTATTATCAACATT--------------------------------------------------------AATTTA
TATTAACCAT------ATCAT-ATAGTATTTAAGTAC-ATACATG-TTTTA-TCACCATTTCCA----GAATTAAACCAT
TCAAGTTTA-GTACAAA-AC-GAAA-ATTT-TACAT-AAAGC-ATAACTAATAACATTCAGC------------------
------------------------------------AAT-CACTT-AT--A-GATAACGG-GCG----------------
AAA-CTTAAGACCTAA-TAC-A--CAACCCA--TAAGTCAAGTTATACCTTTAAT-CAAAATCCCGCCAA-AC-TC--AA
AT-ATTTAATGTA-GTAAGAACCGA-
>DQ678894-DQ678592
TATTCTTTGTC-A-------TATATG-TACAATAAT--------------------------------------------
--------------------------------------------------------------------TTTTTATACA-T
ATATGTATTATCAACATT--------------------------------------------------------AATTTA
TATTAACCAT------ATCAT-ATAGTATTTAAGTAC-ATACATG-TTTTA-TCACCATTTCCA----GAATTAAACCAT
TCAAGTTTA-GTACAAA-AC-GAAA-ATTT-TACAT-AAAGC-ATAACTAATAACATTCAGC------------------
------------------------------------AAT-CGCTT-AT--A-GATAACGG-GCG----------------
AAA-CTTAAGACCTAA-TAC-A--CAACCCA--TAAGTCAAGTTATACCTTTAAT-CAAAATCCCGCCAA-AC-TC--AA
AT-ATTTAATGTA-GTAAGAACCGA-
>MF817323.1
TATTCTTTGTC-A-------TATATG-TACAATAAT--------------------------------------------
--------------------------------------------------------------------TTTTTATACA-T
ATATGTATTATCAACATT--------------------------------------------------------AATTTA
TATTAACCAT------ATCAT-ATAGTATTTAAGTAC-ATACATG-TTTTA-TCACCATTTCCA----GAATTAAACCAT
TCAAGTTTA-GTACAAA-AC-GAAA-ATTT-TACAT-AAAGC-ATAACTAATAACATTCAGC------------------
------------------------------------AAT-CACTT-AT--A-GATAACGG-GCG----------------
AAA-CTTAAGACCTAA-TAC-A--CAACCCA--TAAGTCAAGTTATACCTTTAAT-CAAAATCCCGCCAA-AT-TC--AA
AT-ATTTAATGTA-GTAAGAACCGA-
>MF817334.1
TATTCTTTGTC-A-------TATATG-TACAATAAT--------------------------------------------
--------------------------------------------------------------------TTTTTATACA-T
ATATGTATTATCAACATT--------------------------------------------------------AATTTA
TATTAACCAT------ATCAT-ATAGTATTTAAGTAC-ATACATG-TTTTA-TCACCATTTCCA----GAATTAAACCAT
TCAAGTTTA-GTACAAA-AC-GAAG-ATTT-TACAT-AAAGC-ATAACTAATAATATTCAGC------------------
------------------------------------AAT-CACTT-AT--A-GATAACGG-GCG----------------
AAA-CTTAAGACCTAA-TAC-A--CAACCCA--TAAGTCAAGTTATACCTTTAAT-CAAAATCCCGCCAA-AC-TC--AA
AT-ATTTAATGTA-GTAAGAACCGA-
>MF817335.1
TATTCTTTGTC-A-------TATATG-TACAATAAT--------------------------------------------
--------------------------------------------------------------------TTTTTATACA-T
ATATGTATTATCAACATT--------------------------------------------------------AATTTA
TATTAACCAT------ATCAT-ATAGTATTTAAGTAC-ATACATG-TTTTA-TCACCATTTCCA----GAATTAAACCAT
TCAAGTTTA-GTACAAA-AC-GAAA-ATTT-TACAT-AAAGC-ATAACTAATAATATTCAGC------------------
------------------------------------AAT-CACTT-AT--A-GATAACGG-GCG----------------
AAA-CTTAAGACCTAA-TAC-A--CAACCCA--TAAGTCAAGTTATACCTTTAAT-CAAAATCCCGCCAA-AC-TC--AA
AT-ATTTAATGTA-GTAAGAACCGA-
>MF817343.1
TATTCTTTGTC-A-------TATATG-TACAATAAT--------------------------------------------
--------------------------------------------------------------------TTTTTATACA-T
ATATGTATTATCAACATT--------------------------------------------------------AATTTA
TATTAACCAT------ATCAT-ATAGTATTTAAGTAC-ATACATG-TTTTA-TCACCATTTCCA----GAATTAAACCAT
TCAAGTTTA-GTACAAA-AC-GAAG-ATTT-TACAT-AAAGC-ATAACTAATAATATTCAGC------------------
------------------------------------AAT-CACTT-AT--A-GATAACGG-GCG----------------
AAA-CTTAAGACCTAG-TAC-A--CAACCCA--TAAGTCAAGTTATACCTTTAAT-CAAAATCCCGCCAA-AC-TC--AA
AT-ATTTAATGTA-GTAAGAACCGA-
>AB071279.1
TATTCTTTGTC-A-------TATATG-TACAATAAT--------------------------------------------
--------------------------------------------------------------------TTTTTATACA-T
ATATGTATTATCAACATT--------------------------------------------------------AATTTA
TATTAACCAT------ATCAT-ATAGTATTTAAGTAC-ATACATG-TTTTA-TCACCATTTCCA----GAATTAAACCAT
TCAAGTTTA-GTACAAA-AC-GAAA-ATTT-TACAT-AAAGC-ATAACTAATAACGTTCAAC------------------
------------------------------------AAT-CACTT-AT--A-GATAACGG-GCG----------------
AAA-CTTAAGACCTAA-TAC-A--CAACCCA--TAAGTCAAGTTATACCTTTAAT-CAAAATCCCGCCAA-AC-TC--AA
AT-ATTTAATGTA-GTAAGAACCGA-
>MF817337.1
TATTCTTTGTC-A-------TATATG-TACAATAAT--------------------------------------------
--------------------------------------------------------------------TTTTTATACA-T
ATATGTATTATCAACATT--------------------------------------------------------AATTTA
TATTAACCAT------ATCAT-ATAGTATTTAAGTAC-ATACATG-TTTTA-TCACCATTTCCA----GAATTAAACCAT
TCAAGTTTA-GTACAAA-AC-GAAA-ATTT-TACAT-AAAGC-ATAACTAATAACGTTCAAC------------------
------------------------------------AAT-CACTT-AT--A-GATAACGG-GCG----------------
AAA-CTTAAGACCTAA-TAC-A--CAACCCA--TAAGTCAAGTTATACCTTTAAT-CAAAATCCCGCCAA-AC-TC--AA
AT-ATTTAATGTA-GTAAGAACCGA-
>MF817330.1
TATTCTTTGTC-A-------TATATG-TACAATAAT--------------------------------------------
--------------------------------------------------------------------TTTTTATACA-T
ATATGTATTATCAACATT--------------------------------------------------------AATTTA
TATTAACCAT------ATCAT-ATAGTATTTAAGTAC-ATACATG-CTTTA-TCACCATTTCCA----GAATTAAACCAT
TCAAGTTTA-GTACAAA-AC-GAAA-ATTT-TACAT-AAAGC-ATAACTAATAACATTCAGC------------------
------------------------------------AAT-CACTT-AT--A-GACAACGG-GCG----------------
AAA-CTTAAGACCTAA-TAC-A--CAACCCA--TAAGTCAAGTTATACCTTTAAT-CAAAATCCCGCCAA-AC-TC--AA
AT-ATTTAATGTA-GTAAGAACCGA-
>MF817344.1
TATTCTTTGTC-A-------TATATG-TACAATAAT--------------------------------------------
--------------------------------------------------------------------TTCTTATACA-T
ATATGTATTATCAACATT--------------------------------------------------------AATTTA
TATTAACCAT------ATCAT-ATAGTATTTAAGTAC-ATACATG-TTTTA-TCACCATTTCCA----GAATTAAACCAT
TCAAGTTTA-GTACAAA-AC-GAAA-ATTT-TACAT-AAAGC-ATAACTAATAACATTCAGC------------------
------------------------------------AAT-CACTT-AT--A-GATAACGG-GCG----------------
AAA-CTTAAGACCTAA-TAC-A--CAACCCA--TAAGTTAAGTTATACCTTTAAT-CAAAATCCCGCCAA-AC-TC--AA
AT-ATTTAATGTA-GTAAGAACCGA-
>MF817351.1
TATTCTTTGTC-A-------TATATG-TACAATAAT--------------------------------------------
--------------------------------------------------------------------TTCTTATACA-T
ATATGTATTATCAACATT--------------------------------------------------------AATTTA
TATTAACCAT------ATCAT-ATAGTATTTAAGTAC-ATACATG-TTTTA-TCACCATTTCCA----GAATTAAACCAT
TCAAGTTTA-GTACAAA-AC-GAAA-ATTT-TACAT-AAAGC-ATAACTAATAACATTCAGC------------------
------------------------------------AAT-CACTT-AT--A-GATAACGG-GCG----------------
AAA-CTTAAGACCTAA-TAC-A--CAACCCA--TAAGTTAAGTTATACCTTTAAT-CAAAATCCCGCCAA-AC-TC--AA
AT-ATTTAATGTA-GTAAGAACCGA-
>MF817329.1
TATTCTTTGTC-A-------TATATG-TACAATAAT--------------------------------------------
--------------------------------------------------------------------TTTTTATACA-T
ATATGTATTATCAACATT--------------------------------------------------------AATTTA
TATTAATCAT------ATCAT-ATAGTATTTAAGTAC-ATACATG-TTTTA-TCACCATTTCCA----GAATTAAACCAT
TCAAGTTTA-GTACAAA-AC-GAAA-ATTT-TACAT-AAAGC-ATAACTAATAACATTCAGC------------------
------------------------------------AAT-AACTT-AT--A-GATAACGG-GCG----------------
AAA-CTTAAGACCTAA-TAC-A--CAACCCA--TAAGTCAAGTTATACCTTTAAT-CAAAATCCCGCCAA-AC-TC--AA
AT-ACTTAATGTA-GTAAGAACCGA-
>MF817340.1
TATTCTTTGTC-A-------TATATG-TACAATAAT--------------------------------------------
--------------------------------------------------------------------TTTTTATACA-T
ATATGTATTATCAACATT--------------------------------------------------------AATTTA
TATTAACCAT------ATCAT-ATAGTATTTAAGTAC-ATACATG-TTTTA-TCACCATTTCCA----GAATTAAACCAT
TCAAGTTTA-GTACAAA-AC-GAAA-ATTT-TACAT-AAAGC-ATAACTAATAACATTCAGC------------------
------------------------------------AAT-AACTT-AT--A-GATAACGG-GCG----------------
AAA-CTTAAGACCTAA-TAC-A--CAACCCA--TAAGTCAAGTTATACCTTTAAT-CAAAATCCCGCCAA-AC-TC--AA
AT-ATTTAATGTA-GTAAGAACCGA-
>MF817341.1
TATTCTTTGTC-A-------TATATG-TACAATAAT--------------------------------------------
--------------------------------------------------------------------TTTTTATACA-T
ATATGTATTATCAACATT--------------------------------------------------------AATTTA
TATTAACCAT------ATCAT-ATAGTATTTAAGTAC-ATACATG-TTTTA-TCACCATTTCCA----GGATTAAACCAT
TCAAGCTTA-GTACGAA-AC-GAAA-ATTT-TACAT-AAAGC-ATAACTAATAACATTCAGC------------------
------------------------------------AAT-CACTT-AT--A-GATAACGG-GCG----------------
AAA-CTTAAGACCTAA-TAC-A--CAACCCA--TAAGTCAAGTTATACCTTTAAT-CAAAATCCCGCCAA-AC-TC--AA
AT-ATTTAATGTA-GTAAGAACCGA-
>MF817324.1
TATTCTTTGTC-A-------TATATG-TACAATAAT--------------------------------------------
--------------------------------------------------------------------TTTTTATACA-T
ATATGTATTATCAACATT--------------------------------------------------------AATTTA
TATTAATCAT------ATCAT-ATAGTATTTAAGTAC-ATACATG-TTTTA-TCACCATTTCCA----GGATTAAACCAT
TCAAGTTTA-ATACAAA-AC-GAAG-ATTT-TACAT-AAAGC-ATAACTAATAACATTCAGC------------------
------------------------------------AAT-CACTT-AT--A-GATAACGG-GCG----------------
AAA-CTTAAGACCTAA-TAC-A--CAACCCA--TAAGTCAAGTTATACCTTTAAT-CAAAATCCCGCCAA-AC-TC--AA
AT-ATTTAATGTA-GTAAGAACCGA-
>MF817327.1
TATTCTTTGTC-A-------TATATG-TACAATAAT--------------------------------------------
--------------------------------------------------------------------TTTTTATACA-T
ATATGTATTATCAACATT--------------------------------------------------------AATTTA
TATTAACCAT------ATCAT-ATAGTATTTAAGTAC-ATACATG-TTTTA-TCACCATTTCCA----GGATTAAACCAT
TCAAGTTTA-ATACAAA-AC-GAAA-ATTT-TACAT-AAAGC-ATAACTAATAACATTCAGT------------------
------------------------------------AAT-CACTT-AT--A-GATAACGG-GCG----------------
AAA-CTTAAGACCTAA-TAC-A--CAACCCA--TAAGTCAAGTTATACCTTTAAT-CAAAATCCCGCCAA-AC-TC--AA
AT-ATTTAATGTA-GTAAGAACCGA-
>MF817346.1
TATTCTTTGTC-A-------TATATG-TACAATAAT--------------------------------------------
--------------------------------------------------------------------TTTTTATACA-T
ATATGTATTATCAACATT--------------------------------------------------------AATCTA
TATTAACCAT------ATCAT-ATAGTATTTAAGTAC-ATACATG-TTTTA-TCACCATTTCCA----GAATTAAACCAT
TCAAGTTTA-GTACAAA-AC-GAAA-ATTT-TACAT-AAAGC-ATAACTAATAACATTCAGC------------------
------------------------------------AAT-CAATT-AT--A-GATAACGG-GCG----------------
AAA-CTTAAGACCTAA-TAC-A--CAACCCA--TAAGTCAAGTTATACCTTTAAT-CAAAATCCCGCCAA-AC-TC--AA
AT-ATTTAATGTA-GTAAGAACCGA-
>MF817342.1
TATTCTTTGTC-A-------TATATG-TACAATAAT--------------------------------------------
--------------------------------------------------------------------TTTTTATACA-T
ATATGTATTATCAACATT--------------------------------------------------------AATTTA
TATTAACCAT------ATCAT-ATAGTATTTAAGTAC-ATACATG-TTTTA-TCACCATTTCCA----GAATTAAACCAT
TCAAGTTTA-GTACAAA-AC-GAAA-ATTT-TACAT-AAAGC-ATAACTAATAATATTCAAC------------------
------------------------------------AAT-CACTT-AT--A-GATAACGG-GCG----------------
AAA-CTTAAGACCTAA-CAC-A--CAATCCA--TGAGTCAAGTTATACCTTTAAT-CAAAATCCCGCCAA-AC-TC--AA
AT-ATTTAATGTA-GTAAGAACCGA-
>MF817348.1
TATTCTTTGTC-A-------TATATG-TACAATAAT--------------------------------------------
--------------------------------------------------------------------TTTTTATACA-T
ATATGTATTATCAACATT--------------------------------------------------------AATTTA
TATTAACCAT------ATCAT-ATAGTATTTAAGTAC-ATACATG-TTTTA-TCACCATTTCCA----GAATTAAACCAT
TCAAGTTTA-GTACAAA-AC-GAAA-ATTT-TACAT-AAAGC-ATAACTAATAATATTCAAC------------------
------------------------------------AAT-CACTT-AT--A-GATAACGG-GCG----------------
AAA-CTTAAGACCTAA-TAC-A--CAATCCA--TGAGTCAAGTTATACCTTTAAT-CAAAATCCCGCCAA-AC-TC--AA
AT-ATTTAATGTA-GTAAGAACCGA-
>MF817326.1
TATTCTTTGTC-A-------TATATG-TACAATAAT--------------------------------------------
--------------------------------------------------------------------TTTTTATACA-T
ATATGTATTATCAACATT--------------------------------------------------------AATTTA
TATTAACCAT------ATCAT-ATAGTATCTAAGTAC-ATACATG-TTTTA-TCACCATTTCCA----GAATTAAACCAT
TCAAGTTTA-GTACAAA-AC-GAAA-ATTT-TACAC-AAAGC-ATAACTAATAACATTCAGC------------------
------------------------------------AAT-CACTT-AT--A-GACAACGG-GCG----------------
AAA-CTTAAGACCTAA-CAC-A--CAACCCA--TAAGTCAAGTTATACCTTTAAT-CAAAATCCCGCCAA-AC-TC--AA
AT-ATTTAATGTA-GTAAGAACCGA-
>MF817349.1
TATTCTTTGTC-A-------TATATG-TACAATAAT--------------------------------------------
--------------------------------------------------------------------TTTTTATACA-T
ATATGTATTATCAACATT--------------------------------------------------------AATTTA
TATTAACCAT------ATCAT-ATAGTATTTAAGTAC-ATATATG-TTTTA-TCACCATTTCTA----GAATTAAACCAT
TCAAGTTTA-GTACAAA-AC-GAAA-ATTT-TACAT-AAAGC-ATAACTAATAACATTCAGC------------------
------------------------------------AAT-CACTT-AT--A-GATAGCGG-GCG----------------
AAA-CTTAAGACCTAA-CAC-A--CAACCCA--TAAGTCAAGTTATACCTTTAAT-CAAAATCCCGCCAA-AC-TC--AA
AT-ATTTAATGTA-GTAAGAACCGA-
>MF817331.1
TATTCTTTGTC-A-------TATATG-TACAATAAT--------------------------------------------
--------------------------------------------------------------------TTTTTATACA-T
ATATGTATTATCAACATT--------------------------------------------------------AATTTA
TATTAACCAT------ATCAT-ATAGTATTTAAGTAC-ATACATG-TTTTA-TCACCATTTACA----GAATTAAACCAT
TCAAGTTTA-GTACAAA-AC-GAAA-ATTT-TACAT-AAAGC-ATAACTAATAACATTCAGC------------------
------------------------------------AAT-CACTT-AT--A-GATAACGG-GCG----------------
AAA-CTTAAGACCTAA-CAC-A--CAACCCA--TAAGTCAAGTTATACCTTTAAT-CAAAACCCCGCCAA-AC-TC--AA
AT-ATTTAATGTA-GTAAGAACCGA-
>MF817332.1
TATTCTTTGTC-A-------TATATG-TACAATAAT--------------------------------------------
--------------------------------------------------------------------TTTTTATACA-T
ATATGTATTATCAACATT--------------------------------------------------------AATTTA
TATTAACCAT------ATCAT-ATAGTATTTAAGTAC-ATACATG-TTTTA-TCACCATTTCCA----GAATTGAACCAT
TCAAGTTTA-GTACAAA-AC-GAAA-ATTT-TACAT-AAAGC-ATAACTAATAACATTCAAC------------------
------------------------------------AAT-CACTT-AT--G-GACAACGG-GCG----------------
AAA-CTTAAGACCTAA-TAC-A--CAACCCA--TGAGTTAAGTTATACCTTTAAT-CAAAATCCCGCCAA-AC-TC--AA
AT-ATTTAATGTA-GTAAGAACCGA-
>MF817338.1
TATTCTTTGTC-A-------TATATG-TACAATAAT--------------------------------------------
--------------------------------------------------------------------TTTTTATACA-T
ATATGTATTATCAACATT--------------------------------------------------------AATTTA
TATTAACCAT------ATCAT-ATAGTATTTAAGTAC-ATACATG-TTTTA-TCACCATTTCCA----GAATTGAACCAT
TCAAGTTTA-GTACAAA-AC-GAAA-ATTT-TACAT-AAAGC-ATAACTAATAACATTCAAC------------------
------------------------------------AAT-CACTT-AC--A-GACAACGG-GCG----------------
AAA-CTTAAGACCTAA-TAC-A--CAACCCA--TGAGTTAAGTTATACCTTTAAT-CAAAATCCCGCCAA-AC-TC--AA
AT-ATTTAATGTA-GTAAGAACCGA-
>MF817339.1
TATTCTTTGTC-A-------TATATG-TACAATAAT--------------------------------------------
--------------------------------------------------------------------TTTTTATACA-T
ATATGTATTATCAACATT--------------------------------------------------------AATTTA
TATTAACCAT------ATCAT-ATAGTATTTAAGTAC-ATACATG-TTTTA-TCACCATTTCCA----GAATTAAACCAT
TCAAGTTTA-GTACAAA-AC-GAAG-ATTT-TACAT-AAAGC-ATAACTAATAACATTCAAC------------------
------------------------------------AAT-CACTT-AT--G-GACAACGG-GCG----------------
AAA-CTTAAGACCTAA-TAC-A--CAACCCA--TGAGTTAAGTTATACCTTTAAT-CAAAATCCCGCCAA-AC-TC--AA
AT-ATTTAATGTA-GTAAGAACCGA-
>MF817350.1
TATTCTTTGTC-A-------TATATG-TACAATAAT--------------------------------------------
--------------------------------------------------------------------TTTTTATACA-T
ATATGTATTATCAACATT--------------------------------------------------------AATTTA
TATTAACCAT------ATCAT-ATAGTATTTAAGTAC-ATACATG-TTTTA-TCACCATTTCCA----GAATTAAACCAT
TCAAGTTTA-GTACAAA-AC-GAAA-ATTT-TACAT-AAAGC-ATAACTAATAACATTCAAC------------------
------------------------------------AAT-CACTT-AT--G-GACAACGG-GCG----------------
AAA-CTTAAGACCTAA-TAC-A--CAACCCA--TGAGTTAAGTTATACCTTTGAT-CAAAATCCCGCCAA-AC-TC--AA
AT-ATTTAATGTA-GTAAGAACCGA-
>DQ678887-DQ678585
TATTCTTTGTC-A-------TATATG-TACAATAAT--------------------------------------------
--------------------------------------------------------------------TTTTTATACA-T
ATATGTATTATCAACATT--------------------------------------------------------AATTTA
TATTAACCAT------ATCAT-ATAGTATTCAAGTAC-ATATATG-TTTTA-TCACCATTTCCA----GGATTATACCAT
TCAAGTTTA-ATACAGA-GC-GAAA-ATTT-TACAT-AAAGC-ATAGTTCATAAGACTTAGC------------------
------------------------------------AAT-TACTT-AT--A-GATAGCGG-GCG----------------
AAA-CTTAAGACCTAA-TAC-A--CAGTCCA--TAAGTCAAGTTATACCTTTAAT-CAAAATCCCGCCAA-AC-CC--AA
AT-ACTTAATGTA-GTAAGAACCGA-
>MF817357.1
TATTCTTTGTC-A-------TATATG-TACAATAAT--------------------------------------------
--------------------------------------------------------------------TTTTTATACA-T
ATATGTATTATCAACATT--------------------------------------------------------AATTTA
TATTAACCAT------ATCAT-ACAGTATTCAAGTAC-ATACATG-TTTTA-TCACCATTTCCA----GGATTAAACCAT
TCAAGTTTA-ATACAGA-AC-GAAG-ATTT-TACAT-AAAGC-ATAATTGATAAGACTTAGC------------------
------------------------------------AAT-TACTT-AT--A-GATAGCGG-GCG----------------
AAA-CTTAAGACCTAA-TAC-A--CAATCCA--TAAGTCAAGTTATACCTTTAAT-CAAAATCCCGCCAA-AC-TC--AA
AT-ATTTAATGTA-GTAAGAACCGA-
>MF817369.1
TATTCTTTGTC-A-------TATATG-TACAATAAT--------------------------------------------
--------------------------------------------------------------------TTTTTATACA-T
ATATGTATTATCAACATT--------------------------------------------------------AATTTA
TATTAACCAT------ATCAT-ATAGTATTTAAGTAC-ATACATG-TTTTA-TCACCATTTCCA----GGATTAAACCAT
TCAAGTTTA-ATACAGA-AC-GAAA-ATTT-TACAT-AAAGC-ATAATTGATAAGACTTAGC------------------
------------------------------------AAT-TACTT-AT--A-GATAGCGG-GCG----------------
AAA-CTTAAGACCTAA-TAC-A--CAATCCA--TAAGTCAAGTTATACCTTTAAT-CAAAATCCCGCCAA-AC-TC--AA
AT-ATTTAATGTA-GTAAGAACCGA-
>MF817420.1
TATTCTTTGTC-A-------TATATG-TACAATAAT--------------------------------------------
--------------------------------------------------------------------TTTTTATACA-T
ATATGTATTATCAACATT--------------------------------------------------------AATTTA
TATTAACCAT------ATCAT-ATAGTATTTAAGTAC-ATACATG-TTTTA-TCACCATTTCCA----GGATTAAACCAT
TCAAGTTTA-ATACAGA-AC-GAAA-ATTT-TACAT-AAAGC-ATAATTGATAAGACTTAGC------------------
------------------------------------AAT-TACTT-AT--A-GATAGCGG-GCG----------------
AAA-CTTAAGACCTAA-CAC-A--CAATCCA--TAAGTCAAGTTATACCTTTAAT-CAAAATCCCGCCAA-AC-TC--AA
AT-ATTTAATGTA-GTAAGAACCGA-
>MF817386.1
TATTCTTTGTC-A-------TATATG-TACAATAAT--------------------------------------------
--------------------------------------------------------------------TTTTTATACA-T
ATATGTATTATCAACATT--------------------------------------------------------AATTTA
TATTAACCAT------ATCAT-ATAGTATTCAAGTAC-ATACATG-TTTTA-TCACCATTTCCA----GGATTAAACCAT
TCAAGTTTA-ATACAAA-AC-GAAA-ATTT-TACAT-AAAGC-ATAATTGATAAGACTCAGC------------------
------------------------------------AAT-TACTT-AT--A-GATAGCGG-GCG----------------
AAA-CTTAAGACCTAA-TAC-A--CAATCCA--TAAGTCAAGTTATACCTTTAAT-CAAAATCCCGCCAA-AC-TC--AA
AT-ATTTAATGTA-GTAAGAACCGA-
>MF817399.1
TATTCTTTGTC-A-------TATATG-TACAATAAT--------------------------------------------
--------------------------------------------------------------------TTTTTATACA-T
ATATGTATTATCAACATT--------------------------------------------------------AATTTA
TATTAACCAT------ATCAT-ATAGTATTCAAGTAC-ATACATG-TTTTA-TCACCATTTCCA----GGATTAAACCAT
TCAAGTTTA-ATACAGA-AC-GAAA-ATTT-TACAT-AAAGC-ATAATTAATAAGACTTAGC------------------
------------------------------------AAT-TACTT-AT--A-GATAGCGG-GCG----------------
AAA-CTTAAGACCTAA-TAC-A--CAATCCA--TAAGCCAAGTTATACCTTTAAT-CAAAGTCCCGTCAA-AC-CC--AA
AT-ACTTAATGTA-GTAAGAACCGA-
>MF817423.1
TATTCTTTGTC-A-------TGTATG-TACAATAAT--------------------------------------------
--------------------------------------------------------------------TTTTTATACA-T
ATATGTATTATCAACATT--------------------------------------------------------AATTTA
TATTAACCAT------ATCAT-ATAGTATTCAAGTAC-ATACATG-TTTTA-TCACCATTTCCA----GGATTAAACCAT
TCAAGTTTA-ATACAGA-AC-GAAA-ATTT-TACAT-AAAGC-ATAATTAATAAGACTTAGC------------------
------------------------------------AAT-TACTT-AT--A-GATAGCGG-GCG----------------
AAA-CTTAAGACCTAA-TAC-A--CAGTCCA--TAAGCCAAGTTATACCTTTAAT-CAAAGTCCCGTCAA-AC-TC--AA
AT-ACTTAATGTA-GTAAGAACCGA-
>KJ834064.1
TATTCTTTGTC-A-------TATATG-TACAATAAT--------------------------------------------
--------------------------------------------------------------------TTTTTATACA-T
ATATGTATTATCAACATT--------------------------------------------------------AATTTA
TATTAACCAT------ATCAT-ATAGTATTTAAGTAC-ATACATG-TTTTA-TCACCATTTCCA----GGATTAAACCAT
TCAAGTTTA-ATACAAA-AC-GAAA-ATTT-TACAT-AAAGT-ATAATTGATAATACTTAGC------------------
------------------------------------AAT-TAATT-AT--A-AACAGCGG-GCG----------------
AAA-CTTAAGACCTAA-TAC-A--CAGTCCA--TAAGTCAAGTTATACCTTTAAT-CAAAATCCCGCCAA-AC-TC--AA
AT-ACTTAATGTA-GTAAGAACCGA-
>MF817378.1
TATTCTTTGTC-A-------TATATG-TACAATAAT--------------------------------------------
--------------------------------------------------------------------TTTTTATACA-T
ATATGTATTATCAACATT--------------------------------------------------------AATTTA
TATTAACCAT------ATCAT-ATAGTATTTAAGTAC-ATACATG-TTTTA-TCACCATTTCCA----GGATTAAACCAT
TCAAGTTTA-ATACAAA-AC-GAAA-ATTT-TACAT-AAAGT-ATAATTAATAATACTCAGC------------------
------------------------------------AAT-TAATT-AT--A-AACAGCGG-GCG----------------
AAA-CTTAAGACCTAA-TAC-A--CAGTCCA--TAAGTCAAGTTATACCTTTAAT-CAAAATCCCGCCAA-AC-TC--AA
AT-ACTTAATGTA-GTAAGAACCGA-
>MF817418.1
TATTCTTTGTC-A-------TATATG-TACAATAAT--------------------------------------------
--------------------------------------------------------------------TTTTTATACA-T
ATATGTATTATCAACATT--------------------------------------------------------AATTTA
TATTAACCAT------ATCAT-ATAGTATTTAAGTAC-ATACATG-TTTTA-TCACCATTTCCA----GGATTAAACCAT
TCAAGTTTA-ATACAAA-AC-GAAA-ATTT-TACAT-AAAGT-ATAATTGATAATACTTAGC------------------
------------------------------------AAT-TAATT-AT--A-GACAGCGG-GCG----------------
AAA-CTTAAGACCTAA-TAC-A--CAATCCA--TAAGTCAAGTTATACCTTTAAT-CAAAATCCCGCCAA-AC-TC--AA
AT-ACTTAATGTA-GTAAGAACCGA-
>MF817368.1
TATTCTTTGTC-A-------TATATG-TACAATAAT--------------------------------------------
--------------------------------------------------------------------TTTTTATACA-T
ATATGTATTATCAACATT--------------------------------------------------------AATTTA
TATTAACCAT------ATCAT-ATAGTATTTAAGTAC-ATACATG-TTTTA-TCACCATTTCTA----GGATTAAACCAT
TCAAGTTTA-ATACAAA-AC-GAAA-ATTT-TACAT-AAAGT-ATAATTAACAATACTCAGC------------------
------------------------------------AAT-TAATT-AT--A-AACAGCGG-GCG----------------
AAA-CTTAAGACCTAA-TAC-A--CAGTCCA--TAAGTCAAGTTATACCTTTAAT-CAAAATCCCGCCAA-AC-TC--AA
AT-ACTTAATGTA-GTAAGAACCGA-
>MF817391.1
TATTCTTTGTC-A-------TATATG-TACAATAAT--------------------------------------------
--------------------------------------------------------------------TTTTTATACA-T
ATATGTATTATCAACATT--------------------------------------------------------AATTTA
TATTAACCAT------ATCAT-ATAGTATTTAAGTAC-ATACATG-TTTTA-TCACCATTTCTA----GAATTAAACCAT
TCAAGTTTA-ATACAAA-AC-GAAA-ATTT-TACAT-AAAGT-GTAATTAACAATACTCAGC------------------
------------------------------------AAT-TAATT-AT--A-AACAGCGG-GCG----------------
AAA-CTTAAGACCTAA-TAC-A--CAGTCCA--TAAGTCAAGTTATACCTTTAAT-CAAAATCCCGCCAA-AC-TC--AA
AT-ACTTAATGTA-GTAAGAACCGA-
>MF817404.1
TATTCTTTGTC-A-------TACATG-TACAATAAT--------------------------------------------
--------------------------------------------------------------------TTTTTATACA-T
ATATGTATTATCAACATT--------------------------------------------------------AATTTA
TATTAACCAT------ATCAT-ATAGTATTTAAGTAC-ATACATG-TTTTA-TCACCATTTCCA----GGATTAAACCAT
TCAAGTTTA-ATACAAA-AC-GAAA-ATTT-TACAT-AAAGT-ATAATTGATAATACTTAGC------------------
------------------------------------AAC-TAATT-AT--A-AATAGCGG-GCG----------------
AAA-CTTAAGACCTAA-TAC-A--CAGTCCA--TAAGTCAAGTTATACCTTTAAT-CAAAATCCCGCCAA-AC-TC--AA
AT-ACTTAATGTA-GTAAGAACCGA-
>MF817355.1
TATTCTTTGTC-A-------TATATG-TACAATAAT--------------------------------------------
--------------------------------------------------------------------TTTTTATACA-T
ATATGTATTATCAACATT--------------------------------------------------------AATTTA
TATTAACCAT------ATCAT-ATAGTATTCAAGTAC-ATACATG-TTTTA-TCACCATTTCCA----GGATTAAACCAT
TCAAGTTTA-ATACAAA-AC-GAAA-ATTT-TACAT-AAAGT-ATAATTGATAATACTTAAC------------------
------------------------------------AAT-TAATT-AT--A-AACAGCGG-GCG----------------
AAA-CTTAAGACCTAA-TAC-A--CAATCCA--TAAGTCAAGTTATACCTTTAAT-CAAAATCCCGCCAA-AC-TC--AA
AT-ACTTAATGTA-GTAAGAACCGA-
>MF817376.1
TATTCTTTGTC-A-------TATATG-TACAATAAT--------------------------------------------
--------------------------------------------------------------------TTTTTATACA-T
ATATGTATTATCAACATT--------------------------------------------------------AATTTA
TATTAACCAT------ATCAT-ATAGTATTCAAGTAC-ATACATG-TTTTA-TCACCATTTCCA----GGATTAAACCAT
TCAAGTTTA-ATACAAA-AC-GAAA-ATTT-TACAT-AAAGT-ATAACTGATAATACTTAGC------------------
------------------------------------AAT-TAATT-AT--A-AATAGCGG-GCG----------------
AAA-CTTAAGACCTAA-TAC-A--CAATCCA--TAAGTCAAGTTATACCTTTAAT-CAAAATCCCGCCAA-AC-TC--AA
AT-ACTTAATGTA-GTAAGAACCGA-
>MF817431.1
TATTCTTTGTC-A-------TATATG-TACAATAAT--------------------------------------------
--------------------------------------------------------------------TTTTTATACA-T
ATATGTATTATCAACATT--------------------------------------------------------AATTTA
TATTAACCAT------ATCAT-ATAGTATTCAAGTAC-ATACATG-TTTTA-TCACCATTTCCA----GGATTAAACCAT
TCAAGTTTA-ATACAAA-AC-GAAA-ATTT-TACAT-AAAGT-ATAATTGATAATACTTAGC------------------
------------------------------------AAT-TAATT-AT--A-AATAGCGG-GCG----------------
AAA-CTTAAGACCTAA-TAC-A--CAATCCA--TAAGTCAAGTTATACCTTTAAT-CAAAATCCCGCCAA-AC-TC--AA
AT-ACTTAATGTA-GTAAGAACCGA-
>MF817385.1
TATTCTTTGTC-A-------TATATG-TACAATAAT--------------------------------------------
--------------------------------------------------------------------TTTTTATACA-T
ATATGTATTATCAACATT--------------------------------------------------------AATTTA
TATTAACCAT------ATCAT-ATAGTATTCAAGTAC-ATACATG-TTTTA-TCACCATTTCCA----GGATTAAACCAT
TCAAGTTTA-ATACAAA-AC-GAAA-GTTT-TACAT-AAAGT-ATAATTGATAATACTTAGC------------------
------------------------------------AAT-TAATT-AT--A-AATAGCGG-GCG----------------
AAA-CTTAAGACCTAA-TAC-A--CAATCCA--TAAGTCAAGTTATACCTTTAAT-CAAAATCCCGCCAA-AC-TC--AA
AT-ACTTAATGTA-GTAAGAACCGA-
>MF817365.1
TATTCTTTGTC-A-------TATATG-TACAATAAT--------------------------------------------
--------------------------------------------------------------------TTTTTATACA-T
ATATGTATTATCAACATT--------------------------------------------------------AATTTA
TATTAACCAT------ATCAT-ATAGTATTCAAGTAC-ATACATG-TTTTA-TCACCATTTCCA----GGATTAAACCAT
TCAAGTTTA-ATACAAA-AC-GAAA-ATTT-TACAT-AAAGT-ATAATTGATAATACTTAGC------------------
------------------------------------AAT-TAATT-AT--A-AATAACGG-GCG----------------
AAA-CTTAAGACCTAA-TAC-A--CAATCCA--TAAGTCAAGTTATACCTTTAAT-CAAAATCCCGCCAA-AC-TC--AA
AT-ATTTAATGTA-GTAAGAACCGA-
>MF817435.1
TATTCTTTGTC-A-------TATATG-TACAATAAT--------------------------------------------
--------------------------------------------------------------------TTTTTATACA-T
ATATGTATTATCAACATT--------------------------------------------------------AATTTA
TATTAACCAT------ATCAT-ATAGTATTCAAGTAC-ATACATG-TTTTA-TCACCATTTCCA----GGATTAAACCAT
TCAAGTTTA-ATACAAA-AC-GAAA-ATTT-TACAT-AAAGT-ATAATTGATAACACTTAGC------------------
------------------------------------AAT-TAATT-AT--A-AATAACGG-GCG----------------
AAA-CTTAAGACCTAA-TAC-A--CAATCCA--TAAGTCAAGTTATACCTTTAAT-CAAAATCCCGCCAA-AC-TC--AA
AT-ATTTAATGTA-GTAAGAACCGA-
>MF817434.1
TATTCTTTGTC-A-------TATATG-TACAATAAT--------------------------------------------
--------------------------------------------------------------------TTTTTATACA-T
ATATGTATTATCAACATT--------------------------------------------------------AATTTA
TATTAACCAT------ATCAT-ATAGTATTCAAGTAC-ATACATG-TTTTA-TCACCATTTCCA----GGATTAAACCAT
TCAAGTTTA-ATACAAA-AC-GAAG-ATTT-TACAT-AAAGT-ATAATTGATAATACTTAGC------------------
------------------------------------AAT-TAATT-AT--A-AATAACGG-GCG----------------
AAA-CTTAAGACCTAA-TAC-A--CAATCCA--TAAGTCAAGTTATACCTTTAAT-CAAAATCCCGCCAA-AC-TC--AA
AT-ACTTAATGTA-GTAAGAACCGA-
>MF817400.1
TATTCTTTGTC-A-------TATATG-TACAATAAT--------------------------------------------
--------------------------------------------------------------------TTTTTATACA-T
ATATGTATTATCAACATT--------------------------------------------------------AATTTA
TATTAACCAT------ATCAT-ATAGTATTCAAGTAC-ATACATG-TTTTA-TCACCATTTCCA----GGATTAAACCAT
TCAAGTTTA-ATACAAA-AC-GAAG-ATTT-TACAT-AAAGT-ATAATTGATAATACTTAGC------------------
------------------------------------AAT-TAATT-AT--A-AACAGCGG-GCG----------------
AAA-CTTAAGACCTAA-TAC-A--CAATCCA--TAAGTCAAGTTATACCTTTAAT-CAAAGTCCCGCCAA-AC-TC--AA
AT-ACTTAATGTA-GTAAGAACCGA-
>MF817360.1
TATTCTTTGTC-A-------TATATG-TACAATAAT--------------------------------------------
--------------------------------------------------------------------TTTTTATACA-T
ATATGTATTATCAACATT--------------------------------------------------------AATTTA
TATTAACCAT------ATCAT-ATAGTATTCAAGTAC-ATACATG-TTTTA-TCACCATTTCCA----GGATTAAACCAT
TCAAGTTTA-ATACAAA-AC-GAAA-ATTT-TACAT-AAAGT-ATAATTAATAATACTTAGC------------------
------------------------------------AAT-TAATT-AT--A-AATAACGG-GCG----------------
AAA-CTTAAGACCTAA-TAC-A--CAATCCA--TAAGTCAAGTTATACCTTTAAC-CAAAATCCCGCCAA-AC-TC--AA
AT-ACTTAATGTA-GTAAGAACCGA-
>MF817436.1
TATTCTTTGTC-A-------TATATG-TACAATAAT--------------------------------------------
--------------------------------------------------------------------TTTTTATACA-T
ATATGTATTATCAACATT--------------------------------------------------------AATCTA
TATTAACCAT------ATCAT-ATAGTATTCAAGTAC-ATACATG-TTTTA-TCACCATTTCCA----GGATTAAACCAT
TCAAGTTTA-ATACAAA-AC-GAAA-ATTT-TACAT-AAAGT-ATAATTGATAATACTTAGC------------------
------------------------------------AAT-TAATT-AT--A-AATAGCGG-GCG----------------
AAA-CTTAAGACCTAA-TAC-A--CAGTCCA--TAAGTCAAGTCATACCTTTAAT-CAAAATCCCGCCAA-AC-TC--AA
AT-ACTTAATGTA-GTAAGAACCGA-
>MF817359.1
TATTCTTTGTC-A-------TATATG-TACAATAAT--------------------------------------------
--------------------------------------------------------------------TTTTTATACA-T
ATATGTATTATCAACATT--------------------------------------------------------AATTTA
TATTAACCAT------ATCAT-ATAGTATTCAAGTAC-ATACATG-TTTTA-TCACCATTTCCA----GGATTAAACCAT
TCAAGTTTA-ATACAAA-AC-GAAA-ATTT-TACAT-AAAGT-ATAATTGATAATACTTAGC------------------
------------------------------------AAT-CAATT-AT--A-AATAGCGG-GCG----------------
AAA-CTTAAGACCTAA-TAC-A--CAGTCCA--TAAGTTAAGTTATACCTTTAAT-CAAAATCCCACCAA-AC-TC--AA
AT-ACTTAATGTA-GTAAGAACCGA-
>MF817387.1
TATTCTTTGTC-A-------TATATG-TACAATAAT--------------------------------------------
--------------------------------------------------------------------TTTTTATACA-T
ATATGTATTATCAACATT--------------------------------------------------------AATTTA
TATTAACCAT------ATCAT-ATAGTATTCAAGTAC-ATACATG-TTTTA-TCACCATTTCCA----GGATTAAACCAT
TCAAGTTTA-GTACAAA-AC-GAAA-ATTT-TACAT-AAAGT-ATAATTGATAATACTTAGC------------------
------------------------------------AAT-CAATT-AT--A-AATAGCGG-GCG----------------
AAA-CTTAAGACCTAA-TAC-A--CAATCCA--TAAGTCAAGTTATACCTTTAAT-CAAAATCCCACCAA-AC-TC--AA
AT-ACTTAATGTA-GTAAGAACCGA-
>MF817362.1
TATTCTTTGTC-A-------TATATG-TACAATAAT--------------------------------------------
--------------------------------------------------------------------TTTTTATACA-T
ATATGTATTATCAACATT--------------------------------------------------------AATTTA
TATTAACCAT------ATCAT-ATAGTATTCAAGTAC-ATACATG-TTTTA-TCACCATTTCCA----GGATTAAACCAT
TCAAGTTTA-ATACAAA-AC-GAAA-ATTT-TACAT-AAAGC-ATAATTGATAATACTTAGC------------------
------------------------------------AAT-CAATT-AT--A-GATAGCGG-GCG----------------
AAA-CTTAAGACCTAA-TAC-A--CAGTCCA--TAAGTCAAGTTATACCTTTAAT-CAAAATCCCACCAA-AC-TC--AA
AT-ACTTAATGTA-GTAAGAACCGA-
>MF817395.1
TATTCTTTGTC-A-------TATATG-TACAATAAT--------------------------------------------
--------------------------------------------------------------------TTTTTATACA-T
ATATGTATTATCAACATT--------------------------------------------------------AATTTA
TATTAACCAT------ATCAT-ATAGTATTCAAGTAC-ATACATG-TTTTA-TCACCATTTCCA----GGATTAAACCAT
TCAAGTTTA-ATACAAA-AC-GAAA-ATTT-TACAT-AAAAC-ATAATTGATAATACTTAGC------------------
------------------------------------AAT-CAATT-AT--A-GATAGCGG-GCG----------------
AAA-CTTAAGACCTAA-TAC-A--CAGTCCA--TAAGTCAAGTTATACCTTTAAT-CAAAATCCCACCAA-AC-TC--AA
AT-ACTTAATGTA-GTAAGAACCGA-
>MF817364.1
TATTCTTTGTC-A-------TATATG-TACAATAAT--------------------------------------------
--------------------------------------------------------------------TTTTTATACA-T
ATATGTATTATCAACATT--------------------------------------------------------AATTTA
TATTAACCAT------ATCAT-ATAGTATTCAAGTAC-ATACATG-TTTTA-TCACCATTTCCA----GGATTAAACCAT
TCAAGTTTA-ATACAAA-AC-GAAA-ATTT-TACAT-AAAGT-ACAATTGATAATACTTAGC------------------
------------------------------------AAT-CAATT-AT--A-AATAGCGG-GCG----------------
AAA-CTTAAGACCTAA-TAC-A--CAATCCA--TAAGTCAAGTTATACCTTTAAT-CAAAATCCCGCCAA-AC-TC--AA
AT-ATTTAATGTA-GTAAGAACCGA-
>MF817377.1
TATTCTTTGTC-A-------TATATG-TACAATAAT--------------------------------------------
--------------------------------------------------------------------TTTTTATACA-T
ATATGTATTATCAACATT--------------------------------------------------------AATTTA
TATTAACCAT------ATCAT-ATAGTATTCAAGTAC-ATACATG-TTTTA-TCACCATTTCCA----GGATTAAACCAT
TCAAGTTTA-ATACAAA-AC-GAAA-ATTT-TACAT-AAAGC-ACAATTGATAATACTTAGC------------------
------------------------------------AAT-CAATT-AT--A-AATAGCGG-GCG----------------
AAA-CTTAAGACCTAA-TAC-A--CAATCCA--TAAGTCAAGTTATACCTTTAAT-CAAAATCCCGCCAA-AC-TC--AA
AT-ATTTAATGTA-GTAAGAACCGA-
>MF817438.1
TATTCTTTGTC-A-------TATATG-TACAATAAT--------------------------------------------
--------------------------------------------------------------------TTTTTATACA-T
ATATGTATTATCAACATT--------------------------------------------------------AATTTA
TATTAACCAT------ATCAT-ATAGTATTCAAGTAC-ATACATG-TTTTA-TCACCATTTCCA----GGATTAAACCAT
TCAAGTTTA-ATACAAG-AC-GAAA-ATTT-TACAT-AAAGC-ACAATTGATAATACTTAGC------------------
------------------------------------AAC-CAATT-AT--A-AATAGCGG-GCG----------------
AAA-CTTAAGACCTAA-TAC-A--CAATCCA--TAAGTCAAGTTATACCTTTAAT-CAAAATCCCGCCAA-AC-TC--AA
AT-ATTTAATGTA-GTAAGAACCGA-
>MF817372.1
TATTCTTTGTC-A-------TATATG-TACAATAAT--------------------------------------------
--------------------------------------------------------------------TTTTTATACA-T
ATATGTATTATCAACATT--------------------------------------------------------AATTTA
TATTAACCAT------ATCAT-ATAGTATTCAAGTAC-ATACATG-TTTTA-TCACCATTTCCA----GGATTAAACCAT
TCAAGTTTA-ATACAAA-AC-GAAA-ATTT-TACAT-AAAGT-ATAATTGATAATACCTAGC------------------
------------------------------------AAT-TAATT-AT--A-AATAGCGG-GCG----------------
AAA-CTTAAGACCTAA-TAC-A--CAGTCCA--TAAGTCAAGTTATACCTTTAAT-CAAAATCCCATCAA-AC-TC--AA
AT-ACTTAATGTA-GTAAGAACCGA-
>MF817427.1
TATTCTTTGTC-A-------TATATG-TACAATAAT--------------------------------------------
--------------------------------------------------------------------TTTTTATACA-T
ATATGTATTATCAACATT--------------------------------------------------------AATTTA
TATTAACCAT------ATCAT-ATAGTATTCAAGTAC-ATACATG-TTTTA-TCACCATTTCCA----GGATTAAACCAT
TCAAGTTTA-ATACAAA-AC-GAAA-ATTT-TACAT-AAAGT-ACAATTGATAATACTTAGC------------------
------------------------------------AAT-TAATT-AT--A-AATAGCGG-GCG----------------
AAA-CTTAAGACCTAA-TAC-A--CAGTCCA--TAGGTCAAGTTATACCTTTAAT-CAAAATCCCACCAA-AC-TC--AA
AT-ACTTAATGTA-GTAAGAACCGA-
>MF817374.1
TATTCTTTGTC-A-------TATATG-TACAATAAT--------------------------------------------
--------------------------------------------------------------------CTTTTATACA-T
ATATGTATTATCAACATT--------------------------------------------------------AATTTA
TATTAACCAT------ATCAT-ATAGTATTCAAGTAC-ATACATG-TTTTA-TCACCATTTCCA----GGATTAAACCAT
TCAAGTTTA-ATACAAA-AC-GAAA-ATTT-TACAT-AAAGT-ACAATTGATAGTACTTAGC------------------
------------------------------------AAT-CAATT-AT--A-AATAGCGG-GCG----------------
AAA-CTTAAGACCTAA-TAC-A--CAGTCCA--TAAGTCAAGTTATACCTTTAAT-CAAAATCCCGCCAA-AC-TC--AA
AT-ACTTAATGTA-GTAAGAACCGA-
>MF817411.1
TATTCTTTGTC-A-------TATATG-TACAATAAT--------------------------------------------
--------------------------------------------------------------------CTTTTATACA-T
ATATGTATTATCAACATT--------------------------------------------------------AATTTA
TATTAACCAT------ATCAC-ATAGTATTCAAGTAC-ATACATG-TTTTA-TCACCATTTCCA----GGATCAAACCAT
TCAAGTTTA-ATACAAA-AC-GAAA-ATTT-TACAT-AAAGT-ACAATTGATAATACTTAGC------------------
------------------------------------AAT-CAATT-AT--A-AATAGCGG-GCG----------------
AAA-CTTAAGACCTAA-TAC-A--TAGTCCA--TAAGTCAAGTTATACCTTTAAT-CAAAATCCCGCCAA-AC-TC--AA
AT-ACTTAATGTA-GTAAGAACCGA-
>MF817390.1
TATTCTTTGTC-A-------TATATG-TACAATAAT--------------------------------------------
--------------------------------------------------------------------TTTTTATACA-T
ATATGTATTATCAACATT--------------------------------------------------------AATTTA
TATTAACCAT------ATCAT-ATAGTATTCAAGTAC-ATACATG-TTTTA-TCACCATTTTCA----GGATTAAACCAT
TCAAGTTTA-ATACAAA-AC-GAAA-ATTT-TACAT-AAAGT-ACAATTGATAATACTTAAC------------------
------------------------------------AAT-CAATT-AT--A-GATAGCGG-GCG----------------
AAA-CTTAAGACCTAA-TAC-A--CAGTCCA--TAAGTCAAGTTATACCTTTAAT-CAAAATCCCACCAA-AC-TC--AA
AT-ACTTAATGTA-GTAAGAACCGA-
>MF817363.1
TATTCTTTGTC-A-------TATATG-TACAATAAT--------------------------------------------
--------------------------------------------------------------------TTTTTATACA-T
ATATGTATTATCAACATT--------------------------------------------------------AATTTA
TATTAACCAT------ATCAT-ATAGTATTCAAGTAC-ATACATG-TTTTA-TCACCATTTCCA----GGATTAAACCAT
TCAAGTTTA-ATACAAA-AC-GAAG-ATTT-TACAT-AAAGT-ATAATTAATAATACTTAGC------------------
------------------------------------AAT-CAATT-AT--A-AATAGCGG-GCG----------------
AAA-CTTAAGACCTAA-CAC-A--CAATCCA--TAAGTCAAGTTATACCTTTAAT-CAAAATCCCGCCAA-AC-TC--AA
AT-ACTTAATGTA-GTAAGAACCGA-
>MF817389.1
TATTCTTTGTC-A-------TATATG-TACAATAAT--------------------------------------------
--------------------------------------------------------------------TTTTTATACA-T
ATATGTATTATCAACATT--------------------------------------------------------AATTTA
TATTAACCAT------ATCAT-ATAGTATTTAAGTAC-ATACATG-TTTTA-TCACCATTTCCA----GGATTAAACCAT
TCAAGTTTA-ATACAAA-AC-GAAG-ATTT-TACAT-AAAGT-ATAATTGATAATACTTAGC------------------
------------------------------------AAT-CAATT-AT--A-AATAGCGG-GCG----------------
AAA-CTTAAGACCTAA-CAC-A--CAATCCA--TAAGTCAAGTTATACCTTTAAT-CAAAATCCCGCCAA-AC-TC--AA
AT-ACTTAATGTA-GTAAGAACCGA-
>MF817405.1
TATTCTTTGTC-A-------TATATG-TACAATAAT--------------------------------------------
--------------------------------------------------------------------TTTTTATACA-T
ATATGTATTATCAACATT--------------------------------------------------------AATTTA
TATTAACCAT------ATCAT-ATAGTATTCAAGTAC-ATACATG-TTTTA-TCACCATTTCCA----GGATTAAACCAT
TCAAGTTTA-ATACAAA-AC-GAAA-ATTT-TACAT-AAAGT-ATAGTTGATAATACTTAAC------------------
------------------------------------AAT-TAATT-AT--A-AATAGCAG-GCG----------------
AAA-CTTAAGACCTAA-TAC-A--CAGTCCA--TAAGTCAAGTTATACCTTTAAT-CAAAATCCCACCAA-AC-TC--AA
AT-ACTTAATGTA-GTAAGAACCGA-
>MF817353.1
TATTCTTTGTC-A-------TATATG-TACAATAAT--------------------------------------------
--------------------------------------------------------------------TTTTTATACA-T
ATATGTATTATCAACATT--------------------------------------------------------AATTTA
TATTAACCAT------ATCAT-ATAGTATTTAAGTAC-ATACATG-TTTTA-TCACCATTTCCA----GGATTAAACCAT
TCAAGTTTA-ATACAAA-AC-GAAA-ATTT-TACAT-AAAGC-ATAACTAATAATACTTAGC------------------
------------------------------------AAT-TAATT-AT--A-AACAGCGG-GCG----------------
AAA-CTTAAGACCTAA-TAC-A--CAATCCA--TAAGTCAAGTTATACCTTTAAT-CAAAATCCCGCCAA-AC-TC--AA
AT-ACTTAATGTA-GTAAGAACCGA-
>MF817424.1
TATTCTTTGTC-A-------TATATG-TACAATAAT--------------------------------------------
--------------------------------------------------------------------TTTTTATACA-T
ATATGTATTATCAACATT--------------------------------------------------------AATTTA
TATTAACCAT------ATCAT-ATAGTATTCAAGTAC-ATACATG-TTTTA-TCACCATTTCCA----GGATTAAACCAT
TCAAGTTTA-ATACAAA-AT-GAAA-ATTT-TACAT-AAAGC-ATAATTAATAATACTTAGC------------------
------------------------------------AAT-TAATT-AT--A-AACAACAG-GCG----------------
AAA-CTTAAGACCTAA-TAC-A--CAATCCA--TAAGTCAAGTTATACCTTTAAT-CAAAATCCCGCCAA-AC-TC--AA
AT-ACTTAATGTA-GTAAGAACCGA-
>MF817361.1
TATTCTTTGTC-A-------TATATG-TACAATAAT--------------------------------------------
--------------------------------------------------------------------TTTTTATACA-T
ATATGTATTATCAACATT--------------------------------------------------------AATTTA
TATTAACCAT------ATCAT-ATGGTATTCAAGTAC-ATACATG-TTTTA-TCACCATTTCCA----GGATTAAACCAT
TCAAGTTTA-ATACAAA-AC-GAAA-ATCT-TACAT-AAAGT-ATAATTAATAATACTTAGC------------------
------------------------------------AAT-TAATT-AT--A-AACAACGG-GCG----------------
AAA-CTTAAGACCTAA-TAC-A--CAGTCCA--TAAGTCAAGTTATACCTTTAAT-CAAAATCCCGCCAA-AC-TC--AA
AT-ACTTAATGTA-GTAAGAACCGA-
>MF817370.1
TATTCTTTGTC-A-------TATATG-TACAATAAT--------------------------------------------
--------------------------------------------------------------------TTTTTATACA-T
ATATGTATTATCAACATT--------------------------------------------------------AATTTA
TATTAACCAT------ATCAT-ATGGTATTCAAGTAC-ATACATG-TTTTA-TCACCATTTCCA----GGATTAAACCAT
TCAAGTTTA-ATACAAA-AC-GAAG-ATTT-TACAT-AAAGT-ATAATTAATAATACTTAGC------------------
------------------------------------AAT-TAATT-AT--A-AGCAGCGG-GCG----------------
AAA-CTTAAGACCTAA-TAC-A--CAGTCCA--TAAGTCAAGTTATACCTTTAAT-CAAAATCCCGCCAA-AC-TC--AA
AT-ACTTAATGTA-GTAAGAACCGA-
>MF817430.1
TATTCTTTGTC-A-------TATATG-TACAATAAT--------------------------------------------
--------------------------------------------------------------------TTTTTATACA-T
ATATGTATTATCAACATT--------------------------------------------------------AATTTA
TATTAACCAT------ATCAT-ACAGTATTCAAGTAC-ATACATG-TTTTA-TCACCATTTCCA----GGATTAAACCAT
TCAAGTTTA-ATACAAA-AC-GAAA-ATTT-TACAT-AAAGT-ATAATTGATAATACTTAGC------------------
------------------------------------AAT-CAGTT-AT--A-AACAGCAG-GCG----------------
AAA-CTTAAGACCTAA-TAC-A--CAGTCCA--TAAGTCAAGTTATACCTTTAAT-CAAAATCCCGCCAA-AC-TC--AA
AT-ACTTAATGTA-GTAAGAACCGA-
>MF817437.1
TATTCTTTGTC-A-------TATATG-TACAATAAT--------------------------------------------
--------------------------------------------------------------------TTTTTATACA-T
ATATGTATTATCAACATT--------------------------------------------------------AATTTA
TATTAACCAT------ATCAT-ACAGTATTCAAGTAC-ATACATG-TTTTA-TCACCATTTCCA----GGATTAAACCAT
TCAAGTTTA-ATACAAA-AC-GAAA-ATTT-TACAT-AAAGT-ATAATTAATAATACTTAGC------------------
------------------------------------AAT-TAATT-AT--A-AACAGCAG-GCG----------------
AAA-CTTAAGACCTAA-TAC-A--CAGTCCA--TAAGTCAAGTTATACCTTTAAT-CAAAATCCCGCCAA-AC-TC--AA
AT-ACTTAATGTA-GTAAGAACCGA-
>MF817441.1
TATTCTTTGTC-A-------TATATG-TACAATAAT--------------------------------------------
--------------------------------------------------------------------TTTTTATACA-T
ATATGTATTATCAACATT--------------------------------------------------------AATTTA
TATTAACCAT------ATCAT-ATAGTATTCAAGTAC-ATACATG-TTTTA-TCACCATTTCCA----GAATTAAACCAT
TCAAGTTTA-ATACAAA-AC-GAAA-ATTT-TACAT-AAAGT-ATAATTGATAATACTTAGC------------------
------------------------------------AAT-TAATT-AT--A-AACAGCAG-GCG----------------
AAA-CTTAAGACCTAA-TAC-A--CAGTCCA--TAAGTCAAGTTATACCTTTAAT-CAAAATCCCGCCAA-AC-TC--AA
AT-ATTTAATGTA-GTAAGAACCGA-
>MF817384.1
TATTCTTTGTC-A-------TATATG-TACAATAAT--------------------------------------------
--------------------------------------------------------------------TTTTTATACA-T
ATATGTATTATCAACATT--------------------------------------------------------AATTTA
TATTAACCAT------ATCAT-ATAGTACTCAAGTAC-ATACATG-TTTTA-TCACCATTTCCA----GGATTAAACCAT
TCAAGTTTA-ATACAAA-AC-GAAA-ATTT-TACAT-AAAGT-ATAATAGATAATACTTAGC------------------
------------------------------------AAT-TAATT-AT--A-AACAGCGG-GCG----------------
AAA-CTTAAGACCTAA-TAC-A--CAATCCA--TAAGTCAAGTTATACCTTTAAT-CAAAATCCCGCCAA-AC-TC--AA
AT-ACTTAATGTA-GTAAGAACCGA-
>MF817354.1
TATTCTTTGTC-A-------TATATG-TACAATAAT--------------------------------------------
--------------------------------------------------------------------TTTTTATACA-T
ATATGTATTATCAACATT--------------------------------------------------------AATTTA
TATTAACCAT------ATCAT-ATAGTATTCAAGTAC-ATACATG-TTTTA-TCACCATTTCCA----GAATTAAACCAT
TCAAGTTTA-ATACAAA-AC-GAAG-ATTT-TACAT-AAAGT-ACAATTGATAATACTTAAC------------------
------------------------------------AAT-CAATT-AT--A-AACAGCGG-GCG----------------
AAA-CTTAAGACCTAA-TAC-A--CAGTCCA--TAAGTCAAGTTATACCTTTAAT-CAAAATCCCGCCAA-AC-TC--AA
AT-ACTTAATGTA-GTAAGAACCGA-
>MF817381.1
TATTCTTTGTC-A-------TGTATG-TACAATAAT--------------------------------------------
--------------------------------------------------------------------TTTTTATACA-T
ATATGTATTATCAACATT--------------------------------------------------------AATTTA
TATTAACCAT------ATCAT-ATAGTATTTAAGTAC-ATACATG-TTTTA-TCACCATTTCCA----GGATTAAACCAT
TCAAGTCTA-ATACAAA-AC-GAAA-ATTT-TACAT-AAAGT-ATAATTGATAATACTTAGC------------------
------------------------------------AAT-TAATT-AT--A-AATAACGG-GCG----------------
AAA-CTTAAGACCTAA-TAC-A--CAGTCCA--TAAGTCAAGTTATACCTTTAAT-CAAAATCCCGCCAA-AC-TC--AA
AT-ATTTAATGTA-GTAAGAACCGA-
>MF817415.1
TATTCTTTGTC-A-------TGTATG-TACAATAAT--------------------------------------------
--------------------------------------------------------------------TTTTTATACA-T
ATATGTATTATCAACATT--------------------------------------------------------AATTTA
TATTAACCAT------ATCAT-ATAGTATTTAAGTAC-ATACATG-TTTTA-TCACCATTTCCA----GGATTAAACCAT
TCAAGTTTA-ATACAAA-AC-GAAA-ATTT-TACAT-AAAGT-ATAATTGATAATACTTAGC------------------
------------------------------------AAT-CAATT-AT--A-AACAACGG-GCG----------------
AAA-CTTAAGACCTAA-TAC-A--CAGTCCA--TAAGTCAAGTTATACCTTTAAT-CAAAATCCCGCCAA-AC-TC--AA
AT-ATTTAATGTA-GTAAGAACCGA-
>MF817429.1
TATTCTTTGTC-A-------TGTATG-TACAATAAT--------------------------------------------
--------------------------------------------------------------------TTTTTATACA-T
ATATGTATTATCAACATT--------------------------------------------------------AATTTA
TATTAACCAT------ATCAT-ATAGTATTCAAGTAC-ATACATG-TTTTA-TCACCATTTCCA----GGATTAAACCAT
TCAAGTTTA-ATACAAA-AC-GAAA-ATTT-TACAT-AAAGT-ATAATTGATAATACTTAGC------------------
------------------------------------AAT-CAATT-AT--A-AACAACGG-GCG----------------
AAA-CTTAAGACCTAA-TAC-A--CAGTCCA--TAGGTCAAGTTATACCTTTAAT-CAAAATCCCGCCAA-AC-TC--AA
AT-ATTTAATGTA-GTAAGAACCGA-
>MF817439.1
TATTCTTTGTC-A-------TGTATG-TACAATAAT--------------------------------------------
--------------------------------------------------------------------TTTTTATACA-T
ATATGTATTATCAACATT--------------------------------------------------------AATTTA
TATTAACCAT------ATCAT-ATAGTATTTAAGTAC-ATACATG-TTTTA-TCACCATTTCCA----GGATTAAACCAT
TCAAGTTTA-ATACAAA-AT-GAAA-ATTT-TACAT-AAAGT-ATAATTAATAATACTTAGC------------------
------------------------------------AAT-CAATT-AT--A-AACAACGG-GCG----------------
AAA-CTTAAGACCTAA-TAC-A--CAATCCA--TAAGTCAAGTTATACCTTTAAT-CAAAATCCCGCCAA-AC-TC--AA
AT-ATTTAATGTA-GTAAGAACCGA-
>MF817402.1
TATTCTTTGTC-A-------TGTATG-TACAATAAT--------------------------------------------
--------------------------------------------------------------------TTTTTATACA-T
ATATGTATTATCAACATT--------------------------------------------------------AATTTA
TATTAACCAT------ATCAT-ATAGTATTTAAGTAC-ATACATG-TTTTA-TCACCATTTCCA----GGATTAAACCAT
TCAAGTTTA-ATACAAA-AC-GAAA-ATTT-TACAA-AAAGT-ATAATTGATAACACTTAGC------------------
------------------------------------AAT-CAATT-AT--A-AACAACAG-GCG----------------
AAA-CTTAAGACCTAA-TAC-A--CAATCCA--TAAGTCAAGTTATACCTTTAAT-CAAAATCCCGCCAA-AC-TC--AA
AT-ATTTAATGTA-GTAAGAACCGA-
>MF817409.1
TATTCTTTGTC-A-------TGTATG-TACAATAAT--------------------------------------------
--------------------------------------------------------------------TTTTTATACA-T
ATATGTATTATCAACATT--------------------------------------------------------AATTTA
TATTAACCAT------ATCAT-ATAGTATTCAAGTAC-ATACATG-TTTTA-TCACCATTTCCA----GGATTAAACCAT
TCAAGTTTA-ATACAAA-AC-GAAA-ATTT-TACAT-AAAGT-ATAATTGATAACACTTAGC------------------
------------------------------------AAT-CAATT-AT--A-AACAACAG-ACG----------------
AAA-CTTAAGACCTAA-TAC-A--CAATCCA--TAAGTCAAGTTATACCTTTAAT-CAAAATCCCGCCAA-AC-TC--AA
AT-ATTTAATGTA-GTAAGAACCGA-
>MF817426.1
TATTCTTTGTC-A-------TGTATG-TACAATAAT--------------------------------------------
--------------------------------------------------------------------TTTTTATACA-T
ATATGTATTATCAACATT--------------------------------------------------------AATTTA
TATTAACCAT------ATCAT-ATAGTATTTAAGTAC-ATATATG-TTTTA-TCATCATTTCCA----GGATTAAACCAT
TCAAGTTTA-ATACAAA-AC-GAAA-ATTT-TACAT-AAAGT-ATAATTGATAATACTTAGC------------------
------------------------------------AAT-CAATT-AC--A-AACAACGG-GCG----------------
AAA-CTTAAGACCTAA-TAC-A--CACTCCA--TAAGTCAAGTTATACCTTTAAT-CAAAATCCCGCCAA-AC-TC--AA
AT-ATTTAATGTA-GTAAGAACCGA-
>MF817379.1
TATTCTTTGTC-A-------TATATG-TACAATAAT--------------------------------------------
--------------------------------------------------------------------TTTTTATACA-T
ATATGTATTATCAACATT--------------------------------------------------------AATTTA
TATTAACCAT------ATCAT-ATAGTATTTAAGTAC-ATATATG-TTTTA-TCACCATTTCTA----GGATCAAACCAT
TCAAGTTTA-ATACAAA-AC-GAAA-ATTT-TACAT-AAAGT-ATAATTGACAATACTTAGC------------------
------------------------------------AAT-TAATT-AT--A-AACAGCGG-GCG----------------
AAA-CTTAAGACCTAA-TAC-A--CAGTCCA--TAAGTCAAGTTATACCTTTAAT-CAAAATCCCGCCAA-AC-TC--AA
AT-ACTTAATGTA-GTAAGAACCGA-
>MF817375.1
TATTCTTTGTC-A-------CATATG-TACAATAAT--------------------------------------------
--------------------------------------------------------------------TTTTTATACA-T
ATATGTATTATCAACATT--------------------------------------------------------AATTTA
TATTAACCAT------ATCAT-ATAGTATTTAAGTAC-ATACATG-TTTTA-TCACCATTTACA----GAATTAAACCAT
TCAAGTTTA-ATATAAA-AC-GAAA-ATTT-TACAT-AAAGT-ATAGTTGATAATACTTAGC------------------
------------------------------------AAT-TAATT-AT--A-GACAACGG-GCG----------------
AAA-CTTAAGACCTAA-TAC-A--CAATCCA--TAAGTCAAGTTATACCTTTAAT-CAAAATCCCACCAA-AC-TC--AA
AT-ACTTAATGTA-GTAAGAACCGA-
>MF817383.1
TATTCTTTGTC-A-------TATATG-TACAATAAT--------------------------------------------
--------------------------------------------------------------------TTTTTATACA-T
ATATGTATTATCAACATT--------------------------------------------------------AATTTA
TATTAACCAT------ATCAT-ATAGTATTTAAGTAC-ATACATG-TTTTA-TCACCATTTCCA----GAATTAAACCAT
TCAAGTTTA-ATACAAA-AC-GAAA-ATTT-TACAT-AAAGT-ATAACTGATAATACTTAGC------------------
------------------------------------AAT-TAATT-AT--A-GACAACGG-GCG----------------
AAA-CTTAAGACCTAA-TAC-A--CAATCCA--TAAGTCAAGTTATACCTTTAAT-CAAAATCCCACCAA-AC-TC--AA
AT-ACTTAATGTA-GTAAGAACCGA-
>MF817397.1
TATTCTTTGTC-A-------TATATG-TACAATAAT--------------------------------------------
--------------------------------------------------------------------TTTTTATACA-T
ATATGTATTATCAACATT--------------------------------------------------------AATTTA
TATTAACCAT------ATCAT-ATAGTATTTAAGTAC-ATACATG-TTTTA-TCACCATTTCCA----GAATTAAACCAT
TCAAGTTTA-ATACAAA-AC-GAAA-ATTT-TACAT-AAAGT-ATAACTGATAATACTTAGC------------------
------------------------------------AAT-TAATT-AT--A-GACAACGG-GCG----------------
AGA-CTTAAGACCTAA-TAC-A--CAATCCA--TAAGTCAAGTTATACCTTTAAT-CAAAATCCCACCAA-AC-TC--AA
AT-ACTTAATGTA-GTAAGAACCGA-
>MF817413.1
TATTCTTTGTC-A-------TATATG-TACAATAAT--------------------------------------------
--------------------------------------------------------------------TTTTTATACA-T
ATATGTATTATCAACATT--------------------------------------------------------AATTTA
TATTAACCAT------ATCAT-ATGGTATTTAAGTAC-ATACATG-TTTTA-TCACCATTTCCA----GAATTAAACCAT
TCAAGTTTA-ATACAAA-AC-GAAA-ATTT-TACAT-AAAGT-ATAACTGATAATACTTAGC------------------
------------------------------------AAT-TAATT-AT--A-GACAACGG-GCG----------------
AAA-CTTAAGACCTAA-TAC-A--TAATCCA--TAAGTCAAGTTATACCTTTAAT-CAAAATCCCACCAA-AC-TC--AA
AT-ACTTAATGTA-GTAAGAACCGA-
>MF817393.1
TATTCTTTGTC-A-------TATATG-TACAATAAT--------------------------------------------
--------------------------------------------------------------------TTTTTATACA-T
ATATGTATTATCAACATT--------------------------------------------------------AATTTA
TATTAACCAT------ATCAT-ATAGTATTCAAGTAC-ATATATG-TTTTA-TCACCATTTCTA----GGATTAAACCAT
TCAAGTTTA-ATACAAA-AC-GAAA-ATTT-TACAT-AAAGT-ATAATTGATAATACTTAGC------------------
------------------------------------AAT-TAATT-AT--A-AATAGCGG-GCG----------------
AAA-CTTAAGACCTAA-TAC-G--TAATCCA--TAAGTCAAGTTATACCTTTAAT-CAAAATCCCGCCAA-AC-TC--AA
AT-ACTTAATGTA-ATAAGAACCGA-
>MF817432.1
TATTCTTTGTC-A-------TATATG-TACAATAAT--------------------------------------------
--------------------------------------------------------------------TTTTTATACA-T
ATATGTATTATCAACATT--------------------------------------------------------AATTTA
TATCAACCAT------ATCAT-GTAGTATTCAAGTAC-ATACATG-TTTTA-TCACCATTTCCA----GGATTAAACCAT
TCAAGCTTA-ATACAAA-AC-GAAA-ATTT-TACAT-AAAGT-ATAATTGATAATACTTAGC------------------
------------------------------------AAT-TAATT-AT--A-AATAGCGG-GCG----------------
AAA-CTTAAGACCTAA-TAC-A--TAATCCA--TAAGTCAAGTTATACCTTTAAT-CAAAATCCCGCCAA-AC-TC--AA
AT-ACTTAATGTA-ATAAGAACCGA-
>MF817358.1
TATTCTTTGTC-A-------TATATG-TACAATAAT--------------------------------------------
--------------------------------------------------------------------TTTTTATACA-T
ATATGTATTATCAACATT--------------------------------------------------------AATTTA
TATTAACCAT------ATCAT-ATAGTATTCAAGTAC-ATACATG-TTTTA-TCACCATTTCCA----GGATTAAACCAT
TCAAGTCTA-ATACAAA-AC-GAAA-ATTT-TACAT-AAAGT-ATAATTGATAATACTTAGC------------------
------------------------------------AAT-TAATT-AT--A-AACAGCGG-GCG----------------
AAA-CTTAAGACCTAA-TAC-A--GACTCCA--TAAGTCAAGTTATACCTTTAAT-CAAAATCCCGCCAA-AC-TC--AA
AT-ACTTAATGTA-GTAAGAACCGA-
>MF817422.1
TATTCTTTGTC-A-------TATATG-TACAATAAT--------------------------------------------
--------------------------------------------------------------------TTTTTATACA-T
ATATGTATTATCAACATT--------------------------------------------------------AATTTA
TATTAACCAT------ATCAT-ATAGTATTCAAGTAC-ATACATG-TTTTA-TCACCATTTCCA----GGATTAAACCAT
TCAAGTCTA-ATACAAA-AC-GAAA-ATTT-TACAT-AAAGT-ATAATTGATAATACTTAGC------------------
------------------------------------AAT-TAATT-AT--A-AACAGCGG-GCG----------------
AAA-CTTAAGACCTAA-TAC-A--AACTCCA--TAAGTCAAGTTATACCTTTAAT-CAAAATCCCGCCAA-AC-TC--AA
AT-ACTTAATGTA-GTAAGAACCGA-
>MF817417.1
TATTCTTTGTC-A-------TATATG-TACAATAAT--------------------------------------------
--------------------------------------------------------------------TTTTTATACA-T
ATATGTATTATCAACATT--------------------------------------------------------AATTTA
TATTAACCAT------ATCAT-ATAGCATTCAAGTAC-ATACATG-TTTTA-TCACCATTTCCA----GGATTAAACCAT
TCAAGTTTG-ATACAAA-AC-GAAA-ATTT-TACAT-AAAGT-ATAACTGATAACACTTAGC------------------
------------------------------------AAT-TAATT-AT--A-GATAGCGG-GCG----------------
AAA-CTTAAGATCTAA-TAC-A--CAATCCA--TAAGTCAAGTTATACCTTTAAT-CAAAATCCCGCCAA-AC-TC--AA
AT-ACTTAATGTA-GTAAGAACCGA-
>MF817428.1
TATTCTTTGTC-A-------TATATG-TACAATAAT--------------------------------------------
--------------------------------------------------------------------TTTTTATACA-T
ATATGTATTATCAACATT--------------------------------------------------------AATTTA
TATCAACCAT------ATCAT-ATAGTATTCAAGTAC-ATACATG-TTTTA-TCACCATTTCCA----GGATTATACCAT
TCAAGCTTA-ATACAAA-AC-GAAA-ATTT-TACAT-AAAGC-ATAATCGATAACACTTAAC------------------
------------------------------------AAT-TAATT-AT--A-AATAGCGG-GCG----------------
AAA-CTTAAGACCTAA-TAC-A--TAATCCA--TAAGTCAAGTTATACCTTTAAT-CAAAATCCCGCCAA-AC-TC--AA
AT-ACTTAATGTA-GTAAGAACCGA-
>MF817367.1
TATTCTTTGTC-A-------TATATG-TACAATAAT--------------------------------------------
--------------------------------------------------------------------TTTTTATACA-T
ATATGTATTATCAACATT--------------------------------------------------------AATTTA
TATTAACCAT------ATCAT-ATAGTATTCAGGTAC-ATACATG-TTTTA-TCACCATTTCCA----GGATTAAACCAT
TCAAGTTTA-ATACAAA-AC-GAAA-ATTT-TACAT-AAAGT-ATAATTGATAATACTTAGC------------------
------------------------------------AAC-TAATT-AT--A-GATAACGG-GCG----------------
AAA-CTTAAGATCTAA-TAC-A--AAATCCA--TAAGTCAAGTTATACCTTTAAT-CAAAATCCCGCCAA-AC-TC--AA
AT-ACTTAATGTA-GTAAGAACCGA-
>MF817380.1
TATTCTTTGTC-A-------TATATG-TACAATAAT--------------------------------------------
--------------------------------------------------------------------TTTTTATACA-T
ATATGTATTATCAACATT--------------------------------------------------------AATTTA
TATTAACCAT------ATCAT-ATAGTATTCAAGTAC-ATACATG-TTTTA-TCACCATTTCTA----GGATTAAACCAT
TCAAGTTTA-ATACAAA-AC-GAAA-ACTT-TACAT-AAAAC-ATAACCGATAATACTTAGC------------------
------------------------------------AAT-TAATT-AC--A-GATAGCGG-GCG----------------
AAA-CTTAAGACCTAA-TAC-A--CAGTCCA--TAAGTCAAGTTATACCTTTAAT-CAAAATCCCACCAA-AC-TC--AA
AT-ACTTAATGTA-GTAAGAACCGA-
>MF817396.1
TATTCTTTGTC-A-------TATATG-TACAATAAT--------------------------------------------
--------------------------------------------------------------------TTTTTATACA-T
ATATGTATTATCAACATT--------------------------------------------------------AATTTA
TATTAACCAT------ATCAT-ATAGTATTCAAGTAC-ATATATG-TTTTA-TCACCATTTACA----GGATTAAACCAT
TCAAGTTTA-ATACAAA-AC-GAAA-ATTT-TACAT-AAAGT-ATAACTGATAATACTTAGC------------------
------------------------------------AAT-TAATT-AT--A-AACAATGG-GCG----------------
AAA-CTTAAGACCTAA-TAC-A--CAATCCA--TAAGTCAAGTTATACCTTTAAT-CAAAATCCCGCCAA-AC-TC--AA
AT-ACTCAATGTA-GTAAGAACCGA-
>MF817410.1
TATTCTTTGTC-A-------TATATG-TACAATAAT--------------------------------------------
--------------------------------------------------------------------TTTTTATACA-T
ATATGTATTATCAACATT--------------------------------------------------------AATTTA
TATTAACCAT------ATCAT-ATAGTATTCAAGTAC-ATATATG-TTTTA-TCACCATTTACA----GGATTAAACCAT
TCAAGTTTA-ATACAAA-AC-GAAA-ATTT-TACAT-AAAGC-ATAACTGATAATACTTAAC------------------
------------------------------------AAT-TAATT-AT--A-AGCAACGG-GCG----------------
AAA-CTTAAGACCTAA-TAC-A--CAGTCCA--TAAGTCAAGTTATACCTTTAAT-CAAAATCCCGCCAA-AC-TC--AA
AT-ATTCAATGTA-GTAAGAACCGA-
>MF817401.1
TATTCTTTGTC-A-------TATATG-TACAATAAT--------------------------------------------
--------------------------------------------------------------------TTTTTATACA-T
ATATGTATTATCAACATT--------------------------------------------------------AATTTA
TATTAACCAT------ATCAT-ATAGCATTCAAGTAC-ATACATG-TTTTA-TCACCATTTACA----GGATTAAACCAC
TCAAGTTTA-ATACAAA-AC-GAAA-ATTT-TACAT-AAAGT-ATAACTGATAACACTTAGC------------------
------------------------------------AAT-TAATT-AT--A-GACAACGG-GCG----------------
AAA-CTTAAGACCTAA-TAC-A--CAGTCCA--TAAGTCAAGTTATACCTTTAAT-CAAAATCCCGTCAA-AC-TC--AA
AT-ATTTAATGTA-GTAAGAACCGA-
>MF817421.1
TATTCTTTGTC-A-------TATATG-TACAATAAT--------------------------------------------
--------------------------------------------------------------------TTTTTATACA-T
ATATGTATTATCAACATT--------------------------------------------------------AATTTA
TATTAACCAT------ATCAT-ATAGTATTCAAGTAC-ATACATG-TTTTA-TCACCATTTACA----GGATTAAACCAT
TCAAGTTTA-ATACAAA-AC-GAAA-ATTT-TACAT-AAAGT-ATAGTTGATAACACTTAGC------------------
------------------------------------AAT-TAGTT-AT--A-AGCAACGG-GCG----------------
AAA-CTTAAGACCTAA-TAC-A--CAGTCCA--TAAGTCAAGTTATACCTTTAAT-CAAAATCCCGCCAA-AC-CC--AA
AT-ATTTAATGTA-GTAAGAACCGA-
>MF817398.1
TATTCTTTGTC-A-------TATATG-TACAATAAT--------------------------------------------
--------------------------------------------------------------------TTTTTATACA-T
ATATGTATTATCAACATT--------------------------------------------------------AATTTA
TATTAACCAT------ATCAT-ATAGTATTCAAGTAC-ATACATG-TTTTA-TCACCACTTCCA----GGATTAAACCAT
TCAAGTTTA-ACACAAA-AC-GAAA-ATTT-TACAT-AAAGC-ATAATTGATAATACTTAAC------------------
------------------------------------AAT-TAATT-AT--A-AACAGCGG-GCG----------------
AAA-TTTAAGACCTAA-CAC-A--CAGTCCA--TAAGTCAAGTTATACCTTTAAT-CAAAATTCCGCCAA-AC-TC--AA
AT-ACTTAATGTA-GTAAGAACCGA-
>MF817403.1
TATTCTTTGTC-A-------TATATG-TACAATAAT--------------------------------------------
--------------------------------------------------------------------TTTTTATACA-T
ATATGTATTATCAACATT--------------------------------------------------------AATTTA
TATTAACCAT------ATCAT-ATAGTATTCAAGTAC-ATACATG-TTTTA-TCACCATTTCCA----GGATTAAACCAT
TCAAGTTTA-ATATAAA-AC-GAAG-ACTT-TACAT-AAAGT-ATAATCAATAATACTTAGC------------------
------------------------------------AAT-CAATT-AT--A-AACAACGG-GCG----------------
AAA-CTTAAGACCTAA-TAC-A--TAGTCCA--TAAGTCAAGTTATACCTTTAAT-CAAAATCCCGCCAA-AC-TC--AA
AC-ACTTAATGTA-GTAAGAACCGA-
>MF817412.1
TATTCTTTGTC-A-------TATATG-TACAATAAT--------------------------------------------
--------------------------------------------------------------------TTTTTATACA-T
ATATGTATTATCAACATT--------------------------------------------------------AATTTA
TATTAACCAT------ATCAT-ATAGTATTCAAGTAC-ATACATG-TTTTA-TCACCATTTCCA----GGATTAAACCAT
TCAAGTTTA-ATACAA--AC-GAAA-ATTT-TACAT-AAAGT-ATAATTGATAATACTTAGC------------------
------------------------------------AAT-TAATT-AT--A-AATAGCGG-GCG----------------
AAA-CTTAAGACCTAA-TAC-A--CAGTCCA--TAAGTTAAGTTATACCTTTAAT-CAAAATCCCACCAA-AC-TC--AA
AT-ACTTAATGTA-GTAAGAACCGA-
>MF817416.1
TATTCTTTGTC-A-------TATATG-TACAATAAT--------------------------------------------
--------------------------------------------------------------------TTTTTATACA-T
ATATGTATTATCAACATT--------------------------------------------------------AATTTA
TATTAACCAT------ATCAT-ATAGTATTCAAGTAC-ATACATG-TTTTA-TCACCATTTACA----GGATTAAACCAT
TCAAGTTTA-ATACAAA-AC-GAAA-ATTT-TACAC-AAAGT-ATAATCGATAATACTTAGC------------------
------------------------------------AAT-TAATT-AT--A-GATAGCGA-GCG----------------
AAA-CTTAAGACCTAA-TAC-A--CAGTTCA--TGAGTCAAGTTATACCTTTAAT-CAAAATCCCACCAA-AC-TC--AA
AT-ACTTAATGTA-GTAAGAACCGA-
>MF817394.1
TATTCTTTGTC-A-------TATATG-TACAATAAT--------------------------------------------
--------------------------------------------------------------------TTTTTATACA-T
ATATGTATTATCAACATT--------------------------------------------------------AATTTA
TATTAACCAT------ATCAT-ATAGTATTCAAGTAC-ATACATG-TTTTA-TCACCATTTCCA----GGATTAAACCAT
TCAAGTTTA-ATACAAA-AC-GAAG-ATGT-TACAT-AAAGT-ATAATTAATAATACTTAGC------------------
------------------------------------AAT-TAATT-AT--A-GATAGCGG-GCG----------------
AAA-CTTAAGACCTAA-TAC-G--CAGTCCA--TAGGTCAAGTTATACCTTTAGT-CAAAATCCCGTCAA-AC-TC--AA
AT-ACTTAATGTA-GTAAGAACCGA-
>MF817352.1
TATTCTTTGTC-A-------TGTATG-TACAATAAT--------------------------------------------
--------------------------------------------------------------------CTTTTATACA-T
ATATGTATTATCAACATT--------------------------------------------------------AATTTA
TATTAACCAT------ATCAT-ATAGTATTTAAGTAC-ATACATG-TTTTA-TCACCATTTCCA----GGATTAAACCAT
TCAAGTTTA-ATACAAA-AC-GAAA-ATTT-TACAT-AAAGT-ATAATTTATAATATTTAGC------------------
------------------------------------AAT-CAATT-AC--A-AACAACGG-GCG----------------
AGA-CTTAAGACCTAG-TAC-A--CAATCCA--TAAGTCAAGTTATACCTTTAAT-CAAAATCCCGCCAA-AC-TC--AA
AT-ATTTAATGTA-GTAAGAACCGA-
>MF817366.1
TATTCTTTGTC-A-------TATATG-TACAATAAT--------------------------------------------
--------------------------------------------------------------------TTTTTATACA-T
ATATGTATTATCAACATT--------------------------------------------------------AATTTA
TATTAACCAT------ATCAT-ATAGTATTTAAGTAC-ATACATG-TTTTA-TCACCATTTCCA----GAATTAAACCAT
TCAAGCTTA-ATACAAA-AC-GAAG-ATTT-TACAT-AAAGC-ATAATTGATAATACCTAAC------------------
------------------------------------AAT-CAATT-AC--A-GATAGCGG-GCG----------------
AAA-TTTAAGACCTAA-TAC-A--CAATCCA--TAAGTCAAGTTATACCTTTAAT-CAAAATCCCACCAA-AC-TC--AA
AT-ACTTGATGTA-GTAAGAACCGA-
>MF817371.1
TATTCTTTGTC-A-------TATATG-TACAATAAT--------------------------------------------
--------------------------------------------------------------------TTTTTATACA-T
ATATGTATTATCAACATT--------------------------------------------------------AATTTA
TATTAACCAT------ATCAT-ATAGTATTCAAGTAC-ATACATG-TTTTA-TCACCATTTCCA----GGATTAAACCAT
TCAAG-TTA-ATACAAA-AC-GAAG-ATTT-TACAT-AAAGT-AAAATTGATAATACTTAGC------------------
------------------------------------AAT-TAATT-AT--A-GATAACGG-GCG----------------
AAA-CTTAAGACCTAA-TAC-A--CAGTCCA--TAAGTCAAGTTATACCTTTAAT-CAAAATCCCACCAA-AC-TC--AA
AT-ACTTAATGTA-GTAAGAACCGA-
>MF817407.1
TATTCTTTGTC-A-------TATATG-TACAATAAT--------------------------------------------
--------------------------------------------------------------------TTTTTATACA-T
ATATGTATTATCAACATT--------------------------------------------------------AATTTA
TATTAACCAT------ATCAT-ATAGTATTCAAGTAC-ATACATG-TTTTA-TCACCATTTCCA----GGATTAGACCAT
TCAAG-TTA-ATACAAA-AC-GAAG-ATTT-TACAT-AAAGT-AAAATTAATAATACTTAGC------------------
------------------------------------AAT-TAATT-AT--A-GATAACGG-GCG----------------
AAA-CTTAAGACCTAA-TAC-A--CAGTCCA--TAAGTCAAGTTATACCTTTAAT-CAAAATCCCACCAA-AC-TC--AA
AT-ACTTAATGTA-GTAAGAACCGA-
>MF817433.1
TATTCTTTGTC-A-------TATATG-TACAATAAT--------------------------------------------
--------------------------------------------------------------------TTTTTATACA-T
ATATGTATTATCAACATT--------------------------------------------------------AATTTA
TATTAACCAT------ATCAT-ATGGTATTCAAGTAC-ATACATG-TTTTA-TCACCATTTTCA----GGATTAAACCAT
TCAAGCTTA-ATACAAA-AC-GAAG-ACCT-TACAT-AAAGT-ATAATTGATAACACTTAGC------------------
------------------------------------AAC-TACTT-AT--A-GATAACGG-ACG----------------
AAA-CTTAAGACCTAA-TAC-A--TAATCCA--TAGGTCAAGTTATACCTTTAAT-CAAAATCCCGCCAA-GC-TC--AA
AT-ACTTAATGTA-GTAAGAACCGA-
>MF817382.1
TATTCTTTGTC-A-------TATATG-TACAATAAT--------------------------------------------
--------------------------------------------------------------------TTTTTATACA-T
ATATGTATTATCAACATT--------------------------------------------------------AATTTA
TATTAACCAT------ATCAT-ATAGTATTTAAGTAC-ATACATG-TTTTA-TCACCATTTCCA----GAATTAAACCAT
TCAAGTTTA-ATACGGA-AC-GAAG-ACTT-TACAA-AAAGC-ATAATTGATAACATTTAAC------------------
------------------------------------AAT-TACTT-AT--A-AGCAGCAG-GCG----------------
AAA-TTTAAGACCTAA-CAC-A--CAACCCA--TAAGTCAAGTTATACCTTTAAT-CAAAATCCCGCCAA-AC-TC--AA
AT-ATTTAATGTA-GTAAGAACCGA-
>MF817356.1
TATTCTTTGTC-A-------TATATG-TACAATAAT--------------------------------------------
--------------------------------------------------------------------TTTATATACA-T
ATATGTATTATCAACATT--------------------------------------------------------AATTTA
TATTAACCAT------ATCAT-ATAGTATTCAAGTAC-ATACATG-TTTTA-TCATCATTTCCA----GGATTAAACCAT
TCAAGTCTA-ATACAAG-AC-GAAAAATTT-TACAT-AAAGT-ACAATTAATAATACTTAGC------------------
------------------------------------AAT-TAATT-AT--A-GACAGCAG-GCG----------------
AAA-CTTAAGACCTAA-TAC-A--CAATCCA--TAAGTCAAGTTATACCTTTAAT-CAAAATCCCGCCAA-AC-TC--AA
AT-ACTTAATGTA-GTAAGAACCGA-
>AB062059.1
TATTCTTTGTC-A-------TATATG-TATAATAAT--------------------------------------------
--------------------------------------------------------------------TTTTTATACA-T
ATATGTATTATCAACATT--------------------------------------------------------AATTTA
TATGGACCAT------ATCAT-ATAACATTCAAGTAC-ATATATG-TTTTA-TCACCATTCATA----GGGTTAAACCAT
TCAAGTCTA-ACACAGA-AC-GAAG-ATTT-TATAC-AAAGC-ATGACTAATAAAATCTAAC------------------
------------------------------------AAA-CGTTTAAT--A-AATAGTGG-ACG----------------
AAA-ATCAAGACCTAA-TAC-A--AAATCCA--TAAGTCAAGTTATACCTTTAAT-CAAAATCCCGCCAA-AC-TC--AA
AT-ACTTAATGTA-GTAAGAGCCGA-
>AB071255.1
TATTCTTTGTC-A-------TATATG-TATAATAAT--------------------------------------------
--------------------------------------------------------------------TTTTTATACA-T
ATATGTATTATCAACATT--------------------------------------------------------AATTTA
TATGGACCAT------ATCAT-ATAGCATTCAAGTAC-ATATATG-TTTTA-TCACCATTCATA----GGGTTAAACCAT
TCAAGTCTA-ACACAGA-AC-GAAG-ATTT-TATAC-AAAGC-ATGACTAATAAAATCTAAC------------------
------------------------------------AAA-CGTTTAAT--A-AATAGTGG-ACG----------------
AAA-ATCAAGACCTAA-TAC-A--AAATCCA--TAAGTCAAGTTATACCTTTAAT-CAAAATCCCGCCAA-AC-TC--AA
AT-ACTTAATGTA-GTAAGAGCCGA-
>AB071256.1
TATTCTTTGTC-A-------TATATG-TATAATAAT--------------------------------------------
--------------------------------------------------------------------TTTTTATACA-T
ATATGTATTATCAACATT--------------------------------------------------------AATTTA
TATGAACCAT------ATCAT-ATAGCATTCAAGTAC-ATATATG-TTTTA-TCACCATTCATA----GGGTTAAACCAT
TCAAGTCTA-ACACAGA-AC-GAAG-ATTT-TATAC-AAAGC-ATGACTAATAAAATCTAAC------------------
------------------------------------AAA-CGTTTAAT--A-AATAGTGG-ACG----------------
AAA-ATCAAGACCTAA-TAC-A--AAATCCA--TAAGTCAAGTTATACCTTTAAT-CAAAATCCCGCCAA-AC-TC--AA
AT-ACTTAATGTA-GTAAGAGCCGA-
>AB071276.1
TATTCTTTGTC-A-------TATATG-TATAATAAT--------------------------------------------
--------------------------------------------------------------------TTTTTATACA-T
ATATGTATTATCAACATT--------------------------------------------------------AATTTA
TATGGACCAT------ATCAT-ATAACATTCAAGTAC-ATATATG-TTTTA-TCATCATTCATA----GGGTTAAACCAT
TCAAGTCTA-ACACAGA-AC-GAAG-ATTT-TATAC-AAAGC-ATGACTAATAAAATCTAAC------------------
------------------------------------AAA-CGTTTAAT--A-AATAGTGG-ACG----------------
AAA-ATCAAGACCTAA-TAC-A--AAATCCA--TAAGTCAAGTTATACCTTTAAT-CAAAATCCCGCCAA-AC-TC--AA
AT-ACTTAATGTA-GTAAGAGCCGA-
>AB071227.1
TATTCTTTGTC-A-------TATATG-TATAATAAT--------------------------------------------
--------------------------------------------------------------------TTTTTATACA-T
ATATGTATTATCAACATT--------------------------------------------------------AATTTA
TATGGACCAT------ATCAT-ATAGCATTCAAGTAC-ATATATG-TTTTA-TCACCATTCATA----GGGTTAAACCAT
TCAAGTCTA-ACACAAA-AC-GAAG-ATTT-TATAC-AAAGC-ATGACTAATAAGATCTAAC------------------
------------------------------------AAA-CGTTTAAT--A-AATAGTGG-ACG----------------
AAA-ATCAAGACCTAA-TAC-A--AAATCCA--TAAGTCAAGTTATACCTTTAAT-CAAAATCCCGCCAA-AC-TC--AA
AT-ACTTAATGTA-GTAAGAGCCGA-
>AB071239.1
TATTCTTTGTC-A-------TATATG-TATAATAAT--------------------------------------------
--------------------------------------------------------------------TTTTTATACA-T
ATATGTATTATCAACATT--------------------------------------------------------AATTTA
TATGGACCAT------ATCAT-ATAGCATTCAAGTAC-ATATATG-TTTTA-TCACCATTCATA----GGGTTAAACCAT
TCAAGTCTA-ACACAGA-AC-GAAG-ATTT-TATAC-AAAGC-ATGACTAATAAGATCTAAC------------------
------------------------------------AAA-CGTTTAAT--A-AATAGTGG-ACG----------------
AAA-ATCAAGACCTAA-TAC-A--AAATCCA--TAAGTCAAGTTATACCTTTAAT-CAAAATCCCGCCAA-AC-TC--AA
AT-ACTTAATGTA-GTAAGAGCCGA-
>AB071252.1
TATTCTTTGTC-A-------TATATG-TATAATAAT--------------------------------------------
--------------------------------------------------------------------TTTTTATACA-T
ATATGTATTATCAACATT--------------------------------------------------------AATTTA
TATGGACCAT------ATCAT-ATAGCATTCAAGTAC-ATATATG-TTTTA-TCACCATTCATA----GGGTTAAACCAT
TCAAGTCTA-ACACAGA-AC-GAAG-ATTT-TATAC-AAAGC-ATGACTAATAAGATCTAAC------------------
------------------------------------AAA-CGTTTAAT--A-AATAGTGG-ACG----------------
AAA-ATCAAGACCTAA-TAC-A--AAATCCA--TAAGTCAAGTTATACCTTTAAT-CAAAATCCCGCCAA-AC-TC--AA
AT-ATTTAATGTA-GTAAGAGCCGA-
>AB071260.1
TATTCTTTGTC-A-------TATATG-TATAATAAT--------------------------------------------
--------------------------------------------------------------------TTTTTATACA-T
ATATGTATTATCAACATT--------------------------------------------------------AATTTA
TATGGACCAT------ATCAT-ATAGCATTCAAGTAC-ATATATG-TTTTA-TCACCATTCATA----GGGTTAAACCAT
TCAAGTCTA-ACACAAA-AC-GAAA-ATTT-TATAC-AAAGC-ATGACTAATAAAATCTAAC------------------
------------------------------------AAA-CGTTTAAT--A-AATAGTGG-ACG----------------
AAA-ATCAAGACCTAA-TAC-A--AAATCCA--TAAGTCAAGTTATACCTTTAAT-CAAAATCCCGCCAA-AC-TC--AA
AT-ACTTAATGTA-GTAAGAGCCGA-
>AB071226.1
TATTCTTTGTC-A-------TATATG-TATAATAAT--------------------------------------------
--------------------------------------------------------------------TTTTTATACA-T
ATATGTATTATCAACATT--------------------------------------------------------AATTTA
TATGGACCAT------ATCAT-ATAACATTCAAGTAC-ATATATG-TTTTA-TCACCATTCATA----GGGTTAAACCAT
TCAAGTCTA-ACACAAA-AC-GAAG-ATTT-TATAC-AAAGC-ATAACTAATAAGATCTAAC------------------
------------------------------------AAA-CGTTTAAT--A-AATAGTGG-ACG----------------
AAA-ATCAAGACCTAA-TAC-A--AAATCCA--TAAGTCAAGTTATACCTTTAAT-CAAAATCCCGCCAA-AC-TC--AA
AT-ACTTAATGTA-GTAAGAGCCGA-
>AB071235.1
TATTCTTTGTC-A-------TATATG-TATAATAAT--------------------------------------------
--------------------------------------------------------------------TTTTTATACA-T
ATATGTATTATCAACATT--------------------------------------------------------AATTTA
TATGGACCAT------ATCAT-ATGACATTCAAGTAC-ATATATG-TTTTA-TCACCATTCATA----GGGTTAAACCAT
TCAAGTCTA-ACACAGA-AC-GAAG-ATTT-TATAC-AAAGC-ATGACTAATAAGATCTAAC------------------
------------------------------------AAA-CGTTTAAT--A-AATAGTGG-ACG----------------
AAA-ATCAAGACCTAA-TAC-A--AAATCCA--TAAGTCAAGTTATACCTTTAAT-CAAAATCCCGCCAA-AC-TC--AA
AT-ACTTAATGTA-GTAAGAGCCGA-
>AB071248.1
TATTCTTTGTC-A-------TATATG-TATAATAAT--------------------------------------------
--------------------------------------------------------------------TTTTTATACA-T
ATATGTATTATCAACATT--------------------------------------------------------AATTTA
TATGGACCAT------ATCAT-ATGACATTCAAGTAC-ATATATG-TTTTA-TCACCATTCATA----GGGTTAAACCAT
TCAAGTCTA-ACACAGA-AC-GAAG-ATTT-TATAT-AAAGC-ATGACTAATAAGATCTAAC------------------
------------------------------------AAA-CGTTTAAT--A-AATAGTGG-ACG----------------
AAA-ATCAAGACCTAA-TAC-A--AAATCCA--TAAGTCAAGTTATACCTTTAAT-CAAAATCCCGCCAA-AC-TC--AA
AT-ACTTAATGTA-GTAAGAGCCGA-
>AB071274.1
TATTCTTTGTC-A-------TATATG-TATAATAAT--------------------------------------------
--------------------------------------------------------------------TTTTTATACA-T
ATATGTATTATCAACATT--------------------------------------------------------AATTTA
TATGGACCAT------ATCAT-ATGACATTCAAGTAC-ATATATG-TTTTA-TCACCATTCATA----GGGTTAAACCAT
TCAAGCCTA-ACACAGA-AC-GAAG-ATTT-TATAT-AAAGC-ATGACTAATAAGATCTAAC------------------
------------------------------------AAA-CGTTTAAT--A-AATAGTGG-ACG----------------
AAA-ATCAAGACCTAA-TAC-A--AAATCCA--TAAGTCAAGTTATACCTTTAAT-CAAAATCCCGCCAA-AC-TC--AA
AT-ACTTAATGTA-GTAAGAGCCGA-
>AB071275.1
TATTCTTTGTC-A-------TATATG-TATAATAAT--------------------------------------------
--------------------------------------------------------------------TTTTTATACA-T
ATATGTATTATCAACATT--------------------------------------------------------AATTTA
TATGGACCAT------ATCAT-ATGACATTCAAGTAC-ATATATG-TTTTA-TCACCATTCATA----GGGTTAAACCAT
TCAAGTCTA-ACACAAA-AC-GAAG-ATTT-TATAC-AAAGC-ATGACTAATAAGATCTAAC------------------
------------------------------------AAA-CGTTTAAT--A-AATAGTGG-ACG----------------
AAA-ATCAAGACCTAA-TAC-A--AAATCCA--TAAGTCAAGTTATACCTTTAAT-CAAAATCCCGCCAA-AC-TC--AA
AT-ACTTAATGTA-GTAAGAGCCGA-
>AB071242.1
TATTCTTTGTC-A-------TATATG-TATAATAAT--------------------------------------------
--------------------------------------------------------------------TTTTTATACA-T
ATATGTATTATCAACATT--------------------------------------------------------AATTTA
TATGAACCAT------ATCAT-ATGACATTCAAGTAC-ATATATG-TTTTA-TCACCATTCATA----GGGTTAAACCAT
TCAAGTCTA-ACACAAA-AC-GAAA-ATTT-TATAC-AAAGC-ATGACTAATAAGATCTAAC------------------
------------------------------------AAA-CGTTTAAT--A-AATAGTGG-ACG----------------
AAA-ATCAAGACCTAA-TAC-A--AAATCCA--TAAGTCAAGTTATACCTTTAAT-CAAAATCCCGCCAA-AC-TC--AA
AT-ACTTAATGTA-GTAAGAGCCGA-
>AB071229.1
TATTCTTTGTC-A-------TATATG-TATAATAAT--------------------------------------------
--------------------------------------------------------------------TTTTTATACA-T
ATATGTATTATCAACATT--------------------------------------------------------AATTTA
TATGAACCAT------ATCAT-ATGGCATTCAAGTAC-ATATATG-TTTTA-TCACCATTCATA----GGGTTAAACCAT
TCAAGTCTA-ACACAGA-AC-GAAG-ATTT-TATAC-AAAGC-ATGACTAATAAGATCTAAC------------------
------------------------------------AAA-CGTTTAAT--A-AATAGTGG-ACG----------------
AAA-ATCAAGACCTAA-TAC-A--AAATCCA--TAAGTCAAGTTATACCTTTAAT-CAAAATCCCGCCAA-AC-TC--AA
AT-ACTTAATGTA-GTAAGAGCCGA-
>AB071237.1
TATTCTTTGTC-A-------TATATG-TATAATAAT--------------------------------------------
--------------------------------------------------------------------TTTCTATACA-T
ATATGTATTATCAACATT--------------------------------------------------------AATTTA
TATGAACCAT------ATCAT-ATGGCATTCAAGTAC-ATATATG-TTTTA-TCACCATTCATA----GGGTTAAACCAT
TCAAGTCTA-ACACAGA-AC-GAAG-ATTT-TATAT-AAAGC-ATGACTAATAAGATCTAAC------------------
------------------------------------AAA-CGTTTAAT--A-AATAGTGG-ACG----------------
AAA-ATCAAGACCTAA-TAC-A--AAATCCA--TAAGTCAAGTTATACCTTTAAT-CAAAATCCCGCCAA-AC-TC--AA
AT-ACTTAATGTA-GTAAGAGCCGA-
>AB071250.1
TATTCTTTGTC-A-------TATATG-TATAATAAT--------------------------------------------
--------------------------------------------------------------------TTTTTATACA-T
ATATGTATTATCAACATT--------------------------------------------------------AATTTA
TATGAACCAT------ATCAT-ATGGCATTCAAGTAC-ATATATG-TTTTA-TCACCATTCATA----GGGTTAAACCAT
TCAAGTCTA-ACACAGA-AC-GAAG-ATTT-TATAC-AAAGC-ATGACTGATAAGATCTAAC------------------
------------------------------------AAA-CGTTTAAT--A-AATAGTGG-ACG----------------
AAA-GTCAAGACCTAA-TAC-A--AAATCCA--TAAGTCAAGTTATACCTTTAAT-CAAAATCCCGCCAA-AC-TC--AA
AT-ACTTAATGTA-GTAAGAGCCGA-
>AB071247.1
TATTCTTTGTC-A-------TATATG-TATAATAAT--------------------------------------------
--------------------------------------------------------------------TTTTTATACA-T
ATATGTATTATCAACATT--------------------------------------------------------AATTTA
TATGAACCAT------ATCAT-ATGACATTCAAGTAC-ATATATG-TTTTA-TCACCATTCATA----GGGTTAAACCAT
TCAAGTCTA-ACACAGA-AC-GAAG-ATTT-TATAC-AAAGC-ATGACTAATAAAATCTAAC------------------
------------------------------------AAA-CGTTTAAT--A-AATAGTGG-ACG----------------
AAA-ATCAAGACCTAA-TAC-A--AAATCCA--TAAGTCAAGTTATACCTTTAAT-CAAAATCCCGCCAA-AC-TC--AA
AT-ACTTAATGTA-GTAAGAGCCGA-
>AB071273.1
TATTCTTTGTC-A-------TATATG-TATAATAAT--------------------------------------------
--------------------------------------------------------------------TTTTTATACA-T
ATATGTATTATCAACATT--------------------------------------------------------AATTTA
TATGAACCAT------ATCAT-ATGACATTCAAGTAC-ATATATG-TTTTA-TCACCATTTATA----GGGTTAAACCAT
TCAAGTCTA-ACACAGA-AC-GAAG-ATTT-TATAT-AAAGC-ATGACTAATAAAATCTAAC------------------
------------------------------------AAA-CGTTTAAT--A-AATAGTGG-ACG----------------
AAA-ATCAAGACCTAA-TAC-A--AAATCCA--TAAGTCAAGTTATACCTTTAAT-CAAAATCCCGCCAA-AC-TC--AA
AT-ACTTAATGTA-GTAAGAGCCGA-
>AB071265.1
TATTCTTTGTC-A-------TATATG-TATAATAAT--------------------------------------------
--------------------------------------------------------------------TTTTTATACA-T
ATATGTATTATCAACATT--------------------------------------------------------AATTTA
TATGGACCAT------ATCAT-ATAACATTCAAGTAC-ATATATG-TTTTA-TCACCATTAATA----GGGTTAAACCAT
TCAAGTCTA-ACACAGA-AC-GAAG-ATTT-TATAC-AAAGC-ATGACTAATAAAATCTAAC------------------
------------------------------------AAA-CGTTTAAT--A-AATAGTGG-ACG----------------
AAA-ATCAAGACCTAA-TAC-A--AAATCCA--TAAGTCAAGTTATACCTTTAAT-CAAAATCCCGCCAA-AC-TC--AA
AT-ACTTAATGTA-GTAAGAGCCGA-
>AB071233.1
TATTCTTTGTC-A-------TATATG-TATAATAAT--------------------------------------------
--------------------------------------------------------------------TTTTTATACA-T
ATATGTATTATCAACATT--------------------------------------------------------AATTTA
TATGAACCAT------ATCAT-ATAGCATTCAAGTAC-ATATATG-TTTTA-TCACCATTCATA----GGGTTAAACCAT
TCAAGTATA-ACACAGA-AC-GAAG-ATTT-TATAC-AAAGC-ATGACTAATAAAATCTAAC------------------
------------------------------------AAA-CGTTTAAT--A-AATAGTGG-ACG----------------
AAA-ATCAAGACCTAA-TAC-A--AAATCCA--TAAGTCAAGTTATACCTTTAAT-CAAAATCCCGCCAA-AC-TC--AA
AT-ACTTAATGTA-GTAAGAGCCGA-
>AB071254.1
TATTCTTTGTC-A-------TATATG-TATAATAAT--------------------------------------------
--------------------------------------------------------------------TTTTTATACA-T
ATATGTATTATCAACATT--------------------------------------------------------AATTTA
TATGAACCAT------ATCAT-ATAGCATTCAAGTAC-ATATATG-TTTTA-TCACCATTCATA----GGGTTAAACCAT
TCAAGTATA-ACACAGA-AC-GAAG-ATTT-TATAC-AAAGC-ATGACTAATAAAATCTAAC------------------
------------------------------------AAA-CATTTAAT--A-AATAGTGG-ACG----------------
AAA-ATCAAGACCTAA-TAC-A--AAATCCA--TAAGTCAAGTTATACCTTTAAT-CAAAATCCCGCCAA-AC-TC--AA
AT-ACTTAATGTA-GTAAGAGCCGA-
>AB071238.1
TATTCTTTGTC-A-------TATATG-TATAATAAT--------------------------------------------
--------------------------------------------------------------------TTTTTATACA-T
ATATGTATTATCAACATT--------------------------------------------------------AATTTA
TATGAACCAT------ATCAT-ATAACATTCAAGTAC-ATATATG-TTTTA-TCACCATTCATA----GGGTTAAACCAT
TCAAGTCTG-ACACAGA-AC-GAAG-ATTT-TATAC-AAAGC-ATGACTAATAAGATCTAAC------------------
------------------------------------AAA-CGTTTAAT--A-AATAGTGG-ACG----------------
AAA-ATCAAGACCTAA-TAC-A--AAATCCA--TAAGTCAAGTTATACCTTTAAT-CAAAATCCCGCCAA-AC-TC--AA
AT-ACTTAATGTA-GTAAGAGCCGA-
>AB071268.1
TATTCTTTGTC-A-------TATATG-TATAATAAT--------------------------------------------
--------------------------------------------------------------------TTTTTATACA-T
ATATGTATTATCAACATT--------------------------------------------------------AATTTA
TATGGACCAT------ATCAT-ATAGCATTCAAGTAC-ATATATG-TTTTA-TCACCATTCATA----GGGTTAAACCAT
TCAAGTCTA-ACACAAA-AC-GAAG-GTTT-TATAC-AAAGC-ATGACCAATAAAATCTAAC------------------
------------------------------------AAA-CGTTTAAT--A-AATAGTGG-ACG----------------
AAA-ATCAAGACCTAA-TAC-A--AAATCCA--TAAGTCAAGTTATACCTTTAAT-CAAAATCCCGCCAA-AC-TC--AA
AT-ACTTAATGTA-GTAAGAGCCGA-
>AB071217.1
TATTCTTTGTC-A-------TATATG-TATAATAAT--------------------------------------------
--------------------------------------------------------------------TTTTTATACA-T
ATATGTATTATCAACATT--------------------------------------------------------AATTTA
TATAGACCAT------ATCAT-ATGGCATTCAAGTAC-ATATATG-TTTTA-TCACCATTCATA----GGGTTAAACCAT
TCAAGCCTA-ACACAAA-AC-GAAG-ATTT-TATAC-AAAGC-ATGACTAATAAGATCTAAC------------------
------------------------------------AAA-CGTTTAAT--A-AATAGTGG-ACG----------------
AAA-ATCAAGACCTAA-TAC-A--AAATCCA--TAAGTCAAGTTATACCTTTAAT-CAAAATCCCGCCAA-AC-TC--AA
AT-ACTTAATGTA-GTAAGAGCCGA-
>AB071218.1
TATTCTTTGTC-A-------TATATG-TATAATAAT--------------------------------------------
--------------------------------------------------------------------TTTTTATACA-T
ATATGTATTATCAACATT--------------------------------------------------------AATTTA
TATAGACCAT------ATCAT-ATAGCATTCAAGTAC-ATATATG-TTTTA-TCACCATTCATA----GGGTTAAACCAT
TCAAGCCTA-ACACAAA-AC-GAAG-ATTT-TATAC-AAAGC-ATGACTAATAAGATCTAAC------------------
------------------------------------AAA-CATTTAAT--A-AATAGTGG-ACG----------------
AAA-ATCAAGACCTAA-TAC-A--AAATCCA--TAAGTCAAGTTATACCTTTAAT-CAAAATCCCGCCAA-AC-TC--AA
AT-ACTTAATGTA-GTAAGAGCCGA-
>AB071234.1
TATTCTTTGTC-A-------TATATG-TATAATAAT--------------------------------------------
--------------------------------------------------------------------TTTTTATACA-T
ATATGTATTATCAACATT--------------------------------------------------------AATTTA
TATAGACCAT------ATCAT-ATGGCATTCAAGTAC-ATATATG-TTTTA-TCACCATTCATA----GGGTTAAACCAT
TCAAGCCTA-ACACAAA-AC-GAAG-ATTT-TATAC-AAAGC-ATGACTAATAAGATCTAAC------------------
------------------------------------AAA-CCTTTAAT--A-AATAGTGG-ACG----------------
AAA-ATCAAGACCTAA-TAC-A--AAATCCA--TAAGTCAAGTTATACCTTTAAT-CAAAATCCCGCCAA-AC-TC--AA
AT-ACTTAATGTA-GTAAGAGCCGA-
>AB071220.1
TATTCTTTGTC-A-------TATATG-TATAATAAT--------------------------------------------
--------------------------------------------------------------------TTTTTATACA-T
ATATGTATTATCAACATT--------------------------------------------------------AATTTA
TATAGACCAT------ATCAT-ATGACATTCAAGTAC-ATATATG-TTTTA-TCACCATTCATA----GGGTTAAACCAT
TCAAGCCTA-ACACAAA-AC-GAAG-ATTT-TATAC-AAAGC-ATGACTAATAAGATCTAAC------------------
------------------------------------AAA-CGTTTAAT--A-AATAGTGG-ACG----------------
AAA-GTCAAGACCTAA-TAC-A--AAATCCA--TAAGTCAAGTTATACCTTTAAT-CAAAATCCCGCCAA-AC-TC--AA
AT-ACTTAATGTA-GTAAGAGCCGA-
>AB071236.1
TATTCTTTGTC-A-------TATATG-TATAATAAT--------------------------------------------
--------------------------------------------------------------------TTTTTATACA-T
ATATGTATTATCAACATT--------------------------------------------------------AATTTA
TATAGACCAT------ATCAT-ATGACATTCAAGTAC-ATATATG-TTTTA-TCACCATTCATA----GAGTTAAACCAT
TCAAGCCTA-ACACAGA-AC-GAAG-ATTT-TATAC-AAAGC-ATGACTAATAAGATCTAAC------------------
------------------------------------AAA-TGTTTAAT--A-AATAGTGG-ACG----------------
AAA-ATCAAGACCTAA-TAC-A--AAATCCA--TAAGTCAAGTTATACCTTTAAT-CAAAATCCCGCCAA-AC-TC--AA
AT-ACTTAATGTA-GTAAGAGCCGA-
>AB071219.1
TATTCTTTGTC-A-------TATATG-TATAATAAT--------------------------------------------
--------------------------------------------------------------------TTTTTATACA-T
ATATGTATTATCAACATT--------------------------------------------------------AATTTA
TATGAACCAT------ATCAT-ATGGCATTCAAGTAC-ATATATG-TTTTA-TCACCATTAATA----GGGTTAAACCAT
TCAAGTCTA-ACACAGA-AC-GAAG-ATTT-TATAC-AAAGC-ATGACTAATAAGATCTAAC------------------
------------------------------------AAA-CGTTTAAT--A-AATAGTGG-ACG----------------
AAA-ATCAAGACCTAA-TAC-G--AAATCCA--TAAGTCAAGTTATACCTTTAAT-CAAAATCCCGCCAA-AC-TC--AA
AT-ACTTAATGTA-GTAAGAGCCGA-
>AB071222.1
TATTCTTTGTC-A-------TATATA-TATAATAAT--------------------------------------------
--------------------------------------------------------------------TTTTTATACA-T
ATATGTATTATCAACATT--------------------------------------------------------AATTTA
TATGAACCAT------ATCAT-ATGGCATTCAAGTAC-ATATATG-TTTTA-TCACCATTCATA----GGGTTAAACCAT
TCAAGTCTA-ACACAGA-AC-GAAG-ATTT-TATAC-AAAGC-ATAACTAATAAGATCTAAC------------------
------------------------------------AAA-CGTTTAAT--A-AATAGTGG-ACG----------------
AAA-ATCAAGACCTAA-TAC-A--AAATCCA--TAAGTCAAGTTATACCTTTAAT-CAAAATCCCGCCAA-AC-TC--AA
AT-ACTTAATGTA-GTAAGAACCGA-
>AB071230.1
TATTCTTTGTC-A-------TATATG-TATAATAAT--------------------------------------------
--------------------------------------------------------------------TTTTTATACA-T
ATATGTATTATCAACATT--------------------------------------------------------AATTTA
TATGGACCAT------ATCAT-ATAGCATTCAAGTAC-ATATATG-TTCTA-TCACCATTCATA----GGGTTAAACCAT
TCAAGTCTA-ACACAGA-AC-GAAG-ATTT-TATAC-AAAGC-ATGTCTAATAAGATCTAAC------------------
------------------------------------AAA-CGTTTAAT--A-AATAGTGG-ACG----------------
AAA-ATCAAGACCTAA-TAC-A--AAATCCA--TAAGTCAAGTTATACCTTTAAT-CAAAATCCCGCCAA-AC-TC--AA
AT-ACTTAATGTA-GTAAGAGCCGA-
>AB071231.1
TATTCTTTGTC-A-------TATATG-TATAATAAT--------------------------------------------
--------------------------------------------------------------------TTTTTATACA-T
ATATGTATTATCAACATT--------------------------------------------------------AACTTA
TATGGACCAT------ATCAT-ATAGCATTCAAGTAC-ATATATG-TTCTA-TCACCATTCATA----GGGTTAAACCAT
TCAAGTCTA-ACACAGA-AC-GAAG-ATTT-TATAC-AAAGC-ATGACTAATAAGATCTAAC------------------
------------------------------------AAA-CGTTTAAT--A-AATAGTGG-ACG----------------
AAA-ATCAAGACCTAA-TAC-A--AAATCCA--TAAGTCAAGTTATACCTTTAAT-CAAAATCCCGCCAA-AC-CC--AA
AT-ACTTAATGTA-GTAAGAGCCGA-
>AB071245.1
TATTCTTTGTC-A-------TATATG-TATAATAAT--------------------------------------------
--------------------------------------------------------------------TTTTTATACA-T
ATATGTATTATCAACATT--------------------------------------------------------AATTTA
TATGGACCAT------ATCAT-ATGACATTCAAGTAC-ATATATG-TTTTA-TCACCATTCATA----GGGTTAAACCAT
TCAAGTCTA-ACACAGA-AC-GAAG-ATTT-TATAC-AAAGC-ATGACTAATAAGATCTAAC------------------
------------------------------------AAA-CGTTTAAT--A-AATAGTGG-ACG----------------
AAA-GTCAAGACCTAA-TAC-A--AAATCCA--TAAGTCAAGTTATACCTTTAAT-CAAAATCCCGCCAA-AA-TC--AA
AT-ACTTAATGTA-GTAAGAGCCGA-
>AB071240.1
TATTCTTTGTC-A-------TATATG-TATAATAAT--------------------------------------------
--------------------------------------------------------------------TTTTTATACA-T
ATATGTATTATCAACATT--------------------------------------------------------AATTTA
TATGGACCAT------ATCAT-ATGGCATTCAAGTAC-ATATATG-TTTTA-TCACCATCCATA----GGGTTAAACCAT
TCAAGTCTA-ACACAGA-AC-GAAG-ATTT-TATAC-AAAGC-ATGACTGATAAGATCTAAC------------------
------------------------------------AAA-CGTTTAAT--A-AATAGTGG-ACG----------------
AAA-GTCAAGACCTAA-TAC-A--AAATCCA--TAAGTCAAGTTATACCTTTAAT-CAAAATCCCGCCAA-AC-TC--AA
AT-ATTTAATGTA-GTAAGAGCCGA-
>AB071251.1
TATTCTTTGTC-A-------TATATG-TATAATAAT--------------------------------------------
--------------------------------------------------------------------TTTTTATACA-T
ATATGTATTATCAACATT--------------------------------------------------------AATTTA
TATGAACCAT------ATCAT-ATAGCATTCAAGTAC-ATATATG-TTTTA-TCACCATTCATA----GGGTTAAACCAT
TCAAGTCTA-ACACAGA-AC-GAAG-ATTT-TATAC-AAAGC-ATGACTGACAAGATCTAAC------------------
------------------------------------AAA-CGTTTAAT--A-AATAGTGG-ACG----------------
AAA-GTCAAGACCTAA-TAC-A--AAATCCA--TAAGTCAAGTTATACCTTTAAT-CAAAATCCCGCCAA-AC-TC--AA
AT-ATTTAATGTA-GTAAGAGCCGA-
>AB071241.1
TATTCTTTGTC-A-------TATATG-TATAATAAT--------------------------------------------
--------------------------------------------------------------------TTTTTATACA-T
ATATGTATTATCAACATT--------------------------------------------------------AATTTA
TATGAACCAT------ATCAT-ATGACATTCAAGTAC-ATATATG-TTTTA-TCACCATTCATA----GGGTTAAACCAT
TCAAGTCTA-ACACAGA-AC-GAAG-ACTT-TATAT-AAAGC-ATGACTAATAAGATCTAAC------------------
------------------------------------AAA-TGTTTAAT--A-AATAGTGG-ACG----------------
AAA-ATCAAGACCTAA-TAC-A--AAATCCA--TAAGTCAAGTTATACCTTTAAT-CAAAATCCCGCCAA-AC-TC--AA
AT-ACTTAATGTA-GTAAGAGCCGA-
>AB071243.1
TATTCTTTGTC-A-------TATATG-TATAATAAT--------------------------------------------
--------------------------------------------------------------------TTTTTATACA-T
ATATGTATTATCAACATT--------------------------------------------------------AATTTA
TATGAACCAT------ATCAT-ATGACATTCAAGTAC-ATATATG-TTTTA-TCACCATTCATA----GGGTTAAACCAT
TCAAGTCCA-ACACAGA-AC-GAAG-ACTT-TATAT-AAAGC-ATGACTGATAAGATCTAAC------------------
------------------------------------AAA-TGTTTAAT--A-AATAGTGG-ACG----------------
AAA-ATCAAGACCTAA-TAC-A--AAATCCA--TAAGTCAAGTTATACCTTTAAT-CAAAATCCCGCCAA-AC-TC--AA
AT-ACTTAATGTA-GTAAGAGCCGA-
>AB071221.1
TATTCTTTGTC-A-------TATATG-TATAATAAT--------------------------------------------
--------------------------------------------------------------------TTTTTATACA-T
ATATGTATTATCAACATT--------------------------------------------------------AATTTA
TATGGACCAT------ATCAT-ATGGTATTCAAGTAC-ATGTATG-TTTTA-TCACCATTTATA----GGGTTAAACCAT
TCAAGTATA-ACACAGA-AC-GAAG-ATTT-TATAC-AAAGC-ATGACTAATAAGATCTAAC------------------
------------------------------------AAA-CGTTTAAT--A-AATAGTGG-ACG----------------
AAA-ATCAAGACCTAA-TAC-A--AAATCCA--TAAGTCAAGTTATACCTTTAAT-CAAAATCCCGCCAA-AC-TC--AA
AT-ACTTAATGTA-GTAAGAGCCGA-
>AB071244.1
TATTCTTTGTC-A-------TATATG-TATAATAAT--------------------------------------------
--------------------------------------------------------------------TTTTTATACA-T
ATATGTATTATCAACATT--------------------------------------------------------AATTTA
TATGGACCAT------ATCAT-ATGATATTCAAGTAC-ATGTATG-TTTTA-TCACCATTTATA----GGGTTAAACCAT
TCAAGTATA-ACACAGA-AC-GAAG-ATTT-TATAC-AAAGC-ATGACTAATAAGATCTAAC------------------
------------------------------------AAA-CGTTTAAT--A-AATAGTGG-ACG----------------
AAA-ATCAAGACCTAA-TAC-A--AAATCCA--TGAGTCAAGTTATACCTTTAAT-CAAAATCCCGCCAA-AC-TC--AA
AT-ACTTAATGTA-GTAAGAGCCGA-
>AB071253.1
TATTCTTTGTC-A-------TATATG-TATAATAAT--------------------------------------------
--------------------------------------------------------------------TTTTTATACA-T
ATATGTATTATCAACATT--------------------------------------------------------AATTTA
TATACACCAT------ATCAT-ATGACATTCAAGTAC-ATATATG-TTTTA-TCACCATTCATA----GGGTTAAACCAT
TCAAGTCTA-ACACAAA-AT-GAAG-ATTT-TATAC-AAAGC-ATGACTAATAAAATCTAAC------------------
------------------------------------AAA-CGTTTAAT--A-AATAGTGG-GCG----------------
AAA-ATCAAGACCTAA-TAC-A--AAATCCA--TAAGTCAAGTTATACCTTTAAT-CAAAATCCCGCCAA-AC-TC--AA
AT-ACTTAATGTA-GTAAGAGCCGA-
>AB062060.1
TATTCTTTGTA-G-------TATATG-TACAATAAT--------------------------------------------
--------------------------------------------------------------------TTTAAATACA-T
ATATGTATTATCAACATT--------------------------------------------------------AATTTA
TATTAACCAT------ATCAT-ATAGCATTCAAGTAC-ATATATG-TATTA-TCACCATATCTA----GGGTTTAAGCAT
TCAAGAATT-ACATTAC-AC-GAAG-ATCT-CACAT--AAGC-A-AAATAACAATAACTAAC------------------
------------------------------------AAA-CACTT-AA--G-AAAAACAG-GCG---------------A
ATA-TTTAAGACCTAG-CAC-AT-ATATCCA--TAAGTCAAGTTATACCTTTACT-CAAACTTCAGCCAA-AC-TC--AA
AT-ACTTAATGTA-GTAAGAACCGA-
>AB062061.1
TATTCTTTGTA-A-------TATATG-TACAATAAT--------------------------------------------
--------------------------------------------------------------------TTTAAATACA-T
ATATGTATTATCACCATT--------------------------------------------------------AATTTA
TATTAACCAT------ATCAT-ATAGCATTCAAGTAC-ATATATG-TATTA-TCACCATATCTA----GGGTTTAACCAT
TCAAGTATT-ACATTAT-AC-GAAC-AATT-TACAC-AAAGC-A-AAATAATAAAAAACAAC------------------
------------------------------------AAA-CACTT-AT--A-AATACCAG-GCG----------------
AAA-TTTAAGACCTAT-CAC-AA-AAACTCA--TGAGTCAAGTTATACCTTTACT-CAAAATCCAGCCAA-AC-TC--AA
AT-ACTTAATGTA-GTAAGAGCCGA-
>AB073097.1
TATTCTTTGTA-A-------TATATG-TACAATAAT--------------------------------------------
--------------------------------------------------------------------TTTAAATACA-T
ATATGTATTATCACCATT--------------------------------------------------------AATTTA
TATTAACCAT------ATCAT-ATAGCATTCAAGTAC-ATATATG-TATTA-TCACCATATCTA----GGGTTTAACCAT
TCAAGTATT-ACATTAT-AC-GAAC-AATT-TACAC-AAAGC-A-AAATAATAAAAAACAAC------------------
------------------------------------AAA-CACTT-AT--A-AATACCAG-GCG----------------
AAA-CTTAAGACCTAT-CAC-AA-AAACTCA--TGAGTCAAGTTATACCTTTACT-CAAAATCCAGCCAA-AC-TC--AA
AT-ACTTAATGTA-GTAAGAGCCGA-
>AB274246.1
TATTCTTTGTA-A-------TATATG-TACAATAAT--------------------------------------------
--------------------------------------------------------------------TTTAAATACA-T
ATATGTATTATCACCATT--------------------------------------------------------AATTTA
TATTAACCAT------ATCAT-ATAGCATTCAAGTAC-ATATATG-TATTA-TCACCATATCTA----GGGTTTAACCAT
TCAAGTATT-ACATTAT-AC-GAAC-AATT-TACAC-AAAGC-A-AAACAATAAAAAACAAC------------------
------------------------------------AAA-CACTT-AT--A-AATACCAG-GCG----------------
AAA-CTTAAGACCTAT-CAC-AA-AAACTCA--TGAGTCAAGTTATACCTTTACT-CAAAATCCAGCCAA-AC-TC--AA
AT-ACTTAATGTA-GTAAGAGCCGA-
>AB274251.1
TATTCTTTGTA-A-------TATATG-TACAATAAT--------------------------------------------
--------------------------------------------------------------------TTTAAATACA-T
ATATGTATTATCACCATT--------------------------------------------------------AATTTA
TATTAACCAT------ATCAT-ATAGCATTCAAGTAC-ATATATG-TATTA-TCACCATATCTA----GGGTTTAACCAT
TCAAGTATT-ACATCAT-AC-GAAC-AATT-TACAC-AAAGC-A-AAATAATAAAAAACAAC------------------
------------------------------------AAA-CACTT-AT--A-AATACCAG-GCG----------------
AAA-TTTAAGACCTAT-CAC-AA-AAACTCA--TGAGTCAAGTTATACCTTTACT-CAAAATCCAGCCAA-AC-TC--AA
AT-ACTTAATGTA-GTAAGAGCCGA-
>AB274253.1
TATTCTTTGTA-A-------TATATG-TACAATAAT--------------------------------------------
--------------------------------------------------------------------TTTAAATACA-T
ATATGTATTATCACCATT--------------------------------------------------------AATTTA
TATTAACCAT------ATCAT-ATAGCATTCAAGTAC-ATATATG-TATTA-TCACCATATCTA----GGGTTTAACCAT
TCAAGTATT-ACATTAT-AC-GAAC-AATT-TACAC-AAAGC-A-AAATAATAAAAAACAAC------------------
------------------------------------AAA-CACTT-AT--A-AATACCAG-GCG----------------
AAA-TTTAAGACCTAT-CAC-AA-AAACTCA--TGAGTCAAGTTATACCTTTACT-CAAAATCCAGTCAA-AC-TC--AA
AT-ACTTAATGTA-GTAAGAGCCGA-
>AB274245.1
TATTCTTTGTA-G-------TATATG-TACAATAAT--------------------------------------------
--------------------------------------------------------------------TTTAAATACA-T
ATATGTATTATCACCATT--------------------------------------------------------AATTTA
TATTAACCAT------ATCAT-ATAGCATTCAAGTAC-ATATATG-TATTA-TCACCATATCTA----GGGTTTAACCAT
TCAAGTATT-ACATTAT-AC-GAAC-AATT-TACAC-AAAGC-A-AAATAATAAAAAACAAC------------------
------------------------------------AAA-CACTT-AT--A-AATACCAG-GCG----------------
AAA-CTTAAGACCTAT-CAC-AA-AAACTCA--TGAGTCAAGTTATACCTTTACT-CAAAATCCAGCCAA-AC-TC--AA
AT-ACTTAATGTA-GTAAGAGCCGA-
>AB274252.1
TATTCTTTGTA-G-------TATATG-TACAATAAT--------------------------------------------
--------------------------------------------------------------------TTTAAATACA-T
ATATGTATTATCACCATT--------------------------------------------------------AATTTA
TATTAACCAT------ATCAT-ATAGCATTCAAGTAC-ATATATG-TATTA-TCACCATATCTA----GGGTTTAACCAT
TCAAGTATT-ACATTAT-AC-GAAC-AATT-TACAC-AAAGC-A-AAATAATAAAAAACAAC------------------
------------------------------------AAA-CACTT-AT--A-AATACCAG-GCG----------------
AAA-CTTAAGACCTAT-CAC-AA-AAACTCA--TGAGTTAAGTTATACCTTTACT-CAAAATCCAGCCAA-AC-TC--AA
AT-ACTTAATGTA-GTAAGAGCCGA-
>DQ678889-DQ678587
TATTCTTTGTA-A-------TATATG-TACAATAAT--------------------------------------------
--------------------------------------------------------------------TTTATATACA-T
ATATGTATTATCACCATT--------------------------------------------------------AATTTA
TATTAACCAT------ATCAT-ATAGCATTCAAGTAC-ATATATG-TATTA-TCACCATATCTA----GGGTTTAACCAT
TCAAGTATT-ATATTAA-AC-GAAT-AATT-TACAT-AAAGC-A-GAATAATAAAAAACAAT------------------
------------------------------------AAA-CACTT-AT--A-AATACCGG-GCG----------------
AAA-CTTAAGACCTAT-CAC-AA-TAACTCA--TAAGTCAAGTTATACCTTTACT-CAAAATCCCGCCAA-AC-TC--AA
AT-ATTTAATGTA-GTAAGAGCCGA-
>KJ834060.1
TATTCTTTGTA-A-------TATATG-TACAATAAT--------------------------------------------
--------------------------------------------------------------------TTTATATACA-T
ATATGTATTATCACCATT--------------------------------------------------------AATTTA
TATTAACCAT------ATCAT-ATAGCATTCAAGTAC-ATATATG-TATTA-TCACCATATCTA----GGGTTTAACCAT
TCAAGTGTT-ATATTAA-AC-GAAT-AATT-TACAT-AAAGC-A-GAATAATAAAAAACAAT------------------
------------------------------------AAA-CACTT-AT--A-AATACCGG-GCG----------------
AAA-CTTAAGACCTAT-CAC-AA-TAACTCA--TAAGTCAAGTTATACCTTTACT-CAAAATCCCGCCAA-AC-TC--AA
AT-ATTTAATGTA-GTAAGAGCCGA-
>DQ678893-DQ678591
TATTCTTTGTA-A-------TATATG-TACAATAAT--------------------------------------------
--------------------------------------------------------------------TTTATATACA-T
ATATGTATTATCACCATT--------------------------------------------------------AATTTA
TATTAACCAT------ATCAT-ATAGCATTCAAGTAC-ATATATG-TATTA-TTACCATATCTA----GGGTTTAACCAT
TCAGGAATC-ATATGAA-AC-GAAC-AATT-TACAT-AAAGC-A-AAATAATAAAAAACAAT------------------
------------------------------------AAA-CACTT-AT--A-AATACCGG-GCG----------------
AAA-TTTAAGACCTAT-CAC-AA-ACACTCA--TAAGTCAAGTTATACCTTTATT-CAAAATTCCGCCAA-AC-TC--AA
AT-ATTTAATGTA-GTAAGAGCCGA-
>DQ678819-DQ678517
TATTCTTTGTA-A-------TATATG-TACAATA-T--------------------------------------------
--------------------------------------------------------------------TTTAAATACA-T
ATATGTATTATCACCATT--------------------------------------------------------AATTTA
TATTAACCAT------ATCAT-ATAGCATTCAAGTAC-ATATATG-TATTA-TCACCATATCTA----GGGTTTAACCAT
TCAGGTATT-ATATGAC-AC-GAAT-AATT-TACAT-AAAAC-A-AAATAATAAAAAACAAC------------------
------------------------------------AAA-CACTT-AT--A-AGTACCGG-GCG----------------
AAA-CTTAAGACCTAC-CAC-AA-ACACTCA--TAAGTCAAGTTATACCTTTACT-CAAAATCCCGTCAA-AC-TC--AA
AT-ATTTAATGTA-GTAAGAGCCGA-
>UW201555
TATTCTTTGTA-A-------TATATG-TACAATA-T--------------------------------------------
--------------------------------------------------------------------TTTAAATACA-T
ATATGTATTATCACCATT--------------------------------------------------------AATTTA
TATTAACCAT------ATCAT-ATAGCATTCAAGTAC-ATATATG-TATTA-TCACCATATCTA----GGGTTTAACCAT
TCAGGTATT-ATATGAC-AC-GAAT-AATT-TACAT-AAAAC-A-AAATAATAAAAAACAAC------------------
------------------------------------AAA-CACTT-AT--A-AGTACCGG-GCG----------------
AAA-CTTAAGACCTAC-CAC-AA-ACACTCA--TAAGTCAAGTTATACCTTTACT-CAAAATCCCGTCAA-AC-TC--AA
AT-ATTTAATGTA-GTAAGAGCCGA-
>MH378780.1
TATTCTTTGTA-A-------TATATG-TACAATA-T--------------------------------------------
--------------------------------------------------------------------TTTAAATACA-T
ATATGTATTATCACCATT--------------------------------------------------------AATTTA
TATTAACCAT------ATCAT-ATAGCATTCAAGTAC-ATATATG-TATTA-TCACCATATCTA----GGGTTTAACCAT
TCAGGTATT-ATATAAC-AC-GAAT-AATT-TACAT-AAAAC-A-AAATAATAAAAAACAAC------------------
------------------------------------AAA-CACTT-AT--A-AGTACCGG-GCG----------------
AAA-CTTAAGACCTAC-CAC-AA-ACACTCA--TAAGTCAAGTTATACCTTTACT-CAAAATCCCGTCAA-AC-TC--AA
AT-ATTTAATGTA-GTAAGAGCCGA-
>NC_039779.1
TATTCTTTGTA-A-------TATATG-TACAATA-T--------------------------------------------
--------------------------------------------------------------------TTTAAATACA-T
ATATGTATTATCACCATT--------------------------------------------------------AATTTA
TATTAACCAT------ATCAT-ATAGCATTCAAGTAC-ATATATG-TATTA-TCACCATATCTA----GGGTTTAACCAT
TCAGGTATT-ATATAAC-AC-GAAT-AATT-TACAT-AAAAC-A-AAATAATAAAAAACAAC------------------
------------------------------------AAA-CACTT-AT--A-AGTACCGG-GCG----------------
AAA-CTTAAGACCTAC-CAC-AA-ACACTCA--TAAGTCAAGTTATACCTTTACT-CAAAATCCCGTCAA-AC-TC--AA
AT-ATTTAATGTA-GTAAGAGCCGA-
>OR641500.1
TATTCTTTGTA-A-------TATATG-TACAATA-T--------------------------------------------
--------------------------------------------------------------------TTTAAATACA-T
ATATGTATTATCACCATT--------------------------------------------------------AATTTA
TATTAACCAT------ATCAT-ATAGCATTCAAGTAC-ATATATG-TATTA-TCACCATATCTA----GGGTTTAACCAT
TCAGGTGTT-ATATGAC-AC-GAAT-AATT-TACAT-AAAAC-A-AAATAATAAAAAACAAC------------------
------------------------------------AAA-CACTT-AT--A-AGTACCGG-GCG----------------
AAA-CTTAAGACCTAC-CAC-AA-ACACTCA--TAAGTCAAGTTATACCTTTACT-CAAAATCCCGTCAA-AC-TC--AA
AT-ATTTAATGTA-GTAAGAGCCGA-
>UW201554
TATTCTTTGTA-A-------TATATG-TACAATA-T--------------------------------------------
--------------------------------------------------------------------TTTAAATACA-T
ATATGTATTATCACCATT--------------------------------------------------------AATTTA
TATTAACCAT------ATCAT-ATAGCATTCAAGTAC-ATATATG-TATTA-TCACCATATCTA----GGGTTTAACCAT
TCAGGTGTT-ATATGAC-AC-GAAT-AATT-TACAT-AAAAC-A-AAATAATAAAAAACAAC------------------
------------------------------------AAA-CACTT-AT--A-AGTACCGG-GCG----------------
AAA-CTTAAGACCTAC-CAC-AA-ACACTCA--TAAGTCAAGTTATACCTTTACT-CAAAATCCCGTCAA-AC-TC--AA
AT-ATTTAATGTA-GTAAGAGCCGA-
>UW201556
TATTCTTTGTA-A-------TATATG-TACAATA-T--------------------------------------------
--------------------------------------------------------------------TTTAAATACA-T
ATATGTATTATCACCATT--------------------------------------------------------AATTTA
TATTAACCAT------ATCAT-ATAGCATTCAAGTAC-ATATATG-TATTA-TCACCATATCTA----GGGTTTAACCAT
TCAGGTATT-GTATGAC-AC-GAAT-AATT-TACAT-AAAAC-A-AAATAATAAAAAACAAC------------------
------------------------------------AAA-CACTT-AT--A-AGTACCGG-GCG----------------
AAA-CTTAAGACCTAC-CAC-AA-ACACTCA--TAAGTCAAGTTATACCTTTACT-CAAAATCCCGTCAA-AC-TC--AA
AT-ATTTAATGTA-GTAAGAGCCGA-
>OR641495.1
TATTCTTTGTA-A-------TATATG-TACAATA-T--------------------------------------------
--------------------------------------------------------------------TTTAAATACA-T
ATATGTATTATCACCATT--------------------------------------------------------AATTTA
TATTAACCAT------ATCAT-ATAGCATTCAAGTAC-ATATATG-TATTA-TCACCATATCTA----GGGTTTAACCAT
TCAGGTATT-ATATGAT-AC-GAAT-AATT-TACAT-AAAAC-A-AAATAATAAAAAATAAC------------------
------------------------------------AAA-CACTT-AT--A-AGTACCGG-GCG----------------
AAA-CTTAAGACCTAC-CAC-AA-ACACTCA--TAAGTCAAGTTATACCTTTACT-CAAAATCCCGTCAA-AC-TC--AA
AT-ATTTAATGTA-GTAAGAGCCGA-
>UW201561
TATTCTTTGTA-A-------TATATG-TACAATA-T--------------------------------------------
--------------------------------------------------------------------TTTAAATACA-T
ATATGTATTATCACCATT--------------------------------------------------------AATTTA
TATTAACCAT------ATCAT-ATAGCATTCAAGTAC-ATATATG-TATTA-TCACCATATCTA----GGGTTTAACCAT
TCAGGTATT-ATATGAT-AC-GAAT-AATT-TACAT-AAAAC-A-AAATAATAAAAAATAAC------------------
------------------------------------AAA-CACTT-AT--A-AGTACCGG-GCG----------------
AAA-CTTAAGACCTAC-CAC-AA-ACACTCA--TAAGTCAAGTTATACCTTTACT-CAAAATCCCGTCAA-AC-TC--AA
AT-ATTTAATGTA-GTAAGAGCCGA-
>UW201557
TATTCTTTGTA-A-------TATATG-TACAATA-T--------------------------------------------
--------------------------------------------------------------------TTTAAATACA-T
ATATGTATTATCACCATT--------------------------------------------------------AATTTA
TATTAACCAT------ATCAT-ATAGCATTCAAGTAC-ATATATG-TATTA-TCACCATATCTA----GGGTTTAACCAT
TCAGGTATT-ATATGAC-AC-GAAT-AATT-TACAT-AAAAC-A-AAATAATAAAAAACAAC------------------
------------------------------------AAA-CACTT-AT--A-AGTACCAG-GCG----------------
AAA-CTTAAGACCTAC-CAC-AA-ACACTCA--TAAGTCAAGTTATACCTTTACT-CAAAATCCCGTCAG-AC-TC--AA
AT-ATTTAATGTA-GTAAGAGCCGA-
>UW201553
TATTCTTTGTA-G-------TATATG-TACAATA-T--------------------------------------------
--------------------------------------------------------------------TTTAAATACA-T
ATATGTATTATCACCATT--------------------------------------------------------AATTTA
TATTAACCAT------ATCAT-ATAGCATTCAAGTAC-ATATATG-TATTA-TCACCATATCTA----GGGTTTAACCAT
TCAGGTATT-ATATGAC-AC-GAAT-ATTT-TACAT-AAAAC-A-AAATAATAAAAAACAAC------------------
------------------------------------AAA-CACTT-AT--A-AGTACCGG-GCG----------------
AAA-CTTAAGACCTAC-CAC-AA-ACACTCA--TAAGTCAAGTTATACCTTTACT-CAAAATCCTGTCAA-AC-TC--AA
AT-ATTTAATGTA-GTAAGAGCCGA-
>DQ678823-DQ678521
TATTCTTTGTA-A-------TATATG-TACAATA-T--------------------------------------------
--------------------------------------------------------------------TTTAAATACA-T
ATATGTATTATCACCATT--------------------------------------------------------AATTTA
TATTAACCAT------ATCAT-ATAGCATTCAAGTAC-ATATATG-TATTA-TCACCATATCTA----GGGTTTAACCAT
TCAGGTATT-ATACGAC-AC-GAAT-AATT-TACAT-AAAGC-A-GAACAATAAAAAACAAT------------------
------------------------------------AAA-CACTT-AT--A-AATACCGG-GCG----------------
AAA-CTTAAGACCTAC-CAC-AA-ACACTCA--TAAGTCAAGTTATACCTTTACT-CAAAATCCCGTCGA-AC-TC--AA
AT-ATTTAATGTA-GTAAGAGCCGA-
>OR641493.1
TATTCTTTGTA-A-------TATATG-TACAATA-T--------------------------------------------
--------------------------------------------------------------------TTTAAATACA-T
ATATGTATTATCACCATT--------------------------------------------------------AATTTA
TATTAACCAT------ATCAT-ATAGCATTCAAGTAC-ATATATG-TATTA-TCACCATATCTA----GGGTTTAACCAT
TCAGGTATT-ATACGAC-AC-GAAT-AATT-TACAT-AAAGC-A-GAACAATAAAAAACAAT------------------
------------------------------------AAA-CACTT-AT--A-AATACCGG-GCG----------------
AAA-CTTAAGACCTAC-CAC-AA-ACACTCA--TAAGTCAAGTTATACCTTTACT-CAAAATCCCGTCAA-AC-TC--AA
AT-ATTTAATGTA-GTAAGAGCCGA-
>UW151122
TATTCTTTGTA-A-------TATATG-TACAATA-T--------------------------------------------
--------------------------------------------------------------------TTTAAATACA-T
ATATGTATTATCACCATT--------------------------------------------------------AATTTA
TATTAACCAT------ATCAT-ATAGCATTCAAGTAC-ATATATG-TATTA-TCACCATATCTA----GGGTTTAACCAT
TCAGGTATT-ATACGAC-AC-GAAT-AATT-TACAT-AAAGC-A-GAACAATAAAAAACAAT------------------
------------------------------------AAA-CACTT-AT--A-AATACCGG-GCG----------------
AAA-CTTAAGACCTAC-CAC-AA-ACACTCA--TAAGTCAAGTTATACCTTTACT-CAAAATCCCGTCAA-AC-TC--AA
AT-ATTTAATGTA-GTAAGAGCCGA-
>OR641492.1
TATTCTTTGTA-A-------TATATG-TACAATA-T--------------------------------------------
--------------------------------------------------------------------TTTAAATACA-T
ATATGTATTATCACCATT--------------------------------------------------------AATTTA
TATTAACCAT------ATCAT-ATAGCATTCAAGTAC-ATATATG-TATTA-TCACCATATCTA----GGGTTTAACCAT
TCAAGTATT-ATACGAC-AC-GAAT-AATT-TACAT-AAAGC-A-GAACAATAAAAAACAAT------------------
------------------------------------AAA-CACTT-AT--A-AATACCGG-GCG----------------
AAA-CTTAAGACCTAC-CAC-AA-ACACTCA--TAAGTCAAGTTATACCTTTACT-CAAAATCCCGTCAA-AC-TC--AA
AT-ATTTAATGTA-GTAAGAGCCGA-
>UW114037
TATTCTTTGTA-A-------TATATG-TACAATA-T--------------------------------------------
--------------------------------------------------------------------TTTAAATACA-T
ATATGTATTATCACCATT--------------------------------------------------------AATTTA
TATTAACCAT------ATCAT-ATAGCATTCAAGTAC-ATATATG-TATTA-TCACCATATCTA----GGGTTTAACCAT
TCAAGTATT-ATACGAC-AC-GAAT-AATT-TACAT-AAAGC-A-GAACAATAAAAAACAAT------------------
------------------------------------AAA-CACTT-AT--A-AATACCGG-GCG----------------
AAA-CTTAAGACCTAC-CAC-AA-ACACTCA--TAAGTCAAGTTATACCTTTACT-CAAAATCCCGTCAA-AC-TC--AA
AT-ATTTAATGTA-GTAAGAGCCGA-
>UW150213
TATTCTTTGTA-A-------TATATG-TACAATA-T--------------------------------------------
--------------------------------------------------------------------TTTAAATACA-T
ATATGTATTATCACCATT--------------------------------------------------------AATTTA
TATTAACCAT------ATCAT-ATAGCATTCAAGTAC-ATATATG-TATTA-TCACCATATCTA----GGGTTTAACCAT
TCAGGTATT-ATACGAC-AC-GAAC-AATT-TACAT-AAAGC-A-GAACAATAAAAAACAAT------------------
------------------------------------AAA-CACTT-AT--A-AATACCGG-GCG----------------
AAA-CTTAAGACCTAC-CAC-AA-ACACTCA--TAAGTCAAGTTATACCTTTACT-CAAAATCCCGTCAA-AC-TC--AA
AT-ATTTAATGTA-GTAAGAGCCGA-
>DQ678907-DQ678605
TATTCTTTGTA-A-------TATATG-TACAATAAT--------------------------------------------
--------------------------------------------------------------------TTTATATACA-T
ATATGTATTATCACCATT--------------------------------------------------------AATTTA
TATTAACCAT------ATCAT-ATAGCATTCAAGTAC-ATATATG-TATTA-TCACCATATCTA----GGGTTTAACCAT
TCAAGTATT-ATATTAT-AC-GAAT-AATT-TACAT-AAAGC---AAATAATAAAAAACAAC------------------
------------------------------------AAA-CACTT-AA--A-AATACCAG-GCG----------------
AAA-TTTAAGACCTAA-CAC-AT-AAACTCA--TAGGTTAAGTTATACCTTTATT-CAAAATCCCGACAA-AC-TC--AA
AT-ATTTAATGTA-GTAAGAGCCGA-
>KJ834059.1
TATTCTTTGTA-A-------TATATG-TACAATAAT--------------------------------------------
--------------------------------------------------------------------TTTATATACA-T
ATATGTATTATCACCATT--------------------------------------------------------AATTTA
TATTAACCAT------ATCAT-ATAGCATTCAAGTAC-ATATATG-TATTA-TCACCATATCTA----GGGTTTAACCAT
TCAAGTATT-ATATTAT-AC-GAAT-AATT-TACAT-AAAGC---AAAAAATAAAAAACAAC------------------
------------------------------------AAA-CACTT-AA--A-AATACCAG-GCG----------------
AAA-TTTAAGACCTAA-CAC-AT-AAACTCA--TAAGTTAAGTTATACCTTTATT-CAAAATCCCGACAA-AC-TC--AA
AT-ATTTAATGTA-GTAAGAGCCGA-
>AB826454.1
TATTCCTTGTA-A-------TATATG-TACAATAAT--------------------------------------------
--------------------------------------------------------------------TTTAAATACA-T
ATATGTATTATCAACATT--------------------------------------------------------AATTTA
TATTAACCAT------ATCAT-ATAGCATTCAAGTAC-ATATATG-TTTTA-TCACCATATCTA----GGGTTTAACCAT
TCAAGTATC-GTACGAC-AC-GAAT-ATTT-TACAT-AAAGC-A-AGATAATAAAATCAAT-------------------
------------------------------------AAA-CACTT-AT--A-AATACCAG-ACG----------------
AAA-CTTAAGACCTAA-CAC-AA-A-ACTCA--TAAGTCAAGTTATACCTTTACT-CAAAATCTCGCCAA-AC-TC--AA
AT-ATTTAATGTA-GTAAGAACCGA-
>DQ678820-DQ678518
TATTCTTTGTA-G-------TATATG-TACAATAAT--------------------------------------------
--------------------------------------------------------------------TTTATATACA-T
ATATGTATTATCAACATT--------------------------------------------------------AATTTA
TATTAACCAT------ATCAT-ATAGCATTCAAGTAC-ATCTATG-TTTTA-TCACCATATCTA----GGGTTTAACCAT
TCAAGTATT-ATACGAC-AC-GAAT-ATTT-TACAT-AAAGC-A-AGATAATAAGAATAACA------------------
------------------------------------AAA-CACTT-AT--A-AATACCAG-GCG----------------
AAA-TTTAAGACCTAA-CAC-AA-ACACTCA--TAAGTCAAGTTATACCTTTACT-CAAAATTCCGTCAA-AC-TC--AA
AT-ATTTAATGTA-GTAAGAGCCGA-
>UW201601
TATTCTTTGTA-G-------TATATG-TACAATAAT--------------------------------------------
--------------------------------------------------------------------TTTATATACA-T
ATATGTATTATCAACATT--------------------------------------------------------AATTTA
TATTAACCAT------ATCAT-ATAGCATTCAAGTAC-ATCTATG-TTTTA-TCACCATATCTA----GGGTTTAACCAT
TCAAGTATT-ATACGAC-AC-GAAT-ATTT-TACAT-AAAGC-A-AGATAATAAGAATAACA------------------
------------------------------------AAA-CACTT-AT--A-AATACCAG-GCG----------------
AAA-TTTAAGACCTAA-CAC-AA-ACACTCA--TAAGTCAAGTTATACCTTTACT-CAAAATTCCGTCAA-AC-TC--AA
AT-ATTTAATGTA-GTAAGAGCCGA-
>DQ678842-DQ678540
TATTCTTTGTA-G-------TATATG-TACAATAAT--------------------------------------------
--------------------------------------------------------------------TTTATATACA-T
ATATGTATTATCAACATT--------------------------------------------------------AATTTA
TATTAACCAT------ATCAT-ATAGCATTCAAGTAC-ATCTATG-TTTTA-TCATCATATCTA----GGGTTTAACCAT
TCAAGTATT-ATACGAC-AC-GAAT-ATTT-TACAT-AAAGC-A-AGATAATAAGAATAACA------------------
------------------------------------AAA-CACTT-AT--A-AATACCAG-ACG----------------
AAA-TTTAAGACCTAA-CAC-AA-ACACTCA--TAAGTCAAGTTATACCTTTACT-CAAAATTCCGTCAA-AC-TC--AA
AT-ATTTAATGTA-GTAAGAGCCGA-
>OR641512.1
TATTCTTTGTA-G-------TATATG-TACAATAAT--------------------------------------------
--------------------------------------------------------------------TTTATATACA-T
ATATGTATTATCAACATT--------------------------------------------------------AATTTA
TATTAACCAT------ATCAT-ATAGCATTCAAGTAC-ATCTATG-TTTTA-TCATCATATCTA----GGGTTTAACCAT
TCAAGTATT-ATACGAC-AC-GAAT-ATTT-TACAT-AAAGC-A-AGATAATAAGAATAACA------------------
------------------------------------AAA-CACTT-AT--A-AGTACCAG-GCG----------------
AAA-TTTAAGACCTAA-CAC-AA-ACACTCA--TAAGTCAAGTTATACCTTTACT-CAAAATTCCGTCAA-AC-TC--AA
AT-ATTTAATGTA-GTAAGAGCCGA-
>UW151744
TATTCTTTGTA-G-------TATATG-TACAATAAT--------------------------------------------
--------------------------------------------------------------------TTTATATACA-T
ATATGTATTATCAACATT--------------------------------------------------------AATTTA
TATTAACCAT------ATCAT-ATAGCATTCAAGTAC-ATCTATG-TTTTA-TCATCATATCTA----GGGTTTAACCAT
TCAAGTATT-ATACGAC-AC-GAAT-ATTT-TACAT-AAAGC-A-AGATAATAAGAATAACA------------------
------------------------------------AAA-CACTT-AT--A-AGTACCAG-GCG----------------
AAA-TTTAAGACCTAA-CAC-AA-ACACTCA--TAAGTCAAGTTATACCTTTACT-CAAAATTCCGTCAA-AC-TC--AA
AT-ATTTAATGTA-GTAAGAGCCGA-
>NC_082778.1
TATTCTTTGTA-G-------TATATG-TACAATAAT--------------------------------------------
--------------------------------------------------------------------TTTATATACA-T
ATATGTATTATCAACATT--------------------------------------------------------AATTTA
TATTAACCAT------ATCAT-ATAGCATTCAAGTAC-ATCTATG-TTTTA-TCACCATATCTA----GGGTTTAACCAT
TCAAGTATT-ATACGAC-AC-GAAT-ATTT-TACAT-AAAGC-A-GGGTAATAAGAATAACA------------------
------------------------------------AAA-CACTT-AT--A-AGTACCAG-GCG----------------
AAA-TTTAAGACCTAA-CAC-AA-ACACTCA--TAAGTCAAGTTATACCTTTACT-CAAAATTCCGTCAA-AC-TC--AA
AT-ATTTAATGTA-GTAAGAGCCGA-
>UW117007
TATTCTTTGTA-G-------TATATG-TACAATAAT--------------------------------------------
--------------------------------------------------------------------TTTATATACA-T
ATATGTATTATCAACATT--------------------------------------------------------AATTTA
TATTAACCAT------ATCAT-ATAGCATTCAAGTAC-ATCTATG-TTTTA-TCACCATATCTA----GGGTTTAACCAT
TCAAGTATT-ATACGAC-AC-GAAT-ATTT-TACAT-AAAGC-A-GGGTAATAAGAATAACA------------------
------------------------------------AAA-CACTT-AT--A-AGTACCAG-GCG----------------
AAA-TTTAAGACCTAA-CAC-AA-ACACTCA--TAAGTCAAGTTATACCTTTACT-CAAAATTCCGTCAA-AC-TC--AA
AT-ATTTAATGTA-GTAAGAGCCGA-
>OP035263.1
TATTCTTTGTA-G-------TATATG-TACAATAAT--------------------------------------------
--------------------------------------------------------------------TTTATATACA-T
ATATGTATTATCAACATT--------------------------------------------------------AATTTA
TATTAACCAT------ATCAT-ATAGCATTCAAGTAC-ATCTATG-TTTTA-TCACCATATCTA----GGGTTTAACCAT
TCAAGTATT-ATACGAC-AC-GAAT-ATTT-TACAT-AAAGC-A-GGATAATAAGAATAACA------------------
------------------------------------AAA-CACTT-AT--A-AGTACCAG-GCG----------------
AAA-TTTAAGACCTAA-CAC-AA-ACACTCA--TAAGTCAAGTTATACCTTTACT-CAAAATTCCGTCAA-AC-TC--AA
AT-ATTTAATGTA-GTAAGAGCCGA-
>UW114055
TATTCTTTGTA-G-------TATATG-TACAATAAT--------------------------------------------
--------------------------------------------------------------------TTTATATACA-T
ATATGTATTATCAACATT--------------------------------------------------------AATTTA
TATTAACCAT------ATCAT-ATAGCATTCAAGTAC-ATCTATG-TTTTA-TCACCATATCTA----GGGTTTAACCAT
TCAAGTATT-ATACGAC-AC-GAAT-ATTT-TACAT-AAAGC-A-GGATAATAAGAATAACA------------------
------------------------------------AAA-CACTT-AT--A-AGTACCAG-GCG----------------
AAA-TTTAAGACCTAA-CAC-AA-ACACTCA--TAAGTCAAGTTATACCTTTACT-CAAAATTCCGTCAA-AC-TC--AA
AT-ATTTAATGTA-GTAAGAGCCGA-
>OR641511.1
TATTCTTTGTA-G-------TATATG-TACAATAAT--------------------------------------------
--------------------------------------------------------------------TTTATATACA-T
ATATGTATTATCAGCATT--------------------------------------------------------AATTTA
TATTAACCAT------ATCAT-ATAGCATTCAAGTAC-ATCTATG-TTTTA-TCACCATATCTA----GGGTTTAACCAT
TCAAGTATT-ATACGAC-AC-GAAT-ATTT-TACAT-AAAGC-A-GGATAATAAGAATAACA------------------
------------------------------------AAA-CACTT-AT--A-AGTACCAG-GCG----------------
AAA-TTTAAGACCTAA-CAC-AA-ACACTCA--TAAGTCAAGTTATACCTTTACT-CAAAATTCCGTCAA-AC-TC--AA
AT-ATTTAATGTA-GTAAGAGCCGA-
>UW156292
TATTCTTTGTA-G-------TATATG-TACAATAAT--------------------------------------------
--------------------------------------------------------------------TTTATATACA-T
ATATGTATTATCAACATT--------------------------------------------------------AATTTA
TATTAACCAT------ATCAT-ATAGCATTCAAGTAC-ATCTATG-TTTTA-TCACCATATCTA----GGGTTTAACCAT
TCAAGTATT-ATACGAC-AC-GAAT-ATTT-TACAT-AAAGC-A-GGATAATAAGAATAACA------------------
------------------------------------AAA-CACTT-AT--A-AGTACCAG-GCG----------------
AAA-TTTAAGACCTAA-CAC-AA-GCACTCA--TAAGTCAAGTTATACCTTTACT-CAAAATTCCGTCAA-AC-TC--AA
AT-ATTTAATGTA-GTAAGAGCCGA-
>UW151743
TATTCTTTGTA-G-------TATATG-TACAATAAT--------------------------------------------
--------------------------------------------------------------------TTTATATACA-T
ATATGTATTATCAACATT--------------------------------------------------------AATTTA
TATTAACCAT------ATCAT-ATAGCATTCAAGTAC-ATCTATG-TTTTA-TCATCATATCTA----GGGTTTAACCAT
TCAAGTATT-ATACGAC-AC-GAAT-ATTT-TACAT-AAAGC-A-AGATAATAAGAATAACG------------------
------------------------------------AAA-CACTT-AT--A-AATACCAGAACG----------------
AAA-TTTAAGACCTAA-CAC-AA-ACACTCA--TAAGTCAAGTTATACCTTTACT-CAAAATTCCGTCAA-AC-TC--AA
AT-ATTTAATGTA-GTAAGAGCCGA-
>DQ678821-DQ678519
TATTCTTTGTA-A-------TATATG-TACAATAAT--------------------------------------------
--------------------------------------------------------------------TTTATATACA-T
ATATGTATTATCAACATT--------------------------------------------------------AATTTA
TATTAACCAT------ATCAT-ATAGCATTCAAGTAC-ATCTATG-TTTTA-TCACCATATCTA----GGGTTTAACCAT
TCAAGTATT-ATACAAC-AC-GAAT-ATTT-AACAT-AAAGC-A-AGATAATAAAACCAACA------------------
------------------------------------AAA-CACTT-AT--A-AATACCGA-GCG----------------
AAA-CTTAAGACCTAA-CAC-AA-ACACTCA--TAAGTCAAGTTATACCTTTACT-CAAAATCCCACCAA-AC-TC--AA
AT-ATTTAATGTA-GTAAGAGCCGA-
>UW113198
TATTCTTTGTA-A-------TATATG-TACAATAAT--------------------------------------------
--------------------------------------------------------------------TTTATATACA-T
ATATGTATTATCAACATT--------------------------------------------------------AATTTA
TATTAACCAT------ATCAT-ATAGCATTCAAGTAC-ATCTATG-TTTTA-TCACCATATCTA----GGGTTTAACCAT
TCAAGTATT-ATACAAC-AC-GAAT-ATTT-AACAT-AAAGC-A-AGATAATAAAACCAACA------------------
------------------------------------AAA-CACTT-AT--A-AATACCGA-GCG----------------
AAA-CTTAAGACCTAA-CAC-AA-ACACTCA--TAAGTCAAGTTATACCTTTACT-CAAAATCCCACCAA-AC-TC--AA
AT-ATTTAATGTA-GTAAGAGCCGA-
>OR641501.1
TATTCTTTGTA-A-------TATATG-TACAATAAT--------------------------------------------
--------------------------------------------------------------------TTTATATACA-T
ATATGTATTATCAACATT--------------------------------------------------------AATTTA
TATTAACCAT------ATCAT-ATAGCATTCAAGTAC-ATCTATG-TTTTA-TCACCATATCTA----GGGTTTAACCAT
TCAAGTATT-ATACAAC-AC-GAAT-ATTT-AACAT-GAAGC-A-AGATAATAAAACCAACA------------------
------------------------------------AAA-CACTT-AT--A-AATACCGA-GCG----------------
AAA-CTTAAGACCTAA-CAC-AA-ACACTCA--TAAGTCAAGTTATACCTTTACT-CAAAATCCCACCAA-AC-TC--AA
AT-ATTTAATGTA-GTAAGAGCCGA-
>UW150474
TATTCTTTGTA-A-------TATATG-TACAATAAT--------------------------------------------
--------------------------------------------------------------------TTTATATACA-T
ATATGTATTATCAACATT--------------------------------------------------------AATTTA
TATTAACCAT------ATCAT-ATAGCATTCAAGTAC-ATCTATG-TTTTA-TCACCATATCTA----GGGTTTAACCAT
TCAAGTATT-ATACAAC-AC-GAAT-ATTT-AACAT-GAAGC-A-AGATAATAAAACCAACA------------------
------------------------------------AAA-CACTT-AT--A-AATACCGA-GCG----------------
AAA-CTTAAGACCTAA-CAC-AA-ACACTCA--TAAGTCAAGTTATACCTTTACT-CAAAATCCCACCAA-AC-TC--AA
AT-ATTTAATGTA-GTAAGAGCCGA-
>UW156950
TATTCTTTGTA-A-------TATATG-TACAATAAT--------------------------------------------
--------------------------------------------------------------------TTTATATACA-T
ATATGTATTATCAACATT--------------------------------------------------------AATTTA
TATTAACCAT------ATCAT-ATAGCATTCAAGTAC-ATCTATG-TTTTA-TCACCATATCTA----GGGTTTAACCAT
TCAAGTATT-ATACAAC-AC-GAAT-ATTT-AACAT-AAAGC-A-AGATAATAAAACCAACA------------------
------------------------------------AAA-CACTT-AT--A-AATACCGA-GCG----------------
AAG-CTTAAGACCTAA-CAC-AA-ACACTCA--TAAGTCAAGTTATACCTTTACT-CAAAATCCCACCAA-AC-TC--AA
AT-ATTTAATGTA-GTAAGAGCCGA-
>NC_082757.1
TATTCTTTGTA-A-------TATATG-TACAATAAT--------------------------------------------
--------------------------------------------------------------------TTTATATACA-T
ATATGTATTATCAACATT--------------------------------------------------------AATTTA
TATTAACCAT------ATCAT-ATAGCATTCAAGTAC-ATCTATG-TTTTA-TCACCATATCTA----GGGTTTAACCAT
TCAAGTATT-ATACAAC-AC-GAAT-ATTT-AACAT-GAAGC-A-AGATAATAAAACCAACA------------------
------------------------------------AAA-CACTT-AT--A-AATACCGA-GCG----------------
AAG-CTTAAGACCTAA-CAC-AA-ACACTCA--TAAGTCAAGTTATACCTTTACT-CAAAATCCCACCAA-AC-TC--AA
AT-ATTTAATGTA-GTAAGAGCCGA-
>UW049120
TATTCTTTGTA-A-------TATATG-TACAATAAT--------------------------------------------
--------------------------------------------------------------------TTTATATACA-T
ATATGTATTATCAACATT--------------------------------------------------------AATTTA
TATTAACCAT------ATCAT-ATAGCATTCAAGTAC-ATCTATG-TTTTA-TCACCATATCTA----GGGTTTAACCAT
TCAAGTATT-ATACAAC-AC-GAAT-ATTT-AACAT-GAAGC-A-AGATAATAAAACCAACA------------------
------------------------------------AAA-CACTT-AT--A-AATACCGA-GCG----------------
AAG-CTTAAGACCTAA-CAC-AA-ACACTCA--TAAGTCAAGTTATACCTTTACT-CAAAATCCCACCAA-AC-TC--AA
AT-ATTTAATGTA-GTAAGAGCCGA-
>UW150475
TATTCTTTGTA-A-------TATATG-TACAATAAT--------------------------------------------
--------------------------------------------------------------------TTTATATACA-T
ATATGTATTATCAACATT--------------------------------------------------------AATTTA
TATTAACCAT------ATCAT-ATAGCATTCAAGTAC-ATCTATG-TTTTA-TCACCATATCTA----GGGTTTAACCAT
TCAAGTATT-ATACAAC-AC-GAAT-ATTT-AACAT-GAAGC-A-AGATAATAAAACCAACA------------------
------------------------------------AAA-CACTT-AT--A-AATACCGA-GCG----------------
AAG-CTTAAGACCTAA-CAC-AA-ACACTCA--TAAGTCAAGTTATACCTTTACT-CAAAATCCCACCAA-AC-TC--AA
AT-ATTTAATGTA-GTAAGAGCCGA-
>UW150477
TATTCTTTGTA-A-------TATATG-TACAATAAT--------------------------------------------
--------------------------------------------------------------------TTTATATACA-T
ATATGTATTATCAACATT--------------------------------------------------------AATTTA
TATTAACCAT------ATCAT-ATAGCATTCAAGTAC-ATCTATG-TTTTA-TCACCATATCTA----GGGTTTAACCAT
TCAAGTATT-ATACAAC-AC-GAAT-ATTT-AACAT-GAAGC-A-AGATAATAAAACCAACA------------------
------------------------------------AAA-CACTT-AT--A-AATACCGG-GCG----------------
AAG-CTTAAGACCTAA-CAC-AA-ACACTCA--TAAGTCAAGTTATACCTTTACT-CAAAATCCCACCAA-AC-TC--AA
AT-ATTTAATGTA-GTAAGAGCCGA-
>UW151741
TATTCTTTGTA-A-------TATATG-TACAATAAT--------------------------------------------
--------------------------------------------------------------------TTTATATACA-T
ATATGTATTATCAGCATT--------------------------------------------------------AATTTA
TATTAACCAT------ATCAT-ATAGCATTCAAGTAC-ATCTATG-TTTTA-TCACCATATCTA----GGGTTTAACCAT
TCAAGTATT-ATACAAC-AC-GAAT-ATTT-AACAT-GAAGC-A-AGATAATAAAACCAACA------------------
------------------------------------AAA-CACTT-AT--A-AATACCGA-GCG----------------
AAG-CTTAAGACCTAA-CAC-AA-ACACTCA--TAAGTCAAGTTATACCTTTACT-CAAAATCCCACCAA-AC-TC--AA
AT-ATTTAATGTA-GTAAGAGCCGA-
>OR641502.1
TATTCTTTGTA-A-------TATATG-TACAATAAT--------------------------------------------
--------------------------------------------------------------------TTTATATACA-T
ATATGTATTATCAACATT--------------------------------------------------------AATTTA
TATTAACCAT------ATCAT-ATAGCATTCAAGTAC-ATCTATG-TTTTA-TCACCATATCTA----GGGTTTAACCAT
TCAAGTATT-ATACAAC-AC-GAAT-ATTT-AACAT-AAAGC-A-AGATAATAAAACCAAC-------------------
------------------------------------AAA-CACTT-AT--A-AATACCGA-GCG----------------
AAA-CTTAAGACCTAA-CAC-AA-ACACTCA--TAAGTCAAGTTATACCTTTACT-CAAAATCCCACCAA-AC-TC--AA
AT-ATTTAATGTA-GTAAGAGCCGA-
>UW110482
TATTCTTTGTA-A-------TATATG-TACAATAAT--------------------------------------------
--------------------------------------------------------------------TTTATATACA-T
ATATGTATTATCAACATT--------------------------------------------------------AATTTA
TATTAACCAT------ATCAT-ATAGCATTCAAGTAC-GTCTATG-TTTTA-TCACCATATCTA----GGGTTTAACCAT
TCAAGTATT-ATACAAC-AC-GAAT-ATTT-AACAT-AAAGC-A-AGATAATAAAACCAAC-------------------
------------------------------------AAA-CACTT-AT--A-AATACCGA-GCG----------------
AAA-CTTAAGACCTAA-CAC-AA-ACACTCA--TAAGTCAAGTTATACCTTTACT-CAAAATCCCACCAA-AC-TC--AA
AT-ATTTAATGTA-GTAAGAGCCGA-
>DQ678896-DQ678594
TATTCTTTGTA-A-------TATATG-TACAATAAT--------------------------------------------
--------------------------------------------------------------------CTTATATACA-T
ATATGTATTATCAACATT--------------------------------------------------------AATTTA
TATTAACCAT------ATCAT-ATAGCATTCAAGTAC-ATCTATG-TTTTA-TCACCATATCTA----GGGTTTAACCAT
TCAAGTATT-ATACGAC-AC-GAAT-ATTT-TACAT-AAAGC-A-AGATAATAAAATCAAC-------------------
------------------------------------AAA-CACTT-AT--A-AATATCAG-GCG----------------
AAA-CTTAAGACCTAA-CAC-AA-AAACTCA--TAAGTCAAGTTATACCTTTACT-CAAAATTCTATCAA-AC-TC--AA
AT-ATTTAATGTA-GTAAGAGCCGA-
>DQ678915-DQ678613
TATTCTTTGTA-G-------TATATG-TACAATAAT--------------------------------------------
--------------------------------------------------------------------TTCAAATACA-T
ATATGTATTATCAACATT--------------------------------------------------------AATTTA
TATTAACCAT------ATCAT-ATAGCATTCAAGTAC-ATCTATG-TTTTA-TCACCATATCTA----GGGTTTAACCAT
TCAAGTATT-ATACGAC-AC-GAAT-ATTT-TACAT-AAAGC-A-AGATAATAAGACTAAC-------------------
------------------------------------AAA-CACTT-AC--A-AACACCGG-GCG----------------
AAA-CTTAAGACCTAA-CAC-AA-ACACTCA--TAAGTCAAGTTATACCTTTACT-CAAAATTCCGTCAA-AC-TC--AA
AT-ATTTAATGTA-GTAAGAGCCGA-
>NC_083047.1
TATTCTTTGTA-G-------TATATG-TACAATAAT--------------------------------------------
--------------------------------------------------------------------TTCAAATACA-T
ATATGTATTATCAACATT--------------------------------------------------------AATTTA
TATTAACCAT------ATCAT-ATAGCATTCAAGTAC-ATCTATG-TTTTA-TCACCATATCTA----GGGTTTAACCAT
TCAAGTATT-ATACGAC-AC-GAAT-ATTT-TACAT-AAAGC-A-AGATAATAAGACTAAC-------------------
------------------------------------AAA-CACTT-AC--A-AACACCGG-ACG----------------
AAA-CTTAAGACCTAA-CAC-AA-ACACTCA--TAAGTCAAGTTATACCTTTACT-CAAAATTCCGTCAA-AC-TC--AA
AT-ATTTAATGTA-GTAAGAGCCGA-
>UW113251
TATTCTTTGTA-G-------TATATG-TACAATAAT--------------------------------------------
--------------------------------------------------------------------TTCAAATACA-T
ATATGTATTATCAACATT--------------------------------------------------------AATTTA
TATTAACCAT------ATCAT-ATAGCATTCAAGTAC-ATCTATG-TTTTA-TCACCATATCTA----GGGTTTAACCAT
TCAAGTATT-ATACGAC-AC-GAAT-ATTT-TACAT-AAAGC-A-AGATAATAAGACTAAC-------------------
------------------------------------AAA-CACTT-AC--A-AACACCGG-ACG----------------
AAA-CTTAAGACCTAA-CAC-AA-ACACTCA--TAAGTCAAGTTATACCTTTACT-CAAAATTCCGTCAA-AC-TC--AA
AT-ATTTAATGTA-GTAAGAGCCGA-
>UW157693-1
TATTCTTTGTA-G-------TATATG-TACAATAAT--------------------------------------------
--------------------------------------------------------------------TTCAAATACA-T
ATATGTATTATCAACATT--------------------------------------------------------AATTTA
TATTAACCAT------ATCAT-ATAGCATTCAAGTAC-ATCTATG-TTTTA-TCACCATATCTA----GGGTTTAACCAT
TCAAGTATT-ATACGAC-AC-GAAT-ATTT-TACAT-AAAGC-A-AGATAATAAAACTAAC-------------------
------------------------------------AAA-CACTT-AC--A-AACACCGG-ACG----------------
AAA-CTTAAGACCTAA-CAC-AA-ACACTCA--TAAGTCAAGTTATACCTTTACT-CAAAATTCCGTCAA-AC-TC--AA
AT-ATTTAATGTA-GTAAGAGCCGA-
>UW201606
TATTCTTTGTA-G-------TATATG-TACAATAAT--------------------------------------------
--------------------------------------------------------------------TTCAAATACA-T
ATATGTATTATCAACATT--------------------------------------------------------AATTTA
TATTAACCAT------ATCAT-ATAGCATTCAAGTAC-ATCTATG-TTTTA-TCACCATATCTA----GGGTTTAACCAT
TCAAGTATT-ATACGAC-AC-GAAT-ATTT-TACAT-AAAGC-A-AGATAATAAGACTAAT-------------------
------------------------------------AAA-CACTT-AC--A-AACACCGG-ACG----------------
AAA-CTTAAGACCTAA-CAC-AA-ACACTCA--TAAGTCAAGTTATACCTTTACT-CAAAATTCCGTCAA-AC-TC--AA
AT-ATTTAATGTA-GTAAGAGCCGA-
>DQ678917-DQ678615
TATTCTTTGTA-G-------TATATG-TACAATAAT--------------------------------------------
--------------------------------------------------------------------TTCAAATACA-T
ATATGTATTATCAACATT--------------------------------------------------------AATTTA
TATTAACCAT------ATCAT-ATAGCATTCAAGTAC-ATCTATG-TTTTA-TCACCATATCTA----GGGTTTAACCAT
TCAAGTATT-ATACGAC-AC-GAAT-ATTT-TACAT-AAAGC-A-AGATAATAAGACTAAC-------------------
------------------------------------AAA-CACTT-AC--A-AAGACCGG-ACG----------------
AAA-CTTAAGACCTAA-CAC-AA-ACACTCA--TAAGTCAAGTTATACCTTTACT-CAAAATTCCGTCAA-AC-TC--AA
AT-ATTTAATGTA-GTAAGAGCCGA-
>OR482540.1
TATTCTTTGTA-G-------TATATG-TACAATAAT--------------------------------------------
--------------------------------------------------------------------TTCAAATACA-T
ATATGTATTATCAACATT--------------------------------------------------------AATTTA
TATTAACCAT------ATCAT-ATAGCATTCAAGTAC-ATCTATG-TTTTA-TCACCATATCTA----GGGTTTAACCAT
TCAAGTATT-ATACGAC-AC-GAAT-ATTT-TACAT-AAAGC-A-AGATAATAAGACTAAC-------------------
------------------------------------AAA-CACTT-AC--A-AACACTGG-ACG----------------
AAA-CTTAAGACCTAA-CAC-AA-ACACTCA--TAAGTCAAGTTATACCTTTACT-CAAAATTCCGTCAA-AC-CC--AA
AT-ATTTAATGTA-GTAAGAGCCGA-
>UW157693-2
TATTCTTTGTA-G-------TATATG-TACAATAAT--------------------------------------------
--------------------------------------------------------------------TTCAAATACA-T
ATATGTATTATCAACATT--------------------------------------------------------AATTTA
TATTAACCAT------ATCAT-ATAGCATTCAAGTAC-ATCTATG-TTTTA-TCACCATATCTA----GGGTTTAACCAT
TCAAGTATT-ATACGAC-AC-GAAT-ATTT-TACAT-AAAGC-A-AGACAATAAGACTAAC-------------------
------------------------------------AAA-CACTT-AC--A-AACACTGG-ACG----------------
AAA-CTTAAGACCTAA-CAC-AA-ACACTCA--TAAGTCAAGTTATACCTTTACT-CAAAATTCCGTCAA-AC-TC--AA
AT-ATTTAATGTA-GTAAGAGCCGA-
>MF352049.1
TATTCTTTGTA-G-------TATATG-TACAATAAT--------------------------------------------
--------------------------------------------------------------------TTCATATACA-T
ATATGTATTATCAACATT--------------------------------------------------------AATTTA
TATTAACCAT------ATCAT-ATAGCATTCAAGTAC-ATCTATG-TTTTA-TCACCATATCTA----GGGTTTAACCAT
TCAAGTATT-ATACGAC-AC-GAAT-ATTT-TACAT-AAAGC-A-AGATAATAAGACTAAC-------------------
------------------------------------AAA-CACTT-AC--A-AACACCGG-ACG----------------
AAA-CTTAAGACCTAA-CAC-AA-ACACTCA--TAAGTCAAGTTATACCTTTACT-CAAAATTCCGTCAA-AC-TC--AA
AT-ATTTAATGTA-GTAAGAGCCGA-
>OK048743.1
TATTCTTTGTA-G-------TATATG-TACAATAAT--------------------------------------------
--------------------------------------------------------------------TTCATATACA-T
ATATGTATTATCAACATT--------------------------------------------------------AATTTA
TATTAACCAT------ATCAT-ATAGCATTCAAGTAC-ATCTATG-TTTTA-TCACCATATCTA----GGGTTTAACCAT
TCAAGTATT-ATACGAC-AC-GAAT-ATTT-TACAT-AAAGC-A-AGATAATAAGACTAAC-------------------
------------------------------------AAA-CACTT-AC--A-AACACCGG-ACG----------------
AAA-CTTAAGACCTAA-CAC-AA-ACACTCA--TAAGTCAAGTTATACCTTTACT-CAAAATTCCGTCAA-AC-TC--AA
AT-ATTTAATGTA-GTAAGAGCCGA-
>UW201603
TATTCTTTGTA-G-------TATATG-TACAATAAT--------------------------------------------
--------------------------------------------------------------------TTCATATACA-T
ATATGTATTATCAACATT--------------------------------------------------------AATTTA
TATTAACCAT------ATCAT-ATAGCATTCAAGTAC-ATCTATG-TTTTA-TCACCATATCTA----GGGTTTAACCAT
TCAAGTATT-ATACGAC-AC-GAAT-ATTT-TACAT-AAAGC-A-AGATAATAAGACTAAC-------------------
------------------------------------AAA-CACTT-AC--A-AACACCAG-ACG----------------
AAA-CTTAAGACCTAA-CAC-AA-ACACTCA--TAAGTCAAGTTATACCTTTACT-CAAAATTCCGTCAA-AC-TC--AA
AT-ATTTAATGTA-GTAAGAGCCGA-
>UW201605
TATTCTTTGTA-G-------TATATG-TACAATAAT--------------------------------------------
--------------------------------------------------------------------TTCATATACA-T
ATATGTATTATCAACATT--------------------------------------------------------AATTTA
TATTAACCAT------ATCAT-ATAGCATTCAAGTAC-ATCTATG-TTTTA-TCACCATATCTA----GGGTTTAACCAT
TCAAGTATT-ATACGAC-AC-GAAT-ATTT-TACAT-AAAGC-A-AGATAATAAGACTAAC-------------------
------------------------------------AAA-CACTT-AC--A-AACACCGG-GCG----------------
AAA-CTTAAGACCTAA-CAC-AA-ACACTCA--TAAGTCAAGTTATACCTTTACT-CAAAATTCCGTCAA-AC-TC--AA
AT-ATTTAATGTA-GTAAGAGCCGA-
>UW201607
TATTCTTTGTG-G-------TATATG-TACAATAAT--------------------------------------------
--------------------------------------------------------------------TTCAAATACA-T
ATATGTATTATCAACATT--------------------------------------------------------AATTTA
TATTAACCAT------ATCAT-ATAGCATTCAAGTAC-ATCTATG-TTTTA-TCACCATATCTA----GGGTTTAACCAT
TCAAGTATT-ATACGAC-AC-GAAT-ATTT-TACAT-AAAGC-A-AGATAATAAGACTAAC-------------------
------------------------------------AAA-CACTT-AG--A-AACACCGG-ACG----------------
AAA-CTTAAGACCTAA-CAC-AA-ACATTCA--TAAGTCAAGTTATACCTTTACT-CAAAATTCCGTCAA-AC-TC--AA
AT-ATTTAATGTA-GTAAGAGCCGA-
>DQ678920-DQ678618
TATTCTTTGTA-G-------TATATG-TACAATAAT--------------------------------------------
--------------------------------------------------------------------TTTAAATACA-T
ATATGTATTATCAACATT--------------------------------------------------------AATTTA
TATTAACCAT------ATCAT-ATAGCATTCAAGTAC-ATCTATG-TTTTA-TCACCATATCTA----GGGTTTAACCAT
TCAAGTATT-ATACGAC-AC-GAAT-ATTT-TACAT-AAAGC-A-AGATAATAAGACTAAC-------------------
------------------------------------AAA-CGCTT-AT--A-AACATCAG-GCG----------------
AAA-CTTAAGACCTAG-CAC-AA-ACACTCA--TATGTCAAGTTATACCTTTACT-CAAAATTCCGTCAA-AC-TC--AA
AT-ATTTAATGTA-GTAAGAGCCGA-
>MZ420215.1
TATTCTTTGTA-G-------TATATG-TACAATAAT--------------------------------------------
--------------------------------------------------------------------TTTAAATACA-T
ATATGTATTATCAACATT--------------------------------------------------------AATTTA
TATTAACCAT------ATCAT-ATAGCATTCAAGTAC-ATCTATG-TTTTA-TCACCATATCTA----GGGTTTAACCAT
TCAAGTATT-ATACGAC-AC-GAAT-ATTT-TACAT-AAAGC-A-AAATAATAAAACTAAC-------------------
------------------------------------AAA-CGCTT-AT--A-AATACCAG-GCG----------------
AAA-CTTAAGACCTAA-CAC-AA-ACACTCA--TAAGTCAAGTTATACCTTTACT-CAAAATTCCGTCAA-AC-TC--AA
AT-ATTTAATGTA-GTAAGAGCCGA-
>UW201602
TATTCTTTGTA-G-------TATATG-TACAATAAT--------------------------------------------
--------------------------------------------------------------------TTTAAATACA-T
ATATGTATTATCAACATT--------------------------------------------------------AATTTA
TATTAACCAT------ATCAT-ATAGCATTCAAGTAC-ATCTATG-TTTTA-TCACCATATCTA----GGGTTTAACCAT
TCAAGTATT-ATACGAC-AC-GAAT-ATTT-TACAT-AAAGC-A-AAATAATAAAACTAAC-------------------
------------------------------------AAA-CGCTT-AT--A-AATACCAG-GCG----------------
AAA-CTTAAGACCTAA-CAC-AA-ACACTCA--TAAGTCAAGTTATACCTTTACT-CAAAATTCCGTCAA-AC-TC--AA
AT-ATTTAATGTA-GTAAGAGCCGA-
>OK048740.1
TATTCTTTGTA-G-------TATATG-TACAATAAT--------------------------------------------
--------------------------------------------------------------------TTTAAATACA-T
ATATGTATTATCAACATT--------------------------------------------------------AATTTA
TATTAACCAT------ATCAT-ATAGCATTCAAGTAC-ATCTATG-TTTTA-TCACCATATCTA----GGGTTTAACCAT
TCAGGTGTT-ATACGAC-AC-GAAT-ATTT-TACAT-AAAGC-A-AGATAATAAGACTAAC-------------------
------------------------------------AAA-CACTT-AT--A-AACATCAG-GCG----------------
AAA-CTTAAGACCTAA-CAC-AA-ATACTCA--TAAGTCAAGTTATACCTTTACT-CAAAATTCCGCCAA-AC-TC--AA
AT-ATTTAATGTA-GTAAGAGCCGA-
>NC_060711.1
TATTCTTTGTA-G-------TATATG-TACAATAAT--------------------------------------------
--------------------------------------------------------------------TTTAAATACA-T
ATATGTATTATCAACATT--------------------------------------------------------AATTTA
TATTAACCAT------ATCAT-ATAGCATTCAAGTAC-ATCTATG-TTTTA-TCACCATATCTA----GGGTTTAACCAT
TCAAGTATT-ATACGAC-AC-GAAT-ATTT-TACATAAAAGC-A-AGATAATAAAACTAAC-------------------
------------------------------------AAA-CACTT-AT--A-AACACCAG-GCG----------------
AAA-CTTAAGACCTAA-CAC-AA-ATACTCA--TAAGTCAAGTTATACCTTTACT-CAAAATTCCGTCAA-AC-TC--AA
AT-ATTTAATGTA-GTAAGAGCCGA-
>OR499734.1
TATTCTTTGTA-G-------TATATG-TACAATAAT--------------------------------------------
--------------------------------------------------------------------TTTAAATACA-T
ATATGTATTATCAACATT--------------------------------------------------------AATTTA
TATTAACCAT------ATCAT-ATAGCATTCAAGTAC-ATCTATG-TTTTA-TCACCATATCTA----GGGTTTAACCAT
TCAAGTATT-ATACGAC-AC-GAAT-ATTT-TACATAAAAGC-A-AGATAATAAGACTAAC-------------------
------------------------------------AAA-CACTT-AT--A-AACATCAG-GCG----------------
AAA-CTTAAGACCTAG-CAC-AA-ATACTCA--TAGGTCAAGTTATACCTTTACT-CAAAATTCCGTCAA-AC-TC--AA
AT-ATTTAATGTA-GTAAGAGCCGA-
>DQ678891-DQ678589
TATTCTTTGTA-A-------TATATG-TACAATAAT--------------------------------------------
--------------------------------------------------------------------TTTAAATACA-T
GTATGTATTATCAACATT--------------------------------------------------------AATTTA
TATTAACCAT------ATCAT-ATAGCATTCAGGTAC-ATCTATG-TTTTA-TCACCATATCTA----GGGTTTAACCAT
TCAGGTGTT-ATATGAT-AC-GAAT-ATTT-TACAT-AAAGC-A-GAATAATAAAAATCAAT------------------
------------------------------------AAA-CACTT-AT--A-AATACCGG-GCG----------------
AAA-TTTAAGACCTAA-CAC-AA-ACACTCA--TAAGTCAAGTTATACCTTTATT-CAAATTCCCGCCAA-AC-TC--AA
AT-ATTTAATGTA-GTAAGAGCCGA-
>DQ678911-DQ678609
TACTCTTTGTA-A-------TATATG-TACAATAAT--------------------------------------------
--------------------------------------------------------------------TTTAAATACA-T
GTATGTATTATCAACATT--------------------------------------------------------AATTTA
TATTAACCAT------ATCAT-ATAGCATTCAAGTAC-ATCTATG-TTTTA-TCACCATATCTA----GGGTTTAACCAT
TCAGGTGTT-ATATGAT-AC-GAAC-ATTT-TACAT-AAAGC-A-GAATAATAAAAATCAAC------------------
------------------------------------AAA-CACTT-AT--A-AACACCGG-GCG----------------
AAA-TTTAAGACCTAA-CAC-AA-ACACTCA--TAAGTCAAGTTATACCTTTATT-CAAATTCCCACCAA-AC-TC--AA
AT-ATTTAATGTA-GTAAGAGCCGA-
>UW201559
TATTCTTTGTA-A-------TATATG-TACAATAAT--------------------------------------------
--------------------------------------------------------------------TTTAAATACA-T
GTATGTATTATCAACATT--------------------------------------------------------AATTTA
TATTAACCAT------ATCAT-ATAGCATTCAAGTAC-ATCTATG-TTTTA-TCACCATATCTA----GGGTTTAACCAT
TCAGGTGTT-ATATGAT-AC-GAAC-ATTT-TACAT-AAAGC-A-GAATAATAAAAATCAAC------------------
------------------------------------AAA-CACTT-AT--A-AACACCGG-GCG----------------
AAA-TTTAAGACCTAA-CAC-AA-ACACTCA--TAAGTCAAGTTATACCTTTATT-CAAATTCCCACCAA-AC-TC--AA
AT-ATTTAATGTA-GTAAGAGCCGA-
>UW201558
TATTCTTTGTA-A-------TATATG-TACAATAAT--------------------------------------------
--------------------------------------------------------------------TTTAAATACA-T
GTATGTATTATCAACATT--------------------------------------------------------AATTTA
TATTAACCAT------ATCAT-ATAGCATTCAAGTAC-ATCTATG-TTTTA-TCACCATATCTA----GGGTTTAACCAT
TCAGGTGTT-ATATGAT-AC-GAAT-ATTT-TACAT-AAAGC-A-GAATAATAAAAATCAAC------------------
------------------------------------AAA-CACTT-AT--A-AACACCGG-GCG----------------
AAA-TTTAAGACCTAA-CAC-AA-ACACTCA--TAAGTCAAGTTATACCTTTATT-CAAATTCCCACCAA-AC-TC--AA
AT-ATTTAATGTA-GTAAGAGCCGA-
>DQ678900-DQ678598
TATTCTTTGTA-A-------TATATG-TACAATAAT--------------------------------------------
--------------------------------------------------------------------TTTAAATACA-T
GTATGTATTATCAACATT--------------------------------------------------------AATTTA
TATTAACCAT------ATCAT-ATAGCATTCAAGTAC-ATCTATG-TTTTA-TCACCATATCTA----GGGTTTAACCAT
TCAGGTGTT-ATATGAT-AC-GAAT-ATTT-TACAT-AAAGC-A-GAATAATAAAAATCAAT------------------
------------------------------------AAA-CACTT-AT--A-AATACCAG-GCG----------------
AAA-CTTAAGACCTAG-CAC-GA-ACACTCA--TAAGTCAAGTTATACCTTTATT-CAAATTCCCACCAA-AC-TC--AA
AT-ATTTAATGTA-GTAAGAGCCGA-
>DQ678903-DQ678601
TATTCTTTGTA-A-------TATATG-TACAATAAT--------------------------------------------
--------------------------------------------------------------------TTTAAATACA-T
ATATGTATTATCAACATT--------------------------------------------------------AATTTA
TATTAACCAT------ATCAT-GTAGTATTCAAGTAC-ATTTATG-TTTTA-TCACCATATCTA----GGGTTTAACCAT
TCAGGTATT-ATATAAC-AC-GAAC-ATTT-TACAT-AAAGC-A-GAAAAATAAAAATCAAC------------------
------------------------------------AAA-CACTT-AC--A-AGCACCAG-GCG----------------
AAA-CTTAAGACCTAA-CAC-AA-CCACTTA--TAAGTCAAGTTATACCTTTACT-CAAAATCCCACCAA-AC-TC--AA
AT-ATTTAATGTA-GTAAGAGCCGA-
>DQ678824-DQ678522
TATTCTTTGTG-A-------TATATG-TACAATAAT--------------------------------------------
--------------------------------------------------------------------TTTAAATACA-T
GTATGTATTATCAACATT--------------------------------------------------------AATTTA
TATTAACCAT------ATCAT-ATAGCATTCAAGTAC-ATATATG-TTTTA-TCACCATATCTA----GGGTTTAACCAT
TCAAGTGTC-ACATAAT-AC-GAAT-ATTT-TACAT-AAAGC-A-GAATTATAAAAATTAAC------------------
------------------------------------AAA-CATTT-AT--A-AACACTGG-GCG----------------
AAAATTTAAGACCTAA-CAC-AA-ACACTCA--TAAGTTAAGTTATACCTTTACT-CAAAATCTTGCCCA-AT-CC--AA
AT-ATTTAATGTA-CTAAGAACCGA-
>NC_082776.1
TATTCTTTGTG-A-------TATATG-TACAATAAT--------------------------------------------
--------------------------------------------------------------------TTTAAATACA-T
GTATGTATTATCAACATT--------------------------------------------------------AATTTA
TATTAACCAT------ATCAT-ATAGCATTCAAGTAC-ATATATG-TTTTA-TCACCATATCTA----GGGTTTAACCAT
TCAAGTGTC-ACATAAT-AC-GAAT-ATTT-TACAC-AAAGC-A-GAATTATAAAAATTAAC------------------
------------------------------------AAA-CATTT-AT--A-AACACTGG-GCG----------------
AAAATTTAAGACCTAA-CAC-AA-ACACTCA--TAAGTTAAGTTATACCTTTACT-CAAAATCTTATCAA-AT-CC--AA
AT-ATTTAATGTA-GTAAGAACCGA-
>UW119935
TATTCTTTGTG-A-------TATATG-TACAATAAT--------------------------------------------
--------------------------------------------------------------------TTTAAATACA-T
GTATGTATTATCAACATT--------------------------------------------------------AATTTA
TATTAACCAT------ATCAT-ATAGCATTCAAGTAC-ATATATG-TTTTA-TCACCATATCTA----GGGTTTAACCAT
TCAAGTGTC-ACATAAT-AC-GAAT-ATTT-TACAC-AAAGC-A-GAATTATAAAAATTAAC------------------
------------------------------------AAA-CATTT-AT--A-AACACTGG-GCG----------------
AAAATTTAAGACCTAA-CAC-AA-ACACTCA--TAAGTTAAGTTATACCTTTACT-CAAAATCTTGTCAA-AT-CC--AA
AT-ATTTAATGTA-GTAAGAACCGA-
>OR641505.1
TATTCTTTGTG-A-------TATATG-TACAATAAT--------------------------------------------
--------------------------------------------------------------------TTTAAATACA-T
GTATGTATTATCAACATT--------------------------------------------------------AATTTA
TATTAACCAT------ATCAT-ATAGCATTCAAGTAC-ATATATG-TTTTA-TCACCATATCTA----GGGTTTAACCAT
TCAAGCGTC-ACATAAT-AC-GAAT-ATTT-TACAC-AAAGC-A-GAATTATAAAAATTAAC------------------
------------------------------------AAA-CATTT-AT--A-AACACTGG-GCG----------------
AAAATTTAAGACCTAA-CAC-AA-ACACTCA--TAAGTTAAGTTATACCTTTACT-CAAAATCTTGTCAA-AT-CC--AA
AT-ATTTAATGTA-GTAAGAACCGA-
>UW153443
TATTCTTTGTG-A-------TATATG-TACAATAAT--------------------------------------------
--------------------------------------------------------------------TTTAAATACA-T
GTATGTATTATCAACATT--------------------------------------------------------AATTTA
TATTAACCAT------ATCAT-ATAGCATTCAAGTAC-ATATATG-TTTTA-TCACCATATCTA----GGGTTTAACCAT
TCAAGCGTC-ACATAAT-AC-GAAT-ATTT-TACAC-AAAGC-A-GAATTATAAAAATTAAC------------------
------------------------------------AAA-CATTT-AT--A-AACACTGG-GCG----------------
AAAATTTAAGACCTAA-CAC-AA-ATACTCA--TAAGTTAAGTTATACCTTTACT-CAAAATCTTGTCAA-AT-CC--AA
AT-ATTTAATGTA-GTAAGAACCGA-
>UW114059
TATTCTTTGTG-A-------TATATG-TACAATAAT--------------------------------------------
--------------------------------------------------------------------TTTAAATACA-T
GTATGTATTATCAACATT--------------------------------------------------------AATTTA
TATTAACCAT------ATCAT-ATAGCATTCAAGTAC-ATATATG-TTTTA-TCACCATATCTA----GGGTTTAACCAT
TCAAGTGTT-ACATAAT-AC-GAAT-ATTT-TACAT-AAAGC-A-GAATTATAAAAATTAAC------------------
------------------------------------AAA-CATTT-AT--A-AACACTGG-GCG----------------
AAAATTTAAGACCTAA-CAC-AA-ACACTCA--TAAGTTAAGTTATACCTTTACT-CAAAATCTTGTCAA-AT-TC--AA
AT-ATTTAATGTA-GTAAGAACCGA-
>AY577587.1
TATTCTTTGTA-A-------TATATG-TACAATAAT--------------------------------------------
--------------------------------------------------------------------TTTATATACA-T
ATATGTATTATCAACATT--------------------------------------------------------AATTTA
TATTAACCAT------ATCAT-ATAGCATTCAAGTAC-ATTTATG-TTATA-TCACCATATCTA----GGATTTAACCAT
TCAAGTGTT-ATATAAT-AC-GAATAATTT-TACAA-AAAGC---AAACAATAAAAATCAAC------------------
------------------------------------AAA-CAATT-AT--A-AATACCGG-GCG----------------
AAGATTTAAGACCTAA-CAC-AA-ACACTCA--TAAGTCAAGTTATACCTTTATT-CAAAATCCCAACAA-AC-TC--AA
AT-ACTTAATGTA-GTAAGAACCGA-
>AY577597.1
TATTCTTTGTA-A-------TATATG-TACAATAAT--------------------------------------------
--------------------------------------------------------------------TTTATATACA-T
ATATGTATTATCAACATT--------------------------------------------------------AATTTA
TATTAACCAT------ATCAT-ATAGCATTCAAGTAC-ATTCATG-TTATA-TCACCATATCTA----GGATTTAACCAT
TCAAGTGTT-ATATAAT-AC-GAATAATTT-TACAA-AAAGC---AAACAATAAAAATCAAC------------------
------------------------------------AAA-CAATT-AT--A-AATACCGG-GCG----------------
AAGATTTAAGACCTAA-CAC-AA-ACACTCA--TAAGTCAAGTTATACCTTTATT-CAAAATCCCAACAA-AC-TC--AA
AT-ACTTAATGTA-GTAAGAGCCGA-
>AY577602.1
TATTCTTTGTA-A-------TATATG-TACAATAAT--------------------------------------------
--------------------------------------------------------------------TTTATATACA-T
ATATGTATTATCAACATT--------------------------------------------------------AATTTA
TATTAACCAT------ATCAT-ATAGCATTCAAGTAC-ATTCATG-TTATA-TCACCATATCTA----GGATTTAACCAT
TCAAGTGTT-ATATAAT-AC-GAATAATTT-TACAA-AAAGC---AAACAATAAAAATCAAC------------------
------------------------------------AAA-CAATT-AT--A-AATACCGG-GCG----------------
AAGATTTAAGACCTAA-CAC-AA-ACACTCA--TAAGTCAAGTTATACCTTTATT-CAAAATCCCAACAA-AC-TC--AA
AT-ACTTAATGTA-GTAAGANCCGA-
>AY577695.1
TATTCTTTGTA-A-------TATATG-TACAATAAT--------------------------------------------
--------------------------------------------------------------------TTTATATACA-T
ATATGTATTATCAACATT--------------------------------------------------------AATTTA
TATTAACCAT------ATCAT-ATAGCATTCAAGTAC-ATTCATG-TTATA-TCACCATATCTA----GGATTTAACCAT
TCAAGTGTT-ATATAAT-AC-GAATAATTT-TACAA-AAAGC---AAACAATAAAAATCAAC------------------
------------------------------------AAA-CAATT-AT--A-AATACCGG-GCG----------------
AAGATTTAAGACCTAA-CAC-AA-ACACTCA--TAAGTCAAGTTATACCTTTATT-CAAAATCCCAACAA-AC-TC--AA
AT-ACTTAATGTA-GTAAGANNCGA-
>AY577603.1
TATTCTTTGTA-A-------TATATG-TACAATAAT--------------------------------------------
--------------------------------------------------------------------TTTATATACA-T
ATATGTATTATCAACATT--------------------------------------------------------AATTTA
TATTAACCAT------ATCAT-ATAGCATTCAAGTAC-ATTCATG-TTATA-TCACCATATCTA----GGATTTAACCAT
TCAAGTGTT-ATATAAT-AC-GAATAATTT-TACAA-AAAGC---AAACAATAAAAATCAAC------------------
------------------------------------AAA-CAATT-AT--A-AATACCGG-GCG----------------
AAGATTTAAGACCTAA-CAC-AA-ACACTCA--TAAGTCAAGTTATACCTTTATT-CAAAATCCCAACAA-AC-TC--AA
AT-ACTTAATGTA-GTAAGAACCGA-
>UW048815
TATTCTTTGTA-A-------TATATG-TACAATAAT--------------------------------------------
--------------------------------------------------------------------TTTATATACA-T
ATATGTATTATCAACATT--------------------------------------------------------AATTTA
TATTAACCAT------ATCAT-ATAGCATTCAAGTAC-ATTCATG-TTATA-TCACCATATCTA----GGATTTAACCAT
TCAAGTGTT-ATATAAT-AC-GAATAATTT-TACAA-AAAGC---AAACAATAAAAATCAAC------------------
------------------------------------AAA-CAATT-AT--A-AATACCGG-GCG----------------
AAGATTTAAGACCTAA-CAC-AA-ACACTCA--TAAGTCAAGTTATACCTTTATT-CAAAATCCCAACAA-AC-TC--AA
AT-ACTTAATGTA-GTAAGAACCGA-
>AY577606.1
TATTCTTTGTA-A-------TATATG-TACAATAAT--------------------------------------------
--------------------------------------------------------------------TTTATATACA-T
ATATGTATTATCAACATT--------------------------------------------------------AATTTA
TATTAACCAT------ATCAT-ATAGCATTCNAGTAC-ATTCATG-TTATA-TCACCATATNTA----GGATTTAACCAT
TCAAGTGTT-ATATAAT-AC-GAATAATTT-TACAA-AAAGC---AAACAATAAAAATCAAC------------------
------------------------------------AAA-CAATT-AT--A-AATACCGG-GCG----------------
AAGATTTAAGACCTAA-CAC-AA-ACACTCA--TAAGTCAAGTTATACCTTTATT-CAAAATCCCAACAA-AC-TC--AA
AT-ACTTAATGTA-GTAAGAACCGA-
>AY577618.1
TATTCTTTGTA-A-------TATATG-TACAATAAT--------------------------------------------
--------------------------------------------------------------------TTTATATACA-T
ATATGTATTATCAACATT--------------------------------------------------------AATTTA
TATTAACCAT------ATCAT-ATAGCATTCAAGTAC-ATTCATG-TTATA-TCACCATATCTA----GGATTTAACCAT
TCAAGTGTT-ATATAAT-AC-GAATAATTT-TACAA-AAAGC---AAACAATAAAAATCAAC------------------
------------------------------------AAA-CAATT-AT--A-AATACCGG-GCG----------------
AAGATTTAAGACCTAA-CAC-AA-ACACTCA--TAAGTCAAGTTANACCTTTATT-CAAAATCCCAACAA-AC-TC--AA
AT-ACTTAATGTA-GTAAGAACCGA-
>AY577683.1
TATTCTTTGTA-A-------TATATG-TACAATNAT--------------------------------------------
--------------------------------------------------------------------TTTATATACA-T
ATATGTATTATCAACATT--------------------------------------------------------AATTTA
TATTAACCAT------ATCAT-ATAGCATTCAAGTAC-ATTCATG-TTATA-TCACCATATCTA----GGATTTAACCAT
TCAAGTGTT-ATATAAT-AC-GAATAATTT-TACAA-AAAGC---AAACAATAAAAATCAAC------------------
------------------------------------AAA-CAATT-AT--A-AATACCGG-GCG----------------
AAGATTTAAGACCTAA-CAC-AA-ACACTCA--TAAGTCAAGTTATACCTTTATT-CAAAATCCCAACAA-AC-TC--AA
AT-ACTTAATGTA-GTAAGAACCGA-
>AY577588.1
TATTCTTTGTA-A-------TGTATG-TACAATAAT--------------------------------------------
--------------------------------------------------------------------TTTATATACA-T
ATATGTATTATCAACATT--------------------------------------------------------AATTTA
TATTAACCAT------ATCAT-ATAGCATTCAAGTAC-ATTCATG-TTATA-TCACCATATCTA----GGATTTAACCAT
TCAAGTGTT-ATATAAT-AC-GAATAATTT-TACAA-AAAGC---AAACAATAAAAATCAAC------------------
------------------------------------AAA-CAATT-AT--A-AATACCGG-GCG----------------
AAGATTTAAGACCTAA-CAC-AA-ACACTCA--TAAGTCAAGTTATACCTTTATT-CAAAATCCCAACAA-AC-TC--AA
AT-ACTTAATGTA-GTAAGAACCGA-
>AY577645.1
TATTCTTTGTA-A-------TATATG-TACAATAAT--------------------------------------------
--------------------------------------------------------------------TTTATATACA-T
ATATGTATTATCAACATT--------------------------------------------------------AATTTA
TATTAACCAT------ATCAT-ATAGCATTCAAGTAC-ATTCATG-TTATA-TCACCATATCTA----GGATTTAACCAT
TCAAGTGTT-ATATAAT-AC-GAATAATTT-TACAA-AAAGC---AAACAATAAAAATCAAC------------------
------------------------------------AAG-CAATT-AT--A-AATACCGG-GCG----------------
AAGATTTAAGACCTAA-CAC-AA-ACACTCA--TAAGTCAAGTTATACCTTTATT-CAAAATCCCAACAA-AC-TC--AA
AT-ACTTAATGTA-GTAAGAACCGA-
>AY577667.1
TATTCTTTGTA-A-------TATATG-TACAATAAT--------------------------------------------
--------------------------------------------------------------------TTTATATACA-T
ATATGTATTATCAACATT--------------------------------------------------------AATTTA
TATTAACCAT------ATCAT-ATAGCATTCAAGTAC-ATTCATG-TTATA-TCACCATATCTA----GGATTTAACCAT
TCAAGTGTT-ACATAAT-AC-GAATAATTT-TACAA-AAAGC---AAACAATAAAAATCAAC------------------
------------------------------------AAA-CAATT-AT--A-AATACCGG-GCG----------------
AAGATTTAAGACCTAA-CAC-AA-ACACTCA--TAAGTCAAGTTATACCTTTATT-CAAAATCCCAACAA-AC-TC--AA
AT-ACTTAATGTA-GTAAGAACCGA-
>AY577694.1
TATTCTTTGTA-A-------TATATG-TACAATAAT--------------------------------------------
--------------------------------------------------------------------TTCATATACA-T
ATATGTATTATCAACATT--------------------------------------------------------AATTTA
TATTAACCAT------ATCAT-ATAGCATTCAAGTAC-ATTCATG-TTATA-TCACCATATCTA----GGATTTAACCAT
TCAAGTGTT-ATATAAT-AC-GAATAATTT-TACAA-AAAGC---AAACAATAAAAATCAAC------------------
------------------------------------AAA-CAATT-AT--A-AATACCGG-GCG----------------
AAGATTTAAGACCTAA-CAC-AA-ACACTCA--TAAGTCAAGTTATACCTTTATT-CAAAATCCCAACAA-AC-TC--AA
AT-ACTTAATGTA-GTAAGAACCGA-
>UW119949
TATTCTTTGTA-A-------TATATG-TACAATAAT--------------------------------------------
--------------------------------------------------------------------TTTATATACA-T
ATATGTATTATCAACATT--------------------------------------------------------AATTTA
TATTAACCAT------ATCAT-ATAGCATTCAAGTAC-ATTCATG-TTATA-TCACCATATCTA----GGATTTAACCAT
TCAAGTGTT-ATATAAT-AC-GAATAATTT-TATAA-AAAGC---AAACAATAAAAATCAAC------------------
------------------------------------AAA-CAATT-AT--A-AATACCGG-GCG----------------
AAGATTTAAGACCTAA-CAC-AA-ACACTCA--TAAGTCAAGTTATACCTTTATT-CAAAATCCCAACAA-AC-TC--AA
AT-ACTTAATGTA-GTAAGAACCGA-
>AY577596.1
TATTCTTTGTA-A-------TATATG-TACAATAAT--------------------------------------------
--------------------------------------------------------------------TTTATATACA-T
ATATGTATTATCAACATT--------------------------------------------------------AATTTA
TATTAACCAT------ATCAT-ATAGCATTCAAGTAC-ATTCATG-TTATA-TCACCATATCTA----GGATTTAACCAT
TCAAGTGTT-ATATAAT-AC-GAATAATTT-TACAA-AAAGC---AAACAATAAAAATTAAC------------------
------------------------------------AAA-CAATT-AT--A-AATACCGG-GCG----------------
AAGATTTAAGACCTAA-CAC-AA-ACACTCA--TAAGTCAAGTTATACCTTTATT-CAAAATCCCAACAA-AC-TC--AA
AT-ACTTAATGTA-GTAAGAACCGA-
>AY577616.1
TATTCTTTGTA-A-------TATATG-TACAATAAT--------------------------------------------
--------------------------------------------------------------------TTTATATACA-T
ATATGTATTATCAACATT--------------------------------------------------------AATTTA
TATTAACCAT------ATCAT-ATAGCATTCAAGTAC-ATTCATG-TTATA-TCACCATATCTA----GGATTTAACCAT
TCAAGTGTT-ATATAAT-AC-GAATAATTT-TACAA-AAAGC---AAACAATAAAAATTAAC------------------
------------------------------------AAA-CAATT-AT--A-AATACCGG-GCG----------------
AAGATTTAAGACCTAA-CAC-AA-ACACTCA--TAAGTCAAGTTANACCTTTATT-CAAAATCCCAACAA-AC-TC--AA
AT-ACTTAATGTA-GTAAGAACCGA-
>AY577612.1
TATTCTTTGTA-A-------TATATG-TACAATAAT--------------------------------------------
--------------------------------------------------------------------TTTATATACA-T
ATATGTATTATCAACATT--------------------------------------------------------AATTTA
TATTAACCAT------ATCAT-ATAGCATTCAAGTAC-ATTCATG-TTATA-TCACCATATCTA----GGATTTAACCAT
TCAAGTGTT-ATATAAT-AC-GAATAATTT-TACAA-AAAGC---AAACAATAAAAATCAAC------------------
------------------------------------AAA-CAATT-AT--A-AATACCGG-GCG----------------
AAGATTTAAGACCTAA-CAC-AA-ACACTCA--CAAGTCAAGTTATACCTTTATT-CAAAATCCCAACAA-AC-TC--AA
AT-ACTTAATGTA-GTAAGAACCGA-
>AY577702.1
TATTCTTTGTA-A-------TATATG-TACAATAAT--------------------------------------------
--------------------------------------------------------------------TTTATATACA-T
ATATGTATTATCAACATT--------------------------------------------------------AATTTA
TATTAACCAT------ATCAT-ATAGCATTCAAGTAC-ATTCATG-TTATA-TCACCATATCTA----GGATTTAACCAT
TCAAGTGTT-ATATAAT-AC-GAATAATTT-TACAA-AAAGC---AAACAATAAAAATCAAC------------------
------------------------------------AAA-CAATT-AT--A-AATACCGG-GCG----------------
AAGATTTAAGACCTAA-CAC-AA-ACACTCA--CAAGTCAAGTTATACCTTTATT-CAAANTCCCAACAA-AC-TC--AA
AT-ACTTAATGTA-GTAAGAACCGA-
>AY577591.1
TATTCTTTGTA-A-------TATATG-TACAATAAT--------------------------------------------
--------------------------------------------------------------------TTTATATACA-T
ATATGTATTATCAACATT--------------------------------------------------------AATTTA
TATTAACCAT------ATCAT-ATAGCATTCAAGTAC-ATTCATG-TTATA-TCACCATATCTA----GGATTTAACCAT
TCAAGTGTT-ATATAAT-AC-GAATAATTT-TACAA-AAAGC---AAATAATAAAAATCAAC------------------
------------------------------------AAA-CAATT-AT--A-AACACCGG-GCG----------------
AAGATTTAAGACCTAA-CAC-AA-ACACTCA--TAAGTCAAGTTATACCTTTATT-CAAAATCCCAACAA-AC-TC--AA
AT-ACTTAATGTA-GTAAGAACCGA-
>AY577663.1
TATTCTTTGTA-A-------TATATG-TACAATAAT--------------------------------------------
--------------------------------------------------------------------TTTATATACA-T
ATATGTATTATCAACATT--------------------------------------------------------AATTTA
TATTAACCAT------ATCAT-ATAGCATTCAAGTAC-ATTCATG-TTATA-TCACCATATCTA----GGATTTAACCAT
TCAAGTGTT-ATATAAT-AC-GAATAATTT-TACAA-AAAGC---AAATAATAAAAATCAAC------------------
------------------------------------AAA-CAATT-AT--A-AATACCGG-GCG----------------
AAGATTTAAGACCTAA-CAC-AA-ACACTCA--TAAGTCAAGTTATACCTTTATT-CAAAATCCCAACAA-AC-TC--AA
AT-ACTTAATGTA-GTAAGAACCGA-
>AY577609.1
TATTCTTTGTA-A-------TATATG-TACAATAAT--------------------------------------------
--------------------------------------------------------------------TTTATATACA-T
ATATGTATTATCAACATT--------------------------------------------------------AATTTA
TATTAACCAT------ATCAT-ATAGCATTCAAGTAC-ATTCATG-TTATA-TCACCATATCTA----GGACTTAACCAT
TCAAGTGTT-ATATAAT-AC-GAATAATTT-TACAA-AAAGC---AAACAATAAAAATCAAC------------------
------------------------------------AAA-CAATT-AT--A-AACACCGG-GCG----------------
AAGATTTAAGACCTAA-CAC-AA-ACACTCA--TAAGTCAAGTTATACCTTTATT-CAAAATCCCAACAA-AC-TC--AA
AT-ACTTAATGTA-GTAAGAACCGA-
>UW048814
TATTCTTTGTA-A-------TATATG-TACAATAAT--------------------------------------------
--------------------------------------------------------------------TTTATATACA-T
ATATGTATTATCAACATT--------------------------------------------------------AATTTA
TATTAACCAT------ATCAT-ATAGCATTCAAGTAC-ATTCATG-TTATA-TCACCATATCTA----GGATTTAACCAT
TCAAGTGTT-ATATAAT-AC-GAATAATTT-TACAA-AAAGC---AAACAATAAAAATCAAC------------------
------------------------------------AAA-CAATT-AT--A-AACACCGG-GCG----------------
AAGATTTAAGACCTAA-CAC-AA-ACACTCA--TAAGTCAAGTTATACCTTTATT-CAAAATCCCAACAA-AC-TC--AA
AT-ACTTAATGTA-GTAAGAACCGA-
>AY577604.1
TATTCTTTGTA-A-------TATATG-TACAATAAT--------------------------------------------
--------------------------------------------------------------------TTTATATACA-T
ATATGTATTATCAACATT--------------------------------------------------------AATTTA
TATTAACCAT------ATCAT-ATAGCATTCAAGTAC-ATTCATG-TTATA-TCACCATATCTA----GGATTTAACCAT
TCAAGTATT-ATATAAT-AC-GAATAATTT-TACAA-AAAGC---AAACAATAAAAATCAAC------------------
------------------------------------AAA-CAATT-AT--A-AATACCGG-GCG----------------
AAGATTTAAGACCTAA-CAC-AA-ACACTCA--TAAGTCAAGTTATACCTTTATT-CAAAATCCCAACAA-AC-TC--AA
AT-ACTTAATGTA-GTAAGAACCGA-
>UW153448
TATTCTTTGTA-A-------TATATG-TACAATAAT--------------------------------------------
--------------------------------------------------------------------TTTATATACA-T
ATATGTATTATCAACATT--------------------------------------------------------AATTTA
TATTAACCAT------ATCAT-ATAGCATTCAAGTAC-ATTCATG-TTATA-TCACCATATCTA----GGATTTAACCAT
TCAAGTATT-ATATAAT-AC-GAATAATTT-TACAA-AAAGC---AAACAATAAAAATCAAC------------------
------------------------------------AAA-CAATT-AT--A-AATACCGG-GCG----------------
AAGATTTAAGACCTAA-CAC-AA-ACACTCA--TAAGTCAAGTTATACCTTTATT-CAAAATCCCAACAA-AC-TC--AA
AT-ACTTAATGTA-GTAAGAACCGA-
>AY577648.1
TATTCTTTGTA-A-------TATATG-TACAATAAT--------------------------------------------
--------------------------------------------------------------------TTTATATACA-T
ATATGTATTATCAACATT--------------------------------------------------------AATTTA
TATTANCCAT------ATCAT-ATAGCATTCAAGTAC-ATTCATG-TTATA-TCACCATATCTA----GGATTTAACCAT
TCAAGTATT-ATATAAT-AC-GAATAATTT-TACAA-AAAGC---AAACAATAAAAATCAAC------------------
------------------------------------AAA-CAATT-AT--A-AATACCGG-GCG----------------
AAGATTTAAGACCTAA-CAC-AA-ACACTCA--TAAGTCAAGTTATACCTTTATT-CAAAATCCCAACAA-AC-TC--AA
AT-ACTTAATGTA-GTAAGAGCCGA-
>AY577697.1
TATTCTTTGTA-A-------TATATG-TACAATAAT--------------------------------------------
--------------------------------------------------------------------TTTATATACA-T
ATATGTATTATCAACATT--------------------------------------------------------AATTTA
TATTAACCAT------ATCAT-ATAGCATTCAAGTAC-ATTCATG-TTATA-TCACCATATCTA----GGATTTAACCAT
TCAAGTATT-ATATAAT-AC-GAATAATTT-TACAA-AAAGC---AAACAATAAAAATCAAC------------------
------------------------------------AAA-CAGTT-AT--A-AATACCGG-GCG----------------
AAGATTTAAGACCTAA-CAC-AA-ACACTCA--TAAGTCAAGTTATACCTTTATT-CAAAATCCCAACAA-AC-TC--AA
AT-ACTTAATGTA-GTAAGAGCCGA-
>AY577601.1
TATTCTTTGCA-A-------TATATG-TACAATAAT--------------------------------------------
--------------------------------------------------------------------TTTATATACA-T
ATATGTATTATCAACATT--------------------------------------------------------AATTTA
TATTAACCAT------ATCAT-ATAGCATTCAAGTAC-ATTCATG-TTATA-TCACCATATCTA----GAATTTAACCAT
TCAAGTGTT-ATATAAT-AC-GAATAATTT-TACAA-AAAGC---AAACAATAAAAATCAAC------------------
------------------------------------AAA-CAATT-AT--A-AATACCGG-GCG----------------
AAGATTTAAGACCTAA-CAC-AA-ACACTCA--TAAGTCAAGTTATACCTTTATT-CAAAATCCCAACAA-AC-TC--AA
AT-ACTTAGTGCA-GTAAGAACCGA-
>AY577652.1
TATTCTTTGCA-A-------TATATG-TACAATAAT--------------------------------------------
--------------------------------------------------------------------TTTATATACA-T
ATATGTATTATCAACATT--------------------------------------------------------AATTTA
TATTAACCAT------ATCAT-ATAGCATTCAAGTAC-ATTCATG-TTATA-TCACCATATCTA----GGATTTAACCAT
TCAAGTGTT-ATATAAT-AC-GAATAATTT-TACAA-AAAGC---AAACAATAAAAATCAAC------------------
------------------------------------AAA-CAATT-AT--A-AATACCGG-GCG----------------
AAGATTTAAGACCTAA-CAC-AA-ACACTCA--TAAGTCAAGTTATACCTTTATT-CAAAATCCCAACAA-AC-TC--AA
AT-ACTTAGTGCA-GTAAGAACCGA-
>AY577615.1
TATTCTTTGCA-A-------TATATG-TACAATAAT--------------------------------------------
--------------------------------------------------------------------TTTATATACA-T
ATATGTATTATCAACATT--------------------------------------------------------AATTTA
TATTAACCAT------ATCAT-ATAGCATTCAAGTAC-ATTCATG-TTATA-TCACCATATCTA----GGATTTAACCAT
TCAAGTGTT-ATATAAT-AC-GAATAATTT-TACAA-AAAGC---AAACAATAAAAATCAAC------------------
------------------------------------AAA-CAATT-AT--A-AATACCGG-GCG----------------
AAGATTTAAGACCTAA-CAC-AA-ACACTCA--TAAGTCAAGTTANACCTTTATT-CAAAATCCCAACAA-AC-TN--AA
AT-ACTTAATGCA-GTAAGAACCGA-
>AY577662.1
TATTCTTTGCA-A-------TATATG-TACAATAAT--------------------------------------------
--------------------------------------------------------------------TTTATATACA-T
ATATGTATTATCAACATT--------------------------------------------------------AATTTA
TATTAACCAT------ATCAT-ATAGCATTCAAGTAC-ATTCATG-TTATA-TCACCATATCTA----GGATTTAACCAT
TCAAGTGTT-ATATAAT-AC-GAATAATTT-TACAA-AAAGC---AAACAATAAAAATCAAC------------------
------------------------------------AAA-CAATT-AT--A-AATACCGG-GCG----------------
AAGATTTAAGACCTAA-CAC-AA-ACACTCA--TAAGTCAAGTTATACCTTTATT-CAAAATCCCAACAA-AC-TC--AA
AT-ACTTAATGCA-GTAAGAACCGA-
>AY577711.1
TATTCTTTGTA-A-------TATATG-TACAATAAT--------------------------------------------
--------------------------------------------------------------------TTTATATACA-T
ATATGTATTATCAACATT--------------------------------------------------------AATTTA
TATTAACCAT------ATCAT-ATAGCATTCAAGTAC-ATTCATG-TTATA-TCACCATATCTA----GGATTTAACCAT
TCAAGTGTT-ATATAAT-AC-GAATAATTT-TACAA-AAAGC---AAACAATAAAAATCAAC------------------
------------------------------------AAA-CAATT-AT--A-AATACCGG-GCG----------------
AAGATTTAAGACCTAA-CAC-AA-ACACTCA--TAAGTCAAGTTATACCTTTATT-CAAAATCCCAACAA-AC-TC--AA
AT-ACTTAATGCA-GTAAGAACCGA-
>AY577680.1
TATTCTTTGTA-A-------TATATG-TACAATAAT--------------------------------------------
--------------------------------------------------------------------TTTATATACA-T
ATATGTATTATCAACATT--------------------------------------------------------AATTTA
TATTAACCAT------ATCAT-ATAGCATTCAAGTAC-ATTCATG-TTATA-TCACCATATCTA----GGATTTAACCAT
TCAAGTGTT-ATATAAT-AC-GAATAATTT-TACAA-AAAGC---AAACAATAAAAATCAAC------------------
------------------------------------AAA-CAATT-AT--A-AGTACCGG-GCG----------------
AAGATTTAAGACCTAA-CNC-AA-ACACTCA--TAAGTCAAGTTATACCTTTATT-CAAAATCCCAACAA-AC-TC--AA
AT-ACTTAATGTA-GTAAGAACCGA-
>AY577590.1
TATTCTTTGTA-A-------TATATG-TACAATAAT--------------------------------------------
--------------------------------------------------------------------TTTATATACA-T
ATATGTATTATCAACATT--------------------------------------------------------AATTTA
TATTAACCAT------ATCAT-ATAGCATTCAAGTAC-ATTCATG-TTATA-TCACCATATCTA----GGATTTAACCAT
TCAAGTGTT-ATATAAT-AC-GAATAATTT-TACAA-AAAGC---AAACAATAAAAATCAAC------------------
------------------------------------AAA-CAATT-AT--A-AATACCGG-GCG----------------
AAGATTTAAGACCTAA-CAC-AA-ATACTCA--TAAGTCAAGTTATACCTTTATT-CAAAATCCCGACAA-AC-TC--AA
AT-ACTTAATGTA-GTAAGAACCGA-
>AY577633.1
TATTCTTTGTA-A-------TATATG-TACAATAAT--------------------------------------------
--------------------------------------------------------------------TTTATATACA-T
ATATGTATTATCAACATT--------------------------------------------------------AATTTA
TATTAACCAT------ATCAT-ATAGCATTCAAGTAC-ATTCATG-TTATA-TCACCATATCTA----GGATTTAACCAT
TCAAGTGTT-ATATAAT-AC-GAATAATTT-TACAA-AAAGC---AAACAATAAAAATCAAC------------------
------------------------------------AAA-CAATT-AT--A-AATACCGG-GCG----------------
AAGATTTAAGACCTAA-CAC-AA-ATACTCA--TAAGTCAAGTTATACCTTTATT-CAAAATCCCAACAA-AC-TC--AA
AT-ACTTAATGTA-GTAAGAACCGA-
>AY577657.1
TATTCTTTGTA-A-------TATATG-TACAATAAT--------------------------------------------
--------------------------------------------------------------------TTTATATACA-T
ATATGTATTATCAACATT--------------------------------------------------------AATTTA
TATTAACCAT------ATCAT-ATAGCATTCAAGTAC-ATTCATG-TTATA-TCACCATATCTA----GGATTTAACCAT
TCAAGTGTT-ATATAAT-AC-GAATAATTT-TACAG-AAAGC---AAACAATAAAAATCAAC------------------
------------------------------------AAA-CAATT-AT--A-AATACCGG-GCG----------------
AAGATTTAAGACCTAA-CAC-AA-ATACTCA--TAAGTCAAGTTATACCTTTATT-CAAAATCCCAACAA-AC-TC--AA
AT-ACTTAATGTA-GTAAGAACCGA-
>AY577698.1
TATTCTTTGTA-A-------TATATG-TACAATAAT--------------------------------------------
--------------------------------------------------------------------TTTATATACA-T
ATATGTATTATCAACATT--------------------------------------------------------AATTTA
TATTAACCAT------ATCAT-ATAGCATTCAAGTAC-ATTCATG-TTATA-TCACCATATCTA----GGATTTAACCAT
TCAAGTGTT-ATATAAT-AC-GAATAATTT-TATAA-AAAGC---AAACAATAAAAATCAAC------------------
------------------------------------AAA-CAATT-AT--A-AATACCGG-GCG----------------
AAGATTTAAGACCTAA-CAC-AA-ATACTCA--TAAGTCAAGTTATACCTTTATT-CAAAATCCCGACAA-AC-TC--AA
AT-ACTTAATGTA-GTAAGAACCGA-
>UW118560
TATTCTTTGTA-A-------TATATG-TACAATAAT--------------------------------------------
--------------------------------------------------------------------TTTATATACA-T
ATATGTATTATCAACATT--------------------------------------------------------AATTTA
TATTAACCAT------ATCAT-ATAGCATTCAAGTAC-ATTCATG-TTATA-TCACCATATCTA----GGATTTAACCAT
TCAAGTGTT-ATATAAT-AC-GAATAATTT-TATAA-AAAGC---AAACAATAAAAATCAAC------------------
------------------------------------AAA-CAATT-AT--A-AATACCGG-GCG----------------
AAGATTTAAGACCTAA-CAC-AA-ATACTCA--TAAGTCAAGTTATACCTTTATT-CAAAATCCCGACAA-AC-TC--AA
AT-ACTTAATGTA-GTAAGAACCGA-
>AY577640.1
TATTCTTTGTA-A-------TATATG-TACAATAAT--------------------------------------------
--------------------------------------------------------------------TTTATATACA-T
ATATGTATTATCAACATT--------------------------------------------------------AATTTA
TATTAACCAT------ATCAT-ATAGCATTCAAGTAC-ATTCATG-TTATA-TCACCATATCTA----GGATTTAACCAT
TCAAGTGTT-ATATAAT-AC-GAATAATTT-TACAA-AAAGC---AAACAATAAAAATCAAC------------------
------------------------------------AAA-CAATT-AT--A-AATACCGG-GCG----------------
AAGACTTAAGACCTAA-CAC-AA-ACACTCA--TAAGTCAAGTTATACCTTTATT-CAAAATCCCAACAA-AC-TC--AA
AT-ACTTAATGTA-GTAAGAGCCGA-
>NC_082762.1
TATTCTTTGTA-A-------TATATG-TACAATAAT--------------------------------------------
--------------------------------------------------------------------TTTATATACA-T
ATATGTATTATCAACATT--------------------------------------------------------AATTTA
TATTAACCAT------ATCAT-ATAGCATTCAAGTAC-ATTCATG-TTATA-TCACCATATCTA----GGATTTAACCAT
TCAAGTATT-ATATAAT-AC-GAATAATTT-TACAA-AAAGC---AAACAATAAAAATCAAC------------------
------------------------------------AAA-CAATT-AT--A-AATACCGG-GCG----------------
AAGATTTAAGACCTAA-CAC-AA-ATACTCA--TAAGTTAAGTTATACCTTTATT-CAAAATCCCAACAA-AC-TC--AA
AT-ACTTAATGTA-GTAAGAACCGA-
>AY577608.1
TATTCTTTGTA-A-------TATATG-TACAATAAT--------------------------------------------
--------------------------------------------------------------------TTTATATACA-T
ATATGTATTATCAACATT--------------------------------------------------------AATTTA
TATTAACCAT------ATCAT-ATAGCATTCAAGTAC-ATTCATG-TTATA-TCACCATATCTA----GGATTTAACCAT
TCAAGTGTT-ATATAAT-AC-GAATAATTT-TACAA-AAAGC---AAATAATAAAAATCAAT------------------
------------------------------------AAA-CAATT-AT--A-AATACCGG-GCG----------------
AAGATTTAAGACCTAA-CAC-AA-ATACTCA--TAAGTCAAGTTATACCTTTATT-CAAAATCCCAACAA-AC-TC--AA
AT-ACTTAATGTA-GTAAGAACCGA-
>AY577620.1
TATTCTTTGTA-A-------TATATG-TACAATAAT--------------------------------------------
--------------------------------------------------------------------TTTATATACA-T
ATATGTATTATCAACATT--------------------------------------------------------AATTTA
TATTAACCAT------ATCAT-ATAGCATTCAAGTAC-ATTCATG-TTATA-TCACCATATCTA----GGATTTAACCAT
TCAAGTCTT-ATATAAT-AC-GAATAATTT-TACAA-AAAGC---AAACAATAAAAATCAAC------------------
------------------------------------AAA-CAATT-AT--A-AATACCGG-GCG----------------
AAGATTTAAGACCTAA-CAC-AA-ACACTCA--TAAGTCAAGTTANACCTTTATT-CAAAATCCCAACAA-AC-TC--AA
AT-ACTTAATGTA-GTAAGAACCGA-
>AY577630.1
TATTCTTTGTA-A-------TATATG-TACAATAAT--------------------------------------------
--------------------------------------------------------------------TTTATATACA-T
ATATGTATTATCAACATT--------------------------------------------------------AATTTA
TATTAACCAT------ATCAT-ATAGCATTCAAGTAC-ATTCATG-TTATA-TCACCATATCTA----GGATTTAACCAT
TCAAGTCTT-ATATAAT-AC-GAATAATTT-TACAA-AAAGC---AAACAATAAAAATCAAC------------------
------------------------------------AAA-CAATT-AT--A-AATACCGG-GCG----------------
AAGATTTAAGACCTAA-CAC-AA-ACACTCA--TAAGTCAAGTTATACCTTTATT-CAAAATCCCAACAA-AC-TC--AA
AT-ACTTAATGTA-GTAAGAACCGA-
>AY577592.1
TATTCTTAGTA-A-------TATATG-TACAATAAT--------------------------------------------
--------------------------------------------------------------------TTTATATACA-T
ATATGTATTATCAACATT--------------------------------------------------------AATTTA
TATTAACCAT------ATCAT-ATAGCATTCAAGTAC-ATTCATG-TTATA-TCACCATATCTA----GGATTTAACCAT
TCAAGTGTT-ATATAAT-AC-GAATAATTT-TACAA-AAAGC---AAACAATAAAAATCAAC------------------
------------------------------------AAA-CAATT-AT--A-AATACCGG-GCG----------------
AAGATTTAAGACCTAA-CAC-AA-ACACTCA--TAAGTCAAGTTATACCTTTATT-CAAAATCCCAACAA-AC-TC--AA
AT-ACTTAATGTA-GTAAGAACCGA-
>AY577676.1
TATTCTTTGTA-A-------TATATG-TACAATAAT--------------------------------------------
--------------------------------------------------------------------TTTATATACA-T
ATATGTATTATCAACATT--------------------------------------------------------AATTTA
TATTAACCAT------ATCAT-ATAGCATTCAAGTAC-ATTCATG-TTATA-TCACCATATCTA----GGATTTAACCAT
TCAAGTGTT-ATATAAT-AC-GAATAATTT-TACAA-AAAGC---AAAAAATAAAAATTAAC------------------
------------------------------------AAA-CAATT-AT--A-AATACCGG-GCG----------------
AAGATTTAAGACCTAA-CAC-AA-ACACTCA--TAAGTCAAGTTATACCTTTATT-CAAAATCCCAACAA-AC-TC--AA
AT-ACTTAATGTA-GTAAGAACCGA-
>AY577713.1
TATTCTTTGCA-A-------TATATG-TACAATAAT--------------------------------------------
--------------------------------------------------------------------TTTATATACA-T
ATATGTATTATCAACATT--------------------------------------------------------AATTTA
TATTAACCAT------ATCAT-ATAGCATTCAAGTAC-ATTCATG-TTATA-TCACCATATCTA----GAATTTAACCAT
TCAAGTGTT-ATATAAT-AC-GAATAATTT-TACAA-AAAGC---AAACAATAAAAATCAAC------------------
------------------------------------AAA-CAATT-AT--A-AGTACCGG-GCG----------------
AAGATTTAAGACCTAA-CAC-AA-ACACTCA--TAAGTCAAGTTATACCTTTATT-CAAAATCCCAACAA-AC-TC--AA
AT-ACTTAATGCA-GTAAGAACCGA-
>AY577599.1
TATTCTTTGTA-A-------TATATG-TACAATAAT--------------------------------------------
--------------------------------------------------------------------TTTATATACA-T
ATATGTATTATCAACATT--------------------------------------------------------AATTTA
TATTAACCAT------ATCAT-ATAGCATTCAAGTAC-ATTCATG-TTATA-TCACCATATCTA----GGATTTAACCAT
TCAAGTGTT-ATATAAT-AC-GAATAATTT-TACAA-AAAGC---AAATAATAAAAATCAAC------------------
------------------------------------AAA-CAATT-AT--A-AACACCGA-GCG----------------
AAGATTTGAGACCTAA-CAC-AA-ACACTCA--TAAGTCAAGTTATACCTTTATT-CAAAATCCCAACAA-AC-TC--AA
AT-ACTTAATGTA-GTAAGAACCGA-
>AY577658.1
TATTCTTTGCA-A-------TATATG-TACAATAAT--------------------------------------------
--------------------------------------------------------------------TCTATATACA-T
ATATGTATTATCAACATT--------------------------------------------------------AATTTA
TATTAACCAT------ATCAT-ATAGCATTCAAGTAC-ATTCATG-TTATA-TCACCATATCTA----GGATTTAACCAT
TCAAGTGTT-ATATAAT-AC-GAATAATTT-TACAA-AAAGC---AAACAATAAAAATCAAC------------------
------------------------------------AAA-CAATT-AT--A-AATACCGG-GCG----------------
AAGATTTAAGACCTAA-CAC-AA-ACACTCA--TAAGTTAAGTTATACCTTTATT-CAAAATCCCAACAA-AC-TC--AA
AT-ACTTAATGTA-GTAAGAACCGA-
>DQ678884-DQ678582
TATTCTTTGTA-A-------TATATG-TACAATAAT--------------------------------------------
--------------------------------------------------------------------TTCATATACA-T
ATATGTATTATCAACATT--------------------------------------------------------AATTTA
TATTAACCAT------ATCAT-ATAGCATTCAAGTAC-ATTCATG-TTATA-TCACCATATCTA----GGATTTAACCAT
TCAAGTATT-ATATAAT-AC-GAATAATTT-TACAA-AAAGC---AAACAATAAAAATCAAC------------------
------------------------------------AAA-CAATT-AT--A-AATACCGG-GCG----------------
AAGATTTAAGACCTAA-TAC-AA-ACACTCA--TAGGTCAAGTTATACCTTTATT-CAAAATCCCAACAA-AC-TC--AA
AT-ACTTAATGTA-GTAAGAACCGA-
>AY577595.1
TATTCTTTGTA-A-------TATATG-TACAATAAT--------------------------------------------
--------------------------------------------------------------------TTTATATACA-T
ATATGTATTATCAACATT--------------------------------------------------------AATTTA
TATTGNCCAT------ATCAT-ATAGCATTCAAGNAC-ATTCATG-TTATA-TCACCATATNTA----GGATTTAACCAT
TCAAGTGTT-ACATAAT-AC-GAATAATTT-TATAA-AAAGC---AAGCAATAAAAATCAAC------------------
------------------------------------AAA-CAATT-AT--A-AATACCGG-GCG----------------
AAGATTTAAGACCTAA-CAC-AA-ACACTCA--TAAGTCAAGTTATACCTTTATT-CAAAATCCCAACAA-AC-TC--AA
AT-ACTTAATGTA-GTAAGAACCGA-
>NC_082788.1
TATTCTTTGTA-A-------TATATG-TACAATAAT--------------------------------------------
--------------------------------------------------------------------TTTATATACA-T
ATATGTATTATCAACATT--------------------------------------------------------AATTTA
TATTAACCAT------ATCAT-ATAGCATTCAAGTAC-ATCTATG-TTTTA-TCACCATATCTA----GGATTTAACCAT
TCAAGTGTT-ATATAAT-AC-GAATAATTT-TACAA-AAAGC---AAACAATAAAAATCAAC------------------
------------------------------------AAA-CAATT-AT--A-AATACCGG-GCG----------------
AAGATTTAAGACCTAA-CAC-AA-ACACTCA--TAAGTCAAGTTATACCTTTATT-CAAAATCCCAACAA-AC-TC--AA
AT-ACTTAATGTA-GTAAGAACCGA-
>UW159883
TATTCTTTGTA-A-------TATATG-TACAATAAT--------------------------------------------
--------------------------------------------------------------------TTTATATACA-T
ATATGTATTATCAACATT--------------------------------------------------------AATTTA
TATTAACCAT------ATCAT-ATAGCATTCAAGTAC-ATTCATG-TTTTA-TCACCATATCTA----GGATTTAACCAT
TCAAGTGTT-ATATAAT-AC-GAATAATTT-TACAA-AAAGC---AAACAACAAAAATCAAC------------------
------------------------------------AAA-CAATT-AT--A-AATACCGG-GCG----------------
AAGATCTAAGACCTAA-CAC-AA-ACACTCA--TAAGTCAAGTTATACCTTTATT-CAAAATCCCAACAA-AC-TC--AA
AT-ACTTAATGTA-GTAAGAACCGA-
>AY577589.1
TATTCTTTGTA-G-------TATATG-TACAATAAT--------------------------------------------
--------------------------------------------------------------------TTTATATACA-T
ATATGTATTATCAACATT--------------------------------------------------------AATTTA
TATTAACCAT------ATCAT-ATAGCATTCAAGTAC-ATTCATG-TTTTA-TCACCATATCTA----GGATTTAACCAT
TCAAGTGTT-ATATAAT-AC-GAATAACTT-TACAA-AAAGC---AAATAATAAAAATCAAC------------------
------------------------------------AAA-CAATT-AT--A-AATACCGG-GCG----------------
AAGGTTTAAGACCTAA-CAC-AA-ACACTCA--TAAGTCAAGTTATACCTTTATT-CAAAATCCCGACAA-AC-TC--AA
AT-ACTTAATGTA-GTAAGAGCCGA-
>AY577656.1
TATTCTTTGTA-G-------TATATG-TACAATAAT--------------------------------------------
--------------------------------------------------------------------TTTATATACA-T
ATATGTATTATCAACATT--------------------------------------------------------AATTTA
TATTAACCAT------ATCAT-ATAGCATTCAAGTAC-ATTCATG-TTTTA-TCACCATATCTA----GGATTTAACCAT
TCAAGTGTT-ATATAAT-AC-GAATAATTT-TACAA-AAAGC---AAATAATAAAAATCAAC------------------
------------------------------------AAA-CAATT-AT--A-AATACCGG-GCG----------------
AAGGTTTAAGACCTAA-CAC-AA-ACACTCA--TAAGTCAAGTTATACCTTTATT-CAAAATCCCGACAA-AC-TC--AA
AT-ACTTAATGTA-GTAAGAGCCGA-
>AY577593.1
TATTCTTTGTA-G-------TATATG-TACAATAAT--------------------------------------------
--------------------------------------------------------------------TTTATATACA-T
ATATGTATTATCAACATT--------------------------------------------------------AATTTA
TATTAACCAT------ATCAT-ATAGCATTCAAGTAC-ATTCATG-TTTTA-TCACCATATCTA----GGATTTAACCAT
TCAAGTGTC-ATATAAT-AC-GAATAATTT-TACAA-AAAGC---AAATAATAAAAATCAAC------------------
------------------------------------AAA-CAATT-AT--A-AATACCGG-GCG----------------
AAGGTTTAAGACCTAA-CAC-AA-ACACTCA--TAAGTCAAGTTATACCTTTATT-CAAAATCCCGACAA-AC-TC--AA
AT-ACTTAATGTA-GTAAGAGCCGA-
>AY577594.1
TATTCTTTGTA-G-------TATATG-TACAATAAT--------------------------------------------
--------------------------------------------------------------------TTTATATACA-T
ATATGTATTATCAACATT--------------------------------------------------------AATTTA
TATTAACCAT------ATCAT-ATAGCATTCAAGTAC-ATTCATG-TTTTA-TCACCATATCTA----GGATTTAACCAT
TCAAGTGTT-ATATAAT-AC-GAATAATTT-TATAA-AAAGC---AAACAATAAAAATCAAC------------------
------------------------------------AAA-CAATT-AT--A-AATACCGG-GCG----------------
AAGATTTAAGACCTAA-CAC-AA-ACACTCA--TAAGTCAAGTTATACCTTTATT-CAAAATCCCGACAA-AC-TC--AA
AT-ACTTAATGTA-GTAAGAGCCGA-
>AY577619.1
TATTCTTTGTA-G-------TATATG-TACAATAAT--------------------------------------------
--------------------------------------------------------------------TTTATATACA-T
ATATGTATTATCAACATT--------------------------------------------------------AATTTA
TATTAACCAT------ATCAT-ATAGCATTCAAGTAC-ATTCATG-TTTTA-TCACCATATCTA----GGATTTAACCAT
TCAAGTGTT-ATATAAT-AC-GAATAATTT-TATAA-AAAGC---AAACAATAAAAATCAAC------------------
------------------------------------AAA-CAATT-AT--A-AATACCGG-GCG----------------
AAGATTTAAGACCTAA-CAC-AA-ACACTCA--TAAGTCAAGTTANACCTTTATT-CAAAATCCCGACAA-AC-TC--AA
AT-ACTTAATGTA-GTNAGAGCCGA-
>AY577617.1
TATTCTTTGTA-G-------TATATG-TACAATAAT--------------------------------------------
--------------------------------------------------------------------TTTATATACA-T
ATATGTATTATCAACATT--------------------------------------------------------AATTTA
TATTAACCAT------ATCAT-ATAGCATTCAAGTAC-ATTCATG-TTTTA-TCACCATATCTA----GGATTTAACCAT
TCAAGTGTT-ATATAAT-AC-GAATAATTT-TACAA-AAAGC---AAACAATAAAAATCAAC------------------
------------------------------------AAA-CAATT-AT--A-AATACCGG-GCG----------------
AAGATTTAAGACCTAA-CAC-AA-ACACTCA--TAAGTCAAGTTANACCTTTATT-CAAAATCCCGACAA-AC-TC--AA
AT-ACTTAATGTA-GTAAGAGCCGA-
>AY577682.1
TATTCTTTGTA-G-------TATATG-TACAATAAT--------------------------------------------
--------------------------------------------------------------------TTTATATACA-T
ATATGTATTATCAACATT--------------------------------------------------------AATTTA
TATTAACCAT------ATCAT-ATAGCATTCAAGTAC-ATTCATG-TTTTA-TCACCATATCTA----GGATTTAACCAT
TCAAGTGTT-ATATAAT-AC-GAATAATTT-TACAA-AAAGC---AAACAATAAAAATCAAC------------------
------------------------------------AAA-CAATT-AT--A-AACACCGG-GCG----------------
AAGATTTAAGACCTAA-CAC-AA-ACACTCA--TAAGTCAAGTTATACCTTTATT-CAAAATCCCGACAA-AC-TC--AA
AT-ACTTAATGTA-GTAAGAGCCGA-
>AY577706.1
TATTCTTTGTA-G-------TATATG-TACAATAAT--------------------------------------------
--------------------------------------------------------------------TTTATATACA-T
ATATGTATTATCAACATT--------------------------------------------------------AATTTA
TATTAACCAT------ATCAT-ATAGCATTCAAGTAC-ATTCATG-TTTTA-TCACCATATCTA----GGATTTAACCAT
TCAAGTGTT-ATATAAT-AC-GAATAATTT-TATAA-AAAGC---AAACAATAAAAATCAAC------------------
------------------------------------AAA-CAATT-AT--A-AATACCGG-GCG----------------
AAGATTTAAGACCTAA-CAC-AA-GCACTCA--TAAGTCAAGTTATACCTTTATT-CAAAATCCCGACAA-AC-TC--AA
AT-ACTTAATGTA-GTAAGAGCCGA-
>AY577637.1
TATTCTTTGTA-G-------TATATG-TACAATAAT--------------------------------------------
--------------------------------------------------------------------TTTATATACA-T
ATATGTATTATCAACATT--------------------------------------------------------AATTTA
TATTAACCAT------ATCAT-ATAGCATTCAAGTAC-ATTCATG-TTTTA-TCACCATATCTA----GGATTTAACCAT
TCAAGTGTT-ATATAAT-AC-GAATAATTT-TACAA-AAAGC---AAACAATAAAAATCAAC------------------
------------------------------------AAA-CAATT-AT--A-AATACCGG-GCG----------------
AAGATTTAAGACCTAA-CAC-AA-ACACTCA--TAAGTCAAGTTATACCTTTACT-CAAAATCCCTACAA-AC-TC--AA
AT-ACTTAATGTA-GTAAGAGCCGA-
>AY577647.1
TATTCTTTGTA-G-------TATATG-TACAATAAT--------------------------------------------
--------------------------------------------------------------------TTTATATACA-T
ATATGTATTATCAACATT--------------------------------------------------------AATTTA
TATTAACCAT------ATCAT-ATAGCATTCAAGTAC-ATTCATG-TTTTA-TCACCATATCTA----GGATTTAACCAT
TCAAGTGTT-ATATAAT-AC-GAATAATTT-TACAA-AAAGC---AAACAATAAAAATCAAC------------------
------------------------------------AAA-CAATT-AT--A-AATACCGG-GCG----------------
AAGATTTAAGACCTAA-CAC-AG-ACACTCA--TAAGTCAAGTTATACCTTTACT-CAAAATCCCTACAA-AC-TC--AA
AT-ACTTAATGTA-GTAAGAGCCGA-
>AY577600.1
TATTCTTTGTA-G-------TATATG-TACAATAAT--------------------------------------------
--------------------------------------------------------------------TTTATATACA-T
ATATGTATTATCAACATT--------------------------------------------------------AATTTA
TATTAACCAT------ATCAT-ATAACATTCAAGTAC-ATTCATG-TTTTA-TCACCATATNTA----GGATTTAACCAT
TCAAGTGTT-ATATAAT-AC-GAATAATTT-TATAA-AAAGC---AAACAATAAAAATCAAC------------------
------------------------------------AAA-CAATT-AT--A-AATACCGG-GCG----------------
AAGATTTAAGACCTAA-CAC-AA-ACACTCA--TAAGTCAAGTTATACCTTTAAT-CAAAATCCCGACAA-AC-TC--AA
AT-ACTTAATGTA-GTAAGAGCCGA-
>AY577598.1
TATTCTTTGTA-G-------TATATG-TACAATAAT--------------------------------------------
--------------------------------------------------------------------TTTATATACA-T
ATATGTATTATCAACATT--------------------------------------------------------AATTTA
TATTAACCAT------ATCAT-ATAGCATTCAAGTAC-ATTCATG-TTTTA-TCACCATATCTA----GGATTTAACCAT
TCAAGTGTT-ATATAAT-AC-GAATAATTT-TACAA-AAAGC---AGACAATAAAAATCAAC------------------
------------------------------------AAA-CAATT-AT--A-AATACCGG-GCG----------------
AATATTTAAGACCTAA-CAC-AA-ACACTCA--TAAGTCAAGTTATACCTTTATT-CAAAATCCCAACAA-AC-TC--AA
AT-ACTTAATGTA-GTAAGAGCCGA-
>UW151098
TATTCTTTGTA-G-------TATATG-TACAATAAT--------------------------------------------
--------------------------------------------------------------------TTTATATACA-T
ATATGTATTATCAACATT--------------------------------------------------------AATTTA
TATTAACCAT------ATCAT-ATAGCATTCAAGTAC-ATTCATG-TTTTA-TCACCATATCTA----GGATTTAACCAT
TCAAGTGTT-ATATAAT-AC-GAATAATTT-TACAA-AAAGC---AGACAATAAAAATCAAC------------------
------------------------------------AAA-CAATT-AT--A-AATACCGG-GCG----------------
AATATTTAAGACCTAA-CAC-AA-ACACTCA--TAAGTCAAGTTATACCTTTATT-CAAAATCCCAACAA-AC-TC--AA
AT-ACTTAATGTA-GTAAGAGCCGA-
>AY577623.1
TATTCTTTGTA-G-------TATATG-TACAATAAT--------------------------------------------
--------------------------------------------------------------------TTTATATACA-T
ATATGTATTATCAACATT--------------------------------------------------------AATTTA
TATTAACCAT------ATCAT-ATAGCATTCAAGTAC-ATTCATG-TTTTA-TCACCATATCTA----GGATTTAACCAT
TCAAGTGTT-ATATAAT-AC-GAATAATTT-TACAA-AAAGC---AGACAATAAAAATCAAC------------------
------------------------------------AAA-CAATT-AT--A-AATACCGG-GCG----------------
AATATTTAAGACCTAA-CAC-AA-ACACTCA--TAAGTCAAGTTANACCTTTATT-CAAAATCCCAACAA-AC-TC--AA
AT-ACTTAATGTA-GTAAGAGCCGA-
>AY577705.1
TATTCTTTGTA-G-------TATATG-TACAATAAT--------------------------------------------
--------------------------------------------------------------------TTTATATACA-T
ATATGTATTATCAACATT--------------------------------------------------------AATTTA
TATTAACCAT------ATCAT-ATAGCATTCAAGTAC-ATTCATG-TTTTA-TCACCATATCTA----GGATTTAACCAT
TCAAGTGTT-ATATAAT-AC-GAATAATTT-TACAA-AAAGC---AGACAATAAAAATCAAC------------------
------------------------------------AAA-CAATT-AT--A-AATACCGG-GCG----------------
AATATTTAAGACCTAA-CAC-AA-ACACTCA--TAAGTCAAGTTATACCTTTATT-CAAAATCCCAACAA-AC-TC--AA
AT-ATTTAATGTA-GTAAGAGCCGA-
>AY577649.1
TATTCTTTGTA-G-------TATATG-TACAATAAT--------------------------------------------
--------------------------------------------------------------------TTTATATACA-T
ATATGTATTATCAACATT--------------------------------------------------------AATTTA
TATTAACCAT------ATCAT-ATAGCATTCAAGTAC-ATTCATG-TTTTA-TCACCATATCTA----GGATTTAACCAT
TCAAGTGTT-ATATAAT-AC-GAATAATTT-TACAA-AAAGC---AAACAATAAAAATCAAC------------------
------------------------------------AAA-CAATT-AT--A-AATACCGG-GCG----------------
AATATTTAAGACCTAA-CAC-AA-ACACTCA--TAAGTCAAGTTATACCTTTATT-CAAAATCCCAACAA-AC-TC--AA
AT-ACTTAATGTA-GTAAGAGCNGA-
>AY577700.1
TATTCTTTGTA-G-------TATATG-TACAATAAT--------------------------------------------
--------------------------------------------------------------------TTTATATACA-T
ATATGTATTATCAACATT--------------------------------------------------------AATTTA
TATTAACCAT------ATCAT-ATAGCATTCAAGTAC-ATTCATG-TTTTA-TCACCATATCTA----GGATTTAACCAT
TCAAGTGTT-ATATAAT-AC-GAATAATTT-TATAA-AAAGC---AAATAATAAAAATCAAC------------------
------------------------------------AAA-CAATT-AT--A-AATACCGG-GCG----------------
AAGATTTAAGACCTAA-CAC-AA-ACACTCA--TAAGTCAAGTTATACCTTTATT-CAAAAGCCCGACAA-AC-CC--AA
AT-ACTTAATGTA-GTAAGAGCCGA-
>AY577690.1
TATTCTTTGTA-A-------TATATG-TACAATAAT--------------------------------------------
--------------------------------------------------------------------TTTATATACA-T
ATATGTATTATCAACATT--------------------------------------------------------AATTTA
TATTAACCAT------ATCAT-ATAGCATTCAAGTAC-ATTCATG-TTATA-TCACCATATCTA----GGATTTAACCAT
TCAAGTGTT-ATATAAT-AC-GAATAATTT-TACAA-AAAGC---AAACAATAAAAATCAAA------------------
------------------------------------AAA-CAATT-AT--A-AATACCGG-GCG----------------
AATATTTAAGACCTAA-CAC-AA-ACACTCA--TAAGTCAAGTTATACCTTTATT-CAAAATCCCAACAA-AC-TC--AA
AT-ACTTAATGTA-GTAAGAACCGA-
>OR641552.1
TATTCTTTGTA-A-------TATATG-TACAATAAT--------------------------------------------
--------------------------------------------------------------------TTTATATACA-T
ATATGTATTATCAACATT--------------------------------------------------------AATTTA
TATTAACCAT------ATCAT-ATAGCATTCAAGTAC-ATCCATG-TTTTA-TCACCATATCTA----GGATTTAACCAT
TCAAGCGTC-ATATAAT-AC-GAATAATTT-TACAA-AAAGC---AAAAAATAAAAATCAAC------------------
------------------------------------AAA-CAATT-AT--A-AATACCGG-GCG----------------
AAGATTTAAGACCTAA-CAC-AA-ACACTTA--TAAGTCAAGTTATACCTTTATT-CAAAATCCCAACAA-AC-TC--AA
AT-ACTTAATGTA-GTAAGAACCGA-
>DQ678885-DQ678583
TATTCTTTGTA-A-------TATATG-TACAATAAT--------------------------------------------
--------------------------------------------------------------------TTTATATACA-T
ATATGTATTATCAACATT--------------------------------------------------------AATTTA
TATTAACCAT------ATCAT-ATAGCATTCAAGTAC-ATCTATG-TTTTA-TCACCATATCTA----GGATTTAACCAT
TCAAGTGTT-ATATGAT-AC-GAATAATTT-TACAA-AAAGC---AAACAATAAAAATCAAC------------------
------------------------------------AAA-CAATT-AT--A-AATACCGG-GCG----------------
AAAGTTTAAGACCTAA-CAC-AA-ATACTCA--TAAGTCAAGTTATACCTTTACT-CAAAATTCTAACAA-AC-TC--AA
AT-ATTTAATGTA-GTAAGAGCCGA-
>OR641499.1
TATTCTTTGTA-A-------TATATG-TACAATAAT--------------------------------------------
--------------------------------------------------------------------TTTATATACA-T
ATATGTATTATCAACATT--------------------------------------------------------AATTTA
TATTAACCAT------ATCAT-ATAGCATTCAAGTAC-ATCTATG-TTTTA-TCACCATATCTA----GGATTTAACCAT
TCAAGTGTT-ATATGAT-AC-GAATAATTT-TACAA-AAAGC---AAACAATAAAAATCAAC------------------
------------------------------------AAA-CAATT-AT--A-AATACCGG-GCG----------------
AAGGTTTAAGACCTAA-CAC-AA-ATACTCA--TAAGTCAAGTTATACCTTTACT-CAAAATTCTAACAA-AC-TC--AA
AT-ATTTAATGTA-GTAAGAGCCGA-
>NC_082763.1
TATTCTTTGTA-A-------TATATG-TACAATAAT--------------------------------------------
--------------------------------------------------------------------TTTATATACA-T
ATATGTATTATCAACATT--------------------------------------------------------AATTTA
TATTAACCAT------ATCAT-ATAGCATTCAAGTAC-ATTCATG-TTTTA-TCACCATATCTA----GGATTTAACCAT
TCAAGTGTT-ATATGAT-AC-GAATAATTT-TACAA-AAAGC---AAACAATAAAAATCAAC------------------
------------------------------------AAA-CAATT-AT--A-AACACCGG-GCG----------------
AAGGTTTAAGACCTAA-CAC-AA-ACACTCA--TAAGTCAAGTTATACCTTTATT-CAAAATTCTAACAA-AC-TC--AA
AT-ATTTAATGTA-GTAAGAGCCGA-
>OR641554.1
TATTCTTTGTA-A-------TATATG-TACAATAAT--------------------------------------------
--------------------------------------------------------------------TTTATATACA-T
ATATGTATTATCAACATT--------------------------------------------------------AATTTA
TATTAACCAT------ATCAT-ATAGCATTCAAGTAC-ATCCATG-TTTTA-TCACCATATCTA----GGATTTAACCAT
TCAAGTGTT-ATATTAT-AC-GAATAATTT-TACGA-AAAGC---AAACAATAAAAATCAAC------------------
------------------------------------AAA-CAATT-AT--A-AATACCGG-GCG----------------
AAGGTTTAAGACCTAA-CAC-AA-ACACTCA--TAAGTCAAGTTATACCTTTATT-CAAAATTCTAACAA-AC-TC--AA
AT-ATTTAATGTA-GTAAGAGCCGA-
>AY577675.1
TATTCTTTGTA-G-------TATATG-TACAATAAT--------------------------------------------
--------------------------------------------------------------------TTTATATACA-T
ATATGTATTATCAACATT--------------------------------------------------------AATTTA
TATTAACCAT------ATCAT-ATAGCATTCAAGTAC-ATATATG-TATTA-TCAACATATCTA----GGATTTAACCAT
TCAAGTGTT-ATATAAT-AC-GAATAATTT-TATAA-AAAGC---AAACAATAAAAATCAAC------------------
------------------------------------AAA-CAATT-AT--A-AATACCGG-GCG----------------
AAGATTTAAGACCTAA-CAC-AA-ACACTCA--TAAGTCAAGTTATACCTTTATT-CAAAATCCCGACAA-AC-TC--AA
AT-ACTTAATGTA-GTAAGAGCCGA-
>DQ678881-DQ678579
TATTCTTTGTA-A-------TATATG-TACAATAAT--------------------------------------------
--------------------------------------------------------------------TTTATATACA-T
ATATGTATTATCAACATT--------------------------------------------------------AATTTA
TATTAACCAT------ATCAT-ATAGCATTCAAGTAC-ATTCATG-TTTTA-TCACCATATCTA----GGATTTAACCAT
TCAAGTGTT-ATATAAT-AC-GAATAATTT-TACAA-AAAGC-A-AAACAATAAAAATCAAC------------------
------------------------------------AAA-CAATT-AT--A-AATACCGG-GCG----------------
AAGATTTAAGACCTAA-CAC-AA-ATACTCA--TAAGTCAAGTTATACCTTTATT-CAAAATCCCAACAA-AC-TC--AA
AT-ACTTAATGTA-GTAAGAACCGA-
>OR641553.1
TATTCTTTGTA-A-------TATATG-TACAATAAT--------------------------------------------
--------------------------------------------------------------------TTTATATACA-T
ATATGTATTATCAACATT--------------------------------------------------------AATTTA
TATTAACCAT------ATCAT-ATGGCATTCAAGTAC-ATTCATG-TTTTA-TCACCATATCTA----GGATTTAACCAT
TCAAGTGTT-ATATAAT-AC-GAATAATTT-TACAA-AAAGC-A-AAACAATAAAAATCAAC------------------
------------------------------------AAA-CAATT-AT--A-AATACCGG-GCG----------------
AAGATTTAAGACCTAA-CAC-AA-ACACTCA--TAAGTCAAGTTATACCTTTATT-CAAAATCCCAACAA-AC-TC--AA
AT-ACTTAATGTA-GTAAGAACCGA-
>UW118663
TATTCTTTGTA-N-------TATNTG-TANAATAAT--------------------------------------------
--------------------------------------------------------------------TTTATATACA-T
ATATGTATTATCAACATT--------------------------------------------------------AATTTA
TATTAACCAT------ATCAT-ATAGCATTCAAGTAC-ATTNATG-TTTTA-TCACCATATCTA----GGGTTTAACCAT
TCAAGTNTT-ATATAAT-AN-GAAAAATTT-TACAT-AAAGC---AAANAATAAAAATCAAC------------------
------------------------------------AAA-CAATT-AT--A-AATACCAG-GCG----------------
AANATTTAAGACCTAA-CAC-AA-ACANTCA--TAAGTCAAGTTATACCTTTANT-CAAAATCCCNTCAA-AC-TC--AA
AT-ATTTAATGTA-GTAAGAGCCGA-
>AY577715.1
TATTCTTTGTG-A-------TATATG-TACAATAAT--------------------------------------------
--------------------------------------------------------------------TTTATATACA-T
ATATGTATTATCAACATT--------------------------------------------------------AATTTA
TATTAACCAT------ATCAT-ATAGCATTCAAGTAC-ATTCATG-TTTTA-TCACCATATCTA----GGGTTTAACCAT
TCAAGTGTC-ATATGAT-AC-GAACAATTT-TACAT-AAAGC---AAATAATGAACATCAAC------------------
------------------------------------AAAGTAATG-AT--A-AATACCGG-GCG----------------
AAAGTTTAAGACCTAA-CAC-AA-AAACTCA--TAAGTCAAGTTATACCTTTATT-CAAAATCCCGACAA-AC-TC--AA
AT-ATTTAATGTA-GTAAGAGCCGA-
>NC_082771.1
TATTCTTTGTG-A-------TATATG-TACAATAAT--------------------------------------------
--------------------------------------------------------------------TTTATATACA-T
ATATGTATTATCAACATT--------------------------------------------------------AATTTA
TATTAACCAT------ATCAT-ATAGCATTCAAGTAC-ATTCATG-TTTTA-TCACCATATCTA----GGGTTTAACCAT
TCAAGTGTC-ATATGAT-AC-GAACAATTT-TACAT-AAAGC---AAATAATGAACATCAAC------------------
------------------------------------AAAGTAATG-AT--A-AATACCGG-GCG----------------
AAAGTTTAAGACCTAA-CAC-AA-AAACTCA--TAAGTCAAGTTATACCTTTATT-CAAAATCCCGACAA-AC-TC--AA
AT-ATTTAATGTA-GTAAGAGCCGA-
>UW049670
TATTCTTTGTG-A-------TATATG-TACAATAAT--------------------------------------------
--------------------------------------------------------------------TTTATATACA-T
ATATGTATTATCAACATT--------------------------------------------------------AATTTA
TATTAACCAT------ATCAT-ATAGCATTCAAGTAC-ATTCATG-TTTTA-TCACCATATCTA----GGGTTTAACCAT
TCAAGTGTC-ATATGAT-AC-GAACAATTT-TACAT-AAAGC---AAATAATGAACATCAAC------------------
------------------------------------AAAGTAATG-AT--A-AATACCGG-GCG----------------
AAAGTTTAAGACCTAA-CAC-AA-AAACTCA--TAAGTCAAGTTATACCTTTATT-CAAAATCCCGACAA-AC-TC--AA
AT-ATTTAATGTA-GTAAGAGCCGA-
>AY577716.1
TATTCTTTGTG-A-------TATATG-TACAATAAT--------------------------------------------
--------------------------------------------------------------------TTTATATACA-T
ATATGTATTATCAACATT--------------------------------------------------------AATTTA
TATTAACCAT------ATCAT-ATAGCATTCAAGTAC-ATTCATG-TTTTA-TCACCATATCTA----GGGTTTAACCAT
TCAAGTGTC-ATATGAT-AC-GAACAATTT-TACAT-AAAGC---AAATAATGAACGTCAAC------------------
------------------------------------AAAGTAATG-AT--A-AATACCGG-GCG----------------
AAAGTTTAAGACCTAA-CAC-AA-GAACTCA--TAAGTCAAGTTATACCTTTATT-CAAAATCCCGACAA-AC-TC--AA
AT-ATTTAATGTA-GTAAGAGCCGA-
>AY577717.1
TATTCTTTGTG-A-------TATATG-TACAATAAT--------------------------------------------
--------------------------------------------------------------------TTTATATACA-T
ATATGTATTATCAACATT--------------------------------------------------------AATTTA
TATTAACCAT------ATCAT-ATAGCATTCAAGTAC-ATTCATG-TTTTA-TCACCATATCTA----GGGTTTAACCAT
TCAAGTGTC-ATATGAT-AC-GAACAATTT-TACAT-AAAGC---AAATAATGAACGTCAAC------------------
------------------------------------AAAGTAATG-AT--A-AATACCGG-GCG----------------
AAAGTTTAAGACCTAA-CAC-AA-GAACTCA--TAAGTCAAGTTATACCTTTATT-CAAAATCCCGACAA-AC-TC--AA
AT-ATTTAATGTA-GTAAGAGCCGA-
>AY577718.1
TATTCTTTGTG-A-------TATATG-TACAATAAT--------------------------------------------
--------------------------------------------------------------------TTTATATACA-T
ATATGTATTATCAACATT--------------------------------------------------------AATTTA
TATTAACCAT------ATCAT-ATAGCATTCAAGTAC-ATTCATG-TTTTA-TCACCATATCTA----GGGTTTAACCAT
TCAAGTGTC-ATATGAT-AC-GAACAATTT-TACAT-AAAGC---AAATAATGAACGTCAAC------------------
------------------------------------AAAGTAATG-AT--A-AATACCGG-GCG----------------
AAAGTTTAAGACCTAA-CAC-AA-GAACTCA--TAAGTCAAGTTATACCTTTATT-CAAAATCCCGACAA-AC-TC--AA
AT-ATTTAATGTA-GTAAGAGCCGA-
>AY577719.1
TATTCTTTGTG-A-------TATATG-TACAATAAT--------------------------------------------
--------------------------------------------------------------------TTTATATACA-T
ATATGTATTATCAACATT--------------------------------------------------------AATTTA
TATTAACCAT------ATCAT-ATAGCATTCAAGTAC-ATTCATG-TTTTA-TCACCATATCTA----GGGTTTAACCAT
TCAAGTGTC-ATATGAT-AC-GAACAATTT-TACAT-AAAGC---AAATAATGAACGTCAAC------------------
------------------------------------AAAGTAATG-AT--A-AATACCGG-GCG----------------
AAAGTTTAAGACCTAA-CAC-AA-GAACTCA--TAAGTCAAGTTATACCTTTATT-CAAAATCCCGACAA-AC-TC--AA
AT-ATTTAATGTA-GTAAGAGCCGA-
>DQ678870-DQ678568
TATTCTTTGTG-A-------TATATG-TACAATAAT--------------------------------------------
--------------------------------------------------------------------TTTATATACA-T
ATATGTATTATCAACATT--------------------------------------------------------AATTTA
TATTAACCAT------ATCAT-ATAGCATTCAAGTAC-ATTCATG-TTTTA-TCACCATATCTA----GGGTTTAACCAT
TCAAGTGTC-ATATGAT-AC-GAACAATTT-TACAT-AAAGC---AAATAATGAACGTCAAC------------------
------------------------------------AAAGTAATG-AT--A-AATACCGG-GCG----------------
AAAGTTTAAGACCTAA-CAC-AA-GAACTCA--TAAGTCAAGTTATACCTTTATT-CAAAATCCCGACAA-AC-TC--AA
AT-ATTTAATGTA-GTAAGAGCCGA-
>UW048837
TATTCTTTGTN-A-------TATATG-TACAATAAT--------------------------------------------
--------------------------------------------------------------------TTTATATACA-T
ATATGTATTATCAACATT--------------------------------------------------------AATTTA
TATTAACCAT------ATCAT-ATAGCATTCAAGTAC-ATTCATG-TTTTA-TCACCATATCTA----GGGTTTAACCAT
TCAAGTGTC-ATATGAT-AC-GAACAATTT-TACAT-AAAGC---AAATAATGAAGATCAAC------------------
------------------------------------AAAGTAATG-AT--A-AATACCGG-GCG----------------
AAAGTTTAAGACCTAA-CAC-AA-AAACTCA--TAAGTCAAGTTATACCTTTATT-CAAAATCCCGACAA-AC-TC--AA
AT-ATTTAATGTA-GTAAGAGCCGA-
>UW119926
TATTCTTTGTG-A-------TATATG-TACAATAAT--------------------------------------------
--------------------------------------------------------------------TTTATATACA-T
ATATGTATTATCAACATT--------------------------------------------------------AATTTA
TATTAACCAT------ATCAT-ATAGCATTCAAGTAC-ATTCATG-TTTTA-TCACCATATCTA----GGGTTTAACCAT
TCAAGTGTC-ATATGAT-AC-GAACAATTT-TACAT-AAAGC---AAATAATGAAGATCAAC------------------
------------------------------------AAAACAATG-AT--A-AATACCGG-GCG----------------
AAAGTTTAAGACCTAA-CAC-AA-AAATTCA--TAAGTCAAGTTATACCTTTATT-CAAAATCCCGACAA-AC-TC--AA
AT-ATTTAATGTA-GTAAGAGCCGA-
>AB454092.1
TATTCTTTGTA-G-------TGTATG-TACAATAAT--------------------------------------------
--------------------------------------------------------------------TTTAAATACA-T
ATATGTATTATCAACATT--------------------------------------------------------AATTTA
TATTAACCAT------ATCAT-AGGGCATTCAAGTAC-ATATATG-TTTTA-TCACCATATCTA----GGGTTACACCAT
TCAGGAATT-ACATGAT-AC-GAAA-ATTT-TACAT-AAAGC-A-TGATAATAATAATAAAC------------------
------------------------------------AAG-TACTT-AT--A-AACACCAG-GCG----------------
AAA-TCTAAGACCTAA-CAC-AA-AAACCCA--TAAGTTAAGTTATACCTTTACT-CAAAATCCCGCCAA-AC-TC--AA
AT-ATTTAATGTA-GTAAGAGCCGA-
>AB646709.1
TATTCTTTGTA-G-------TGTATG-TACAATAAT--------------------------------------------
--------------------------------------------------------------------TTTAAATACA-T
ATATGTATTATCAACATT--------------------------------------------------------AATTTA
TATTAACCAT------ATCAT-AGGGCATTCAAGTAC-ATATATG-TTTTA-TCACCATATCTA----GGGTTACACCAT
TCAGGAATT-ACATGAT-AC-GAAA-ATTT-TACAT-AAAGC-A-TGATAATAATAATAAAC------------------
------------------------------------AAA-TACTT-AT--A-AACACCAG-GCG----------------
AAA-TCTAAGACCTAA-CAC-AA-AAACCCA--TAAGTTAAGTTATACCTTTACT-CAAAATCCCGCCAA-AC-TC--AA
AT-ATTTAATGTA-GTAAGAGCCGA-
>KJ834061.1
TATTCTTTGTA-G-------TGTATG-TACAATAAT--------------------------------------------
--------------------------------------------------------------------TTTAAATACA-T
ATATGTATTATCAACATT--------------------------------------------------------AATTTA
TATTAACCAT------ATCAT-AGGGCATTCAAGTAC-ATATATG-TTTTA-TCACCATATCTA----GGGTTACACCAT
TCAGGAATT-ACATGAT-AC-GAAA-ATTT-TACAT-AAAGC-A-TGATAATAATAATAAAC------------------
------------------------------------AAG-TACTT-AT--A-AACACCAG-GCG----------------
AAA-TCTAAGACCTAA-CAC-AA-AAACCCA--TAGGTTAAGTTATACCTTTACT-CAAAATCCCGCCAA-AC-TC--AA
AT-ATTTAATGTA-GTAAGAGCCGA-
>AB646713.1
TATTCTTTGTA-G-------TGTATG-TACAATAAT--------------------------------------------
--------------------------------------------------------------------TTTAAATACA-T
ATATGTATTATCAACATT--------------------------------------------------------AATTTA
TATTAACCAT------ATCAT-AGGGCATTCAAGTAC-ATATATG-TTTTA-TCACCATATCTA----GGGTTACACCAT
TCAGGAATT-ACATGAT-AC-GAAG-ATTT-TACAT-AAAGC-A-TGATAATAATAATAAAC------------------
------------------------------------AAG-TACTT-AT--A-AACACCAG-GCG----------------
AAA-TCTAAGACCTAA-CAC-AA-AAACCCA--TAAGTTAAGTTATACCTTTACT-CAAAATCCCGCCAA-AC-TC--AA
AT-ATTTAATGTA-GTAAGAGCCGA-
>AB646726.1
TATTCTTTGTA-G-------TGTATG-TACAATAAT--------------------------------------------
--------------------------------------------------------------------TTTAAATACA-T
ATATGTATTATCAACATT--------------------------------------------------------AATTTA
TATTAACCAT------ATCAT-AGGGCATTCAAGTAC-ATATATG-TTTTA-TCACCATATCTA----GGGTTACACCAT
TCAGGAATT-ACATGAT-AC-GAAG-ATTT-TACAT-AAAGC-A-TGATAATAGTAATAAAC------------------
------------------------------------AAG-TACTT-AT--A-AACACCAG-GCG----------------
AAA-TCTAAGACCTAA-CAC-AA-AAACCCA--TAAGTTAAGTTATACCTTTACT-CAAAATCCCGCCAA-AC-TC--AA
AT-ATTTAATGTA-GTAAGAGCCGA-
>AB646692.1
TATTCTTTGTA-G-------TGTATG-TACAATAAT--------------------------------------------
--------------------------------------------------------------------TTTAAATACA-T
ATATGTATTATCAACATT--------------------------------------------------------AATTTA
TATTAACCAT------ATCAT-AGGGCATTCAAGTAC-ATATATG-TTTTA-TCACCATATCTA----GGGTTACACCAT
TCAGGAATT-ACATGAT-AC-GAAA-ATTT-TACAT-AAAGC-A-TGATAATAATAATAAAC------------------
------------------------------------AAG-TACTT-AT--A-AACACCAG-GCG----------------
AAA-TTTAAGACCTAA-CAC-AA-AAACCCA--TAAGTTAAGTTATACCTTTACT-CAAAATCCCGCCAA-AC-TC--AA
AT-ACTTAATGTA-GTAAGAGCCGA-
>AB646723.1
TATTCTTTGTA-G-------TGTATG-TACAATAAT--------------------------------------------
--------------------------------------------------------------------TTTAAATACA-T
ATATGTATTATCAACATT--------------------------------------------------------AATTTA
TATTAACCAT------ATCAT-AGGGCATTCAAGTAC-ATATATG-TTTTA-TCACCATATCTA----GGATTACACCAT
TCAGGAATT-ACATGAT-AC-GAAA-ATTT-TACAT-AAAGC-A-TGATAATAATAATAAAC------------------
------------------------------------AAG-TACTT-AT--A-AACACCAG-GCG----------------
AAA-TTTAAGACCTAA-CAC-AA-AAACCCA--TAAGTTAAGTTATACCTTTACT-CAAAATCCCGCCAA-AC-TC--AA
AT-ACTTAATGTA-GTAAGAGCCGA-
>AB646730.1
TATTCTTTGTA-G-------TGTATG-TACAATAAT--------------------------------------------
--------------------------------------------------------------------TTTAAATACA-T
ATATGTATTATCAACATT--------------------------------------------------------AATTTA
TATTAACCAT------ATCAT-AGGGCATTCAAGTAC-ATATATG-TTTTA-TCACCATATCTA----GGGTTATACCAT
TCAGGAATT-ACATGAT-AC-GAAA-ATTT-TACAT-AAAGC-A-TGATAATAATAATAAAC------------------
------------------------------------AAG-TACTT-AT--A-AACACCAG-GCG----------------
AAA-TTTAAGACCTAA-CAC-AA-AAACCCA--TAAGTTAAGTTATACCTTTACT-CAAAATCCCGCCAA-AC-TC--AA
AT-ATTTAATGTA-GTAAGAGCCGA-
>AB646735.1
TATTCTTTGTA-G-------TGTATG-TACAATAAT--------------------------------------------
--------------------------------------------------------------------TTTAAATACA-T
ATATGTATTATCAACATT--------------------------------------------------------AATTTA
TATTAACCAT------ATCAT-AGGGCATTCAAGTAC-ATATATG-TTTTA-TCACCATATCTA----GGGTTACACCAT
TCAGGAATT-ACATGAT-AC-GAAA-ATTT-TACAT-AAAGC-A-TGATAATAATAATAAAC------------------
------------------------------------AAG-TACTT-AT--A-AACACCAG-GCG----------------
AAA-TTTAAGACCTAA-CAC-AA-AAACCCA--TAAGTTAAGTTATACCTTTACT-CAAAATCCCGCCAA-AC-TC--AA
AT-ATTTAATGTA-GTAAGAGCCGA-
>AB646693.1
TATTCTTTGTA-G-------TGTATG-TACAATAAT--------------------------------------------
--------------------------------------------------------------------TTTAAATACA-T
ATATGTATTATCAACATT--------------------------------------------------------AATTTA
TATTAACCAT------ATCAT-AGGGCATTCAAGTAC-ATATATG-TTTTA-TCACCATATCTA----GGGTTACACCAT
TCAGGAATT-ACATGAT-AC-GAAA-ATTT-TACAT-AAAGC-A-TGATAATAATAATAAAC------------------
------------------------------------AAG-TACTT-AT--A-AACACCAG-GCG----------------
AAA-TTTAAGACCTAA-CAC-AA-AAATCCA--TAAGTTAAGTTATACCTTTACT-CAAAATCCCGCCAA-AC-TC--AA
AT-ATTTAATGTA-GTAAGAGCCGA-
>AB646717.1
TATTCTTTGTA-G-------TGTATG-TACAATAAT--------------------------------------------
--------------------------------------------------------------------TTTAAATACA-T
ATATGTATTATCAACATT--------------------------------------------------------AATTTA
TATTAACCAT------ATCAT-AGGGCATTCAAGTAC-ATATATG-TTTTA-TCACCATATCTA----GGGTTATACCAT
TCAGGAATT-ACATGAT-AC-GAAA-ATTT-TACAT-AAAGC-A-TGATAATAATAATAAAC------------------
------------------------------------AAG-TACTT-AT--A-AACACCAG-GCG----------------
AAA-TTTAAGACCTAA-CAC-AA-AAATCCA--TAAGTTAAGTTATACCTTTACT-CAAAATCCCGCCAA-AC-TC--AA
AT-ATTTAATGTA-GTAAGAGCCGA-
>AB646705.1
TATTCTTTGTA-G-------TGTATG-TACAATAAT--------------------------------------------
--------------------------------------------------------------------TTTAAATACA-T
ATATGTATTATCAACATT--------------------------------------------------------AATTTA
TATTAACCAT------ATCAT-AGGGCATTCAAGTAC-ATATATG-TTTTA-TCACCATATCTA----GGGTTATACCAT
TCAGGAATT-ACATGAT-AC-GAAA-ATTT-TACAT-AAAGC-A-TGATAATAATAATAAAC------------------
------------------------------------AAG-TACTT-AT--A-AACACCGG-GCG----------------
AAA-TTTAAGACCTAA-CAC-AA-AAATCCA--TAAGTTAAGTTATACCTTTACT-CAAAATCCCGCCAA-AC-TC--AA
AT-ATTTAATGTA-GTAAGAGCCGA-
>AB646703.1
TATTCTTTGTA-G-------TGTATG-TACAATAAT--------------------------------------------
--------------------------------------------------------------------TTTAAATACA-T
ATATGTATTATCAACATT--------------------------------------------------------AATTTA
TATTAACCAT------ATCAT-AGGGCATTCAAGTAC-ATATATG-TTTTA-TCACCATATCTA----GGGTTACACCAT
TCAGGAATT-ACATGAT-AC-GAAA-ATTT-TACAT-AAAGC-A-TAATAATAATAATAAAC------------------
------------------------------------AAG-TACTT-AT--A-AACACCGG-GCG----------------
AAA-TTTAAGACCTAA-CAC-AA-AAATCCA--TAAGTTAAGTTATACCTTTACT-CAAAATCCCGCCAA-AC-TC--AA
AT-ATTTAATGTA-GTAAGAGCCGA-
>AB646718.1
TATTCTTTGTA-G-------TGTATG-TACAATAAT--------------------------------------------
--------------------------------------------------------------------TTTAAATACA-T
ATATGTATTATCAACATT--------------------------------------------------------AATTTA
TATTAACCAT------ATCAT-AGGGCATTCAAGTAC-ATATATG-TTTTA-TCACCATATCTA----GGGTTACACCAT
TCAGGAATT-ACATGAT-AC-GAAA-ATTT-TACAT-AAAGC-A-TGATAATAATAATAAAC------------------
------------------------------------AAG-TACTT-AT--A-AACACCGG-GCG----------------
AAA-TTTAAGACCTAA-CAC-AA-AAATCCA--TAAGTTAAGTTATACCTTTACT-CAAAATCCCGCCAA-AC-TC--AA
AT-ATTTAATGTA-GTAAGAGCCGA-
>AB646720.1
TATTCTTTGTA-G-------TGTATG-TACAATAAT--------------------------------------------
--------------------------------------------------------------------TTTAAATACA-T
ATATGTATTATCAACATT--------------------------------------------------------AATTTA
TATTAACCAT------ATCAT-AGGGCATTTAAGTAC-ATATATG-TTTTA-TCACCATATCTA----GGGTTACACCAT
TCAGGAATT-ACATGAT-AC-GAAA-ATTT-TACAT-AAAGC-A-TGATAATAATAATAAAC------------------
------------------------------------AAG-TACTT-AT--A-AACACCAG-GCG----------------
AAA-TTTAAGACCTAA-CAC-AA-AAATCCA--TAAGTTAAGTTATACCTTTACT-CAAAATCCCGCCAA-AC-TC--AA
AT-ATTTAATGTA-GTAAGAGCCGA-
>AB646724.1
TATTCTTTGTA-G-------TGTATG-TACAATAAT--------------------------------------------
--------------------------------------------------------------------TTTAAATACA-T
ATATGTATTATCAACATT--------------------------------------------------------AATTTA
TATTAACCAT------ATCAT-AGGGCATTCAAGTAC-ATATATG-TTTTA-TCACCATATCTA----GGGTTACACCAT
TCAGGAATT-ACATGAT-AC-GAAA-ATTT-TACAT-AAAGC-A-TGATAATAATAATAAAC------------------
------------------------------------AAG-TACTT-AT--A-AACACCAG-GCG----------------
AAA-TTTAAGACCTAA-CAC-AA-AAATCCA--TAAGTCAAGTTATACCTTTACT-CAAAATCCCGCCAA-AC-TC--AA
AT-ATTTAATGTA-GTAAGAGCCGA-
>KJ525745.1
TATTCTTTGTA-G-------TGTATG-TACAATAAT--------------------------------------------
--------------------------------------------------------------------TTTAAATACA-T
ATATGTATTATCAACATT--------------------------------------------------------AATTTA
TATTAACCAT------ATCAT-AGGGCATTCAAGTAC-ATATATG-TTTTA-TCACCATATCTA----GGGTTACACCAT
TCAGGAATT-ACATGAT-AC-GAAA-ATTT-TACAT-AAAGC-A-TGATAATAATAATAAAC------------------
------------------------------------AAG-TACTT-AT--A-AACACCAG-GCG----------------
AAA-TTTAAGACCTAA-CAC-AA-AAATCCA--TAGGTTAAGTTATACCTTTACT-CAAAATCCCGCCAA-AC-TC--AA
AT-ATTTAATGTA-GTAAGAGCCGA-
>AB646707.1
TATTCTTTGTA-G-------TGTATG-TACAATAAT--------------------------------------------
--------------------------------------------------------------------TTTAAATACA-T
ATATGTATTATCAACATT--------------------------------------------------------AATTTA
TATTAACCAT------ATCAT-AGGGCATTCAAGTAC-ATATATG-TTTTA-TCACCATATCTA----GGGTTATACCAT
TCAGGAATT-ACATAAT-AC-GAAA-ATTT-TACAT-AAAGC-A-TGATAATAATAATAAAC------------------
------------------------------------AAG-TACTT-AT--A-AACACCAG-GCG----------------
AAA-TTTAAGACCTAA-CAC-AA-AAATCCA--TAAGTTAAGTTATACCTTTACT-CAAAATCCCGCCAA-AC-TC--AA
AT-ATTTAATGTA-GTAAGAGCCGA-
>AB646737.1
TATTCTTTGTA-G-------TGTATG-TACAATAAT--------------------------------------------
--------------------------------------------------------------------TTTAAATACA-T
ATATGTATTATCAACATT--------------------------------------------------------AATTTA
TATTAACCAT------ATCAT-AGGACATTCAAGTAC-ATATATG-TTTTA-TCACCATATCTA----GGGTTATACCAT
TCAGGAATT-ACATGAT-AC-GAAA-ATTT-TACAT-AAAGC-A-TGATAATAATAATAAAC------------------
------------------------------------AAG-TACTT-AT--A-AACACCAG-GCG----------------
AAA-TTTAAGACCTAA-CAC-AA-AAATCCA--TAAGTTAAGTTATACCTTTACT-CAAAATCCCGCCAA-AC-TC--AA
AT-ATTTAATGTA-GTAAGAGCCGA-
>AB646695.1
TATTCTTTGTA-G-------TGTATG-TACAATAAT--------------------------------------------
--------------------------------------------------------------------TTTAAATACA-T
ATATGTATTATCAACATT--------------------------------------------------------AATTTA
TATTAACCAT------ATCAT-AGGGCATTCAAGTAC-ATATATG-TTTTA-TCACCATATCTA----GGGTTACACCAT
TCAGGAATT-ACATGAT-AC-GAAA-ATTT-TACAT-AAAGC-A-TAATAATAATAATAAAT------------------
------------------------------------AAG-TACTT-AT--A-AACACCAG-GCG----------------
AAA-TTTAAGACCTAA-CAC-AA-AAATCCA--TAAGTTAAGTTATACCTTTACT-CAAAATCCCGCCAA-AC-TC--AA
AT-ATTTAATGTA-GTAAGAGCCGA-
>AB646734.1
TATTCTTTGTA-G-------TGTATG-TACAATAAT--------------------------------------------
--------------------------------------------------------------------TTTAAATACA-T
ATATGTATTATCAACATT--------------------------------------------------------AATTTA
TATTAACCAT------ATCAT-AGGACATTCAAGTAC-ATATATG-TTTTA-TCACCATATCTA----GGGTTACACCAT
TCAGGAATT-ACATGAT-AC-GAAG-ATTT-TACAT-AAAGC-A-TGATAATAATAATAAAC------------------
------------------------------------AAG-TACTT-AT--A-AACACCAG-GCG----------------
AAA-TTTAAGACCTAA-CAC-AA-AAATCCA--TAAGTCAAGTTATACCTTTACT-CAAAATCCCGCCAA-AC-TC--AA
AT-ATTTAATGTA-GTAAGAGCCGA-
>AB646712.1
TATTCTTTGTA-G-------TGTATG-TACAATAAT--------------------------------------------
--------------------------------------------------------------------TTTAAATACA-T
ATATGTATTATCAACATT--------------------------------------------------------AATTTA
TATTAATCAT------ATCAT-AGGGCATTCAAGTAC-ATATATG-TTTTA-TCACCATATCTA----GGGTTACACCAT
TCAGGAATT-ACATGAT-AC-GAAG-ATTT-TACAT-AAAGC-A-TGATAATAATAATAAAC------------------
------------------------------------AAG-TACTT-AT--A-AACACCAG-GCG----------------
AAA-TTTAAGACCTAA-CAC-AA-AAACCCA--TAAGTTAAGTTATACCTTTACT-CAAAATCCCGCCAA-AC-TC--AA
AT-ATTTAATGTA-GTAAGAGCCGA-
>AB646727.1
TATTCTTTGTA-G-------TGTATG-TACAATAAT--------------------------------------------
--------------------------------------------------------------------TTTAAATACA-T
ATATGTATTATCAACATT--------------------------------------------------------AATTTA
TATTAACCAT------ATCAT-AGGGCATTCAAGTAC-ATATATG-TTTTA-TCACCATATCTA----GGGTTACACCAT
TCAGGAATT-ACATGAT-AC-GAAG-ATTT-TACAT-AAAGC-A-TGATAATAATAATAAAC------------------
------------------------------------AAG-TACTT-AT--A-AACACCAG-GCG----------------
AAA-TTTAAGACCTAA-CAC-AA-AAATCCA--TAAGTTAATTTATACCTTTACT-CAAAATCCCGCCAA-AC-TC--AA
AT-ATTTAATGTA-GTAAGAGCCGA-
>AB646733.1
TATTCTTTGTA-G-------TGTATG-TACAATAAT--------------------------------------------
--------------------------------------------------------------------TTTAAATACA-T
ATATGTATTATCAACATT--------------------------------------------------------AATTTA
TATTAACCAT------ATCAT-AGGGCATTCAAGTAC-ATATATG-TTTTA-TCACCATATCTA----GGGTTACACCAT
TCAGGAATT-ACATGAT-AC-GAAA-ATTT-TACAT-AAAGC-A-TGATAATAATAATAAAC------------------
------------------------------------AAG-TACTT-AT--A-AACACCAG-GCG----------------
AAA-TTTAAGACCTAA-CAC-AA-AAATCCA--TAAGTTAATTTATACCTTTACT-CAAAATCCCGCCAA-AC-TC--AA
AT-ATTTAATGTA-GTAAGAGCCGA-
>AB646711.1
TATTCTTTGTA-G-------TGTATG-TACAATAAT--------------------------------------------
--------------------------------------------------------------------TTTAAATACA-T
ATATGTATTATCAACATT--------------------------------------------------------AATTTA
TATTAACCAT------ATCAT-AGGGCATTCAAGTAC-ATATATG-TTTTA-TCACCATATCTA----GGGTTACACCAT
TCAGGAATT-ACATGAT-AC-GAAG-ATTT-TACAT-AAAGC-A-TGATAATAATAATAAAC------------------
------------------------------------AAG-TACTT-AT--A-AACACCAG-GCG----------------
AAA-CTTAAGACCTAA-CAC-AA-AAATCCA--TAAGTCAATTTATACCTTTACT-CAAAATCCCGCCAA-GC-TC--AA
AT-ATTTAATGTA-GTAAGAGCCGA-
>AB646697.1
TATTCTTTGTA-C-------TGTATG-TACAATAAT--------------------------------------------
--------------------------------------------------------------------TTTAAATACA-T
ATATGTATTATCAACATT--------------------------------------------------------AATTTA
TATTAACCAT------ATCAT-AGGGCATTCAAGTAC-ATATATG-TTTTA-TCACCATATCTA----GGGTTACACCAT
TCAGGAATT-ACATGAT-AC-GAAG-ATTT-TACAT-AAAGC-A-TGATAATAATAATAAAC------------------
------------------------------------AAG-TACTT-AT--A-AACACCAG-GCG----------------
AAA-TTTAAGACCTAA-CAC-AA-AAATCCA--TAAGTTAAGTTATACCTTTACT-CAAAATCCCGCCAA-AC-TC--AA
AT-ATTTAATGTA-GTAAGAGCCGA-
>AB646702.1
TATTCTTTGTA-G-------TGTATG-TACAATAAT--------------------------------------------
--------------------------------------------------------------------TTTAAATACA-T
ATATGTATTATCAACATT--------------------------------------------------------AATTTA
TATTAACCAT------ATCAT-AGGGCATTCAAGTAC-ATATATG-TTTGA-TCACCATATCTA----GGGTTACACCAT
TCAGGAATT-ACGTGAT-AC-GAAA-ATTT-TACAT-AAAGC-A-TGATAATAATAATAAAC------------------
------------------------------------AAG-TACTT-AT--A-AACACCAG-GCG----------------
AAA-TTTAAGACCTAA-CAC-AA-AAATCCA--TAAGTTAAGTTATACCTTTACT-CAAAATCCCGCCAA-AC-TC--AA
AT-ATTTAATGTA-GTAAGAGCCGA-
>AB646708.1
TATTCTTTGTA-G-------TGTATG-TACAATAAT--------------------------------------------
--------------------------------------------------------------------TTTAAATACA-T
ATATGTATTATCAACATT--------------------------------------------------------AATTTA
TATTAACCAT------ATCAT-AGGGCATTCAAGTAC-ATATATG-TTTTA-TCACCATATCTA----GGGTTACACCAT
TCAGGAATT-ACATGAT-AC-GAAA-ATTT-TACAT-ATAGC-A-TGATAATAATAATAAAC------------------
------------------------------------AAG-TACTT-AT--A-GACACCAG-GCG----------------
AAA-TTTAAGACCTAA-CAC-AA-AAATCCA--TAAGTTAAGTTATACCTTTACT-CAAAATCCCGCCAA-AC-TC--AA
AT-ATTTAATGTA-GTAAGAGCCGA-
>AB646694.1
TATTCTTTGTA-G-------TGTATG-TACGATAAT--------------------------------------------
--------------------------------------------------------------------TTTAAATACA-T
ATATGTATTATCAACATT--------------------------------------------------------AATTTA
TATTAACCAT------ATCAT-AGGGCATTCAAGTAC-ATATATG-TTTTA-TCACCATATCTA----GGGTTAAACCAT
TCAGGAATT-ACATGAT-AC-GAAA-ATTT-TACAT-AAAGC-A-TGATAATAATAATAAAC------------------
------------------------------------AAG-TACTT-AT--A-AACACCAG-GCG----------------
AAA-TTTAAGACCTAA-CAC-AA-AAACCCA--TAAGTTAAGTTATACCTTTACT-CAAAATCCCGCCAA-AC-TC--AA
AT-ACTTAATGTA-GTAAGAGCCGA-
>AB646725.1
TATTCTTTGTA-G-------TGTATG-TACAATAAT--------------------------------------------
--------------------------------------------------------------------TTTAAATACA-T
ATATGTATTATCAACATT--------------------------------------------------------AATTTA
TATTAACCAT------ATCAT-AGGGCATTCAAGTAC-ATATATG-TTTTA-TCACCATATCTA----GGGTTACACCAT
TCAGGAATT-AAATGAT-AC-GAAA-ATTT-TACAT-AAAGC-A-TGATAATAATAATAAAT------------------
------------------------------------AAG-TACTT-AT--A-AGCACCAG-GCG----------------
AAA-TTTAAGACCTAA-CAC-AA-AAATCCA--TAAGTTAAGTTATACCTTTACT-CAAAATCTCGCCAA-AC-TC--AA
AT-ATTTAATGTA-GTAAGAGCCGA-
>DQ678895-DQ678593
TATTCTTTGTG-A-------TATATG-TACAATAAT--------------------------------------------
--------------------------------------------------------------------TTTAAATACA-T
ATATGTATTATCAACATT--------------------------------------------------------AATTTA
TATTAACCAT------ATAAT-AGGACATTCAAGTAC-ATATATG-TTTTA-TCACCATATCTA----GGGTTAAACCAT
TCAAGAATT-ACATGGC-AC-GAAA-ATCT-CACAT-AAAGC-A-CAACAATAAAAATAAGC------------------
------------------------------------AAA-CACTT-AA--G-AACACCAG-GCG----------------
AAAGTTTAAGACCGAT-CAC-AA-AAACTCA--TAAGTCAAGTTATACCTTTACT-CAAAATCCCGCCAA-AC-TC--AA
AT-ATTTAATGTA-GTAAGAGCCGA-
>KF836442.1
TATTCTTTGTG-A-------TGTATG-TACAATAAT--------------------------------------------
--------------------------------------------------------------------TTTAAATACA-T
ATATGTATTATCAACATT--------------------------------------------------------AATTTA
TATTAACCAT------ATAAT-AGGACATTCAAGTAC-ATACATG-TTTTA-TCACCATATCTA----GGGTTAAACCAT
TCAAGAATT-ACATGAC-AC-GAAA-ATCT-CACAT-AAAGC-A-CAACAATAAAAGTAAAC------------------
------------------------------------AAA-CACTT-AA--A-AACACCAG-GCG----------------
AAAGTTTAAGACCTAT-CAC-AA-GAACTCA--TAAGTCAAGTTATACCTTTACT-CAAAATCCCGCCAA-AC-TC--AA
AT-ATTTAATGTA-GTAAGAGCCGA-
>AB454091.1
TATTCTTTGCA-A-------TGTATG-TACAATAAT--------------------------------------------
--------------------------------------------------------------------TTTAAATACA-T
ATATGTATTATCAACATT--------------------------------------------------------AATTTA
TATCAACCAT------ATCAT-ATAGCATTCAAGTAC-ATATATG-TTTTA-TCACCATATCTA----GGGTTTAATCAT
TCAGGAATT-ACATAAC-AC-GAAG-ATCT-TATAT-AAAGC-A-CAACAATAAAAACCAAC------------------
------------------------------------AAA-CACTT-AC--A-ATAACCAG-GCG----------------
AAA-TTTAAGACCTAA-CAC-AC-AAACTCA--TAAGTCAAGTTATACCATTACT-CAATACCCCGTCAA-AC-TC--AA
AT-ATTTAATGTA-GTAAGAGCCGA-
>AF031498.1
TATTCTTTGTA-A-------TGTATG-TATAATAAT--------------------------------------------
--------------------------------------------------------------------TTTATATACA-T
ATATGTATTATCAACATT--------------------------------------------------------AATTTA
TATTAACCAT------ATCAT-ATAGCATTCAAGTAC-ATTAATG-TTTTA-TCACCATATCTA----GGATTTAACCAT
TCAAGTATT-ACACGATAAC-GAAA-AATT-CACAT-AAAGT-A-AAGTATTAAGATTTAAC------------------
------------------------------------AAA-GACTT-AC--A-AAAACCAG-GCG----------------
AAA-CTTAAGACCTAA-CAC-AC-AAATCCA--TAGGTTAAGTTATACCTTTATT-CAAAATCCTATCAA-AT-CC--AA
AT-ATTTAATGTA-GTAAGAGCCGA-
>DQ678877-DQ678575
TATTCTTTGTA-A-------TGTATG-TATAATAAT--------------------------------------------
--------------------------------------------------------------------TTTATATACA-T
ATATGTATTATCAACATT--------------------------------------------------------AATTTA
TATTAACCAT------ATCAT-ATAGCATTCAAGTAC-ATTAATG-TTTTA-TCACCATATCTA----GGATTTAACCAT
TCAAGTATT-ACACGATAAC-GAAA-AATT-TACAT-AAAGT-A-AAATGTTAAGATTTAAC------------------
------------------------------------AAA-GACTT-AC--A-AAAACCAG-GCG----------------
AAA-CTTAAGACCTAA-CAC-AC-AAATCCA--TAGGTTAAGTTATACCTTTATT-CAAAATCCTATCAA-AT-CC--AA
AT-ATTTAATGTA-GTAAGAGCCGA-
>EU272889.1
TATTCTTTGTA-A-------TGTATG-TATAATAAT--------------------------------------------
--------------------------------------------------------------------TTTATATACA-T
ATATGTATTATCAACATT--------------------------------------------------------AATTTA
TATTAACCAT------ATCAT-ATAGCATTCAAGTAC-ATTAATG-TTTTA-TCACCATATCTA----GGATTTAACCAT
TCAAGTATT-ACACGATAAC-GAAA-AATT-TGCAT-AAAGT-A-AAATATTAAGATTTAAC------------------
------------------------------------AAA-GACTT-AC--A-AAAACCAG-GCG----------------
AAA-CTTAAGACCTAA-CAC-AC-AAATCCA--TAGGTTAAGTTATACCTTTATT-CAAAATCCTATCAA-AT-CC--AA
AT-ATTTAATGTA-GTAAGAGCCGA-
>EU272890.1
TATTCTTTGTA-A-------TGTATG-TATAATAAT--------------------------------------------
--------------------------------------------------------------------TTTATATACA-T
ATATGTATTATCAACATT--------------------------------------------------------AATTTA
TATTAACCAT------ATCAT-ATAGCATTCAAGTAC-ATTAATG-TTTTA-TCACCATATCTA----GGATTAAACCAT
TCAAGCATT-ACACGATAAC-GAAA-AATT-TACAT-AAAGT-A-AAACATTAAGATTTAAC------------------
------------------------------------AAA-GACTT-AC--A-AAAACCAG-GCG----------------
AAA-CTTAAGACCTAA-CAC-AC-AAATCCA--TAGGTTAAGTTATACCTTTATT-CAAAATCCTATCAA-AT-CC--AA
AT-ATTTAATGTA-GTAAGAGCCGA-
>DQ678850-DQ678548
TATTCTTTGTA-A-------TATATG-TATAATAAT--------------------------------------------
--------------------------------------------------------------------TTTATATACA-T
ATATGTATTATCAACATT--------------------------------------------------------AATTTA
TATTAACCAT------ATCAT-ATAGCATTCAAGTAC-ATTCATG-TTTTA-TCACCATATCTA----GGATTTAACCAT
TCAAGTGTT-ACACGATAAC-GAAA-AATT-TGCAT-AAAGT-A-AAACATTAAGATTCAAC------------------
------------------------------------AAA-AACTT-AT--A-AGAACCAG-GCG----------------
AAA-CTTAAGACCTAA-CAC-AA-AAATCCA--TAGGTTAAGTTATACCTTTATT-CAAAATTCTATCAA-AC-CC--AA
AT-ATTTAATGTA-GTAAGAGCCGA-
>UW110468
TATTCTTTGTA-A-------TATATG-TATAATAAT--------------------------------------------
--------------------------------------------------------------------TTTATATACA-T
ATATGTATTATCAACATT--------------------------------------------------------AATTTA
TATTAACCAT------ATCAT-ATAGCATTCAAGTAC-ATTCATG-TTTTA-TCACCATATCTA----GGATTTAACCAT
TCAAGTGTT-ACACGATAAC-GAAA-AATT-TGCAT-AAAGT-A-AAACATTAAGATTCAAC------------------
------------------------------------AAA-AACTT-AT--A-AGAACCAG-GCG----------------
AAA-CTTAAGACCTAA-CAC-AA-AAATCCA--TAGGTTAAGTTATACCTTTATT-CAAAATTCTATCAA-AC-CC--AA
AT-ATTTAATGTA-GTAAGAGCCGA-
>EU272884.1
TATTCTTTGTA-A-------TATATG-TATAATAAT--------------------------------------------
--------------------------------------------------------------------TTTATATACA-T
ATATGTATTATCAACATT--------------------------------------------------------AATTTA
TATTAACCAT------ATCAT-ATAGCATTCAAGTAC-ATTCATG-TTTTA-TCACCATATCTA----GGATTTAACCAT
TCAAGTGTT-ACACGATAAC-GAAA-AATT-TACAT-AAAGT-A-AAACATTAAGATTCAAC------------------
------------------------------------AAA-AACTT-AT--A-AGAACCAG-GCG----------------
AAA-CTTAAGACCTAA-CAC-AA-AAATCCA--TAGGTTAAGTTATACCTTTATT-CAAAATTCTATCAA-AC-CC--AA
AT-ATTTAATGTA-GTAAGAGCCGA-
>UW158453
TATTCTTTGTA-A-------TATATG-TATAATAAT--------------------------------------------
--------------------------------------------------------------------TTTATATACA-T
ATATGTATTATCAACATT--------------------------------------------------------AATTTA
TATTAACCAT------ATCAT-ATAGCATTCAAGTAC-ATTCATG-TTTTA-TCACCATATCTA----GGATTTAACCAT
TCAAGTGTT-ACACGATAAC-GAAA-AATT-TGCAT-AAAGT-A-AAACATTAAGATTCAAC------------------
------------------------------------AAA-AACTT-AT--A-AGAACCAG-GCG----------------
AAA-TTTAAGACCTAA-CAC-AA-AAATCCA--TAGGTTAAGTTATACCTTTATT-CAAAATTCTATCAA-AC-CC--AA
AT-ATTTAATGTA-GTAAGAGCCGA-
>EU272874.1
TATTCTTTGTA-A-------TATATG-TATAATAAT--------------------------------------------
--------------------------------------------------------------------TTTATATACA-T
ATATGTATTATCAACATT--------------------------------------------------------AATTTA
TATTAACCAT------ATCAT-ATAGCATTCAAGTAC-ATTCATG-TTTTA-TCACCATATCTA----GGATTTAACCAT
TCAAGTGTT-ACACGATAAC-GAAG-AATT-TACAT-AAAGT-A-AAACATTAAGATTCAAC------------------
------------------------------------AAA-AACTT-AT--A-AGAACCAG-GCG----------------
AAA-CTTAAGACCTAA-CAC-AA-AAATCCA--TAGGTTAAGTTATACCTTTATT-CAAAATCCTATCAA-AC-CC--AA
AT-ATTTAATGTA-GTAAGAGCCGA-
>EU272870.1
TATTCTTTGTA-A-------TATATG-TATAATAAT--------------------------------------------
--------------------------------------------------------------------TTTATATACA-T
ATATGTATTATCAACATT--------------------------------------------------------AATTTA
TATTAACCAT------ATCAT-ATAGCATTCAAGTAC-ATTCATG-TTTTA-TCACCATATCTA----GGATTTAACCAT
TCAAGTATT-ACACGATAAC-GAAA-AATT-TACAT-AAAGT-A-AAACATTAAGATTCAAC------------------
------------------------------------AGA-AACTT-AT--A-AAAACCAG-GCG----------------
AAA-CTTAAGACCTAA-CAC-AA-AAATCCA--TAGGTTAAGTTATACCTTTATT-CAAAATCCTATCAA-AC-CC--AA
AT-ATTTAATGTA-GTAAGAGCCGA-
>UW110487
TATTCTTTGTA-A-------TATATG-TATAATAAT--------------------------------------------
--------------------------------------------------------------------TTTATATACA-T
ATATGTATTATCAACATT--------------------------------------------------------AATTTA
TATTAACCAT------ATCAT-ATAGCATTCAAGTAC-ATTCATG-TTTTA-TCACCATATCTA----GGATTTAACCAT
TCAAGTATT-ACACGATAAC-GAAA-AATT-TACAT-AAAGT-A-AAACATTAAGATTCAAC------------------
------------------------------------AAA-AACTT-AT--A-AAAACCAG-GCG----------------
AAA-CTTAAGACCTAA-CAC-AA-AAATCCA--TAGGTTAAGTTATACCTTTATT-CAAAATCCTATCAA-AC-CC--AA
AT-ATTTAATGTA-GTAAGAGCCGA-
>EU272879.1
TATTCTTTGTA-A-------TATATG-TATAATAAT--------------------------------------------
--------------------------------------------------------------------TTTATATACA-T
ATATGTATTATCAACATT--------------------------------------------------------AATTTA
TATTAACCAT------ATCAT-ATAGCATTCAAGTAC-ATTCATG-TTTTA-TCACCATATCTA----GGATTTAACCAT
TCAAGTGTT-ACATGATAAC-GAAA-AATT-TACAT-AAAGT-A-AAACATTAAGATTCAAC------------------
------------------------------------AAA-AACTT-AT--A-AAAACCAG-GCG----------------
AAA-CTTAAGACCTAA-CAC-AA-AAATCCA--TAGGTTAAGTTATACCTTTATT-CAAAATCCTATCAA-AC-CC--AA
AT-ATTTAATGTA-GTAAGAGCCGA-
>EU272892.1
TATTCTTTGTA-A-------TATATG-TATAATAAT--------------------------------------------
--------------------------------------------------------------------TTTATATACA-T
ATATGTATTATCAACATT--------------------------------------------------------AATTTA
TATTAACCAT------ATCAT-ATAGCATTCAAGTAC-ATTCATG-TTTTA-TCACCATATCTA----GGATTTAACCAT
TCAAGTGTT-ACACGATAAC-GAAA-AATT-TACAT-AAAGT-A-AAACATTAAGATTCAAC------------------
------------------------------------AAA-AACTT-AT--A-AAAACCAG-GCG----------------
AAA-CTTAAGACCTAA-CAC-AA-AAATCCA--TAGGTTAAGTTATACCTTTATT-CAAAATCCTATCAA-AC-CC--AA
AT-ATTTAATGTA-GTAAGAGCCGA-
>UW158658
TATTCTTTGTA-A-------TATATG-TATAATAAT--------------------------------------------
--------------------------------------------------------------------TTTATATACA-T
ATATGTATTATCAACATT--------------------------------------------------------AATTTA
TATTAACCAT------ATCAT-ATAGCATTCAAGTAC-ATTCATG-TTTTA-TCACCATATCTA----GGATTTAACCAT
TCAAGTGTT-ACACGATAAC-GAAA-AATT-TACAT-AAAGT-A-AAACATTAAGATTCAAC------------------
------------------------------------AAA-AACTT-AT--A-AAAACCAG-GCG----------------
AAA-CTTAAGACCTAA-CAC-AA-AAATCCA--TAGGTTAAGTTATACCTTTATT-CAAAATCCTATCAA-AC-CC--AA
AT-ATTTAATGTA-GTAAGAGCCGA-
>OR641521.1
TATTCTTTGTA-A-------TATATG-TATAATAAT--------------------------------------------
--------------------------------------------------------------------TTTATATACA-T
ATATGTATTATCAACATT--------------------------------------------------------AATTTA
TATTAACCAT------ATCAT-ATAGCATTCAAGTAC-ATTCATG-TTTTA-TCACCATATCTA----GGATTTAACCAT
TCAAGTGTT-ACACGATAAC-GAAA-AATT-TACAT-AAAGT-A-AAACATTAAGATTCAAC------------------
------------------------------------AAA-AACTT-AT--A-AAAACCAG-GCG----------------
AAA-CTTAAGACCTAA-CAC-AA-AAATCCA--TAGGTTAAGTTATACCTTTATT-CAAAATCCTATCAA-AC-TC--AA
AT-ATTTAATGTA-GTAAGAGCCGA-
>UW150239
TATTCTTTGTA-A-------TATATG-TATAATAAT--------------------------------------------
--------------------------------------------------------------------TTTATATACA-T
ATATGTATTATCAACATT--------------------------------------------------------AATTTA
TATTAACCAT------ATCAT-ATAGCATTCAAGTAC-ATTCATG-TTTTA-TCACCATATCTA----GGATTTAACCAT
TCAAGTGTT-ACACGATAAC-GAAA-AATT-TACAT-AAAGT-A-AAACATTAAGATTCAAC------------------
------------------------------------AAA-AACTT-AT--A-AAAACCAG-GCG----------------
AAA-CTTAAGACCTAA-CAC-AA-AAATCCA--TAGGTTAAGTTATACCTTTATT-CAAAATCCTATCAA-AC-TC--AA
AT-ATTTAATGTA-GTAAGAGCCGA-
>UW201258
TATTCTTTGTA-A-------TATATG-TATAATAAT--------------------------------------------
--------------------------------------------------------------------TTTATATACA-T
ATATGTATTATCAACATT--------------------------------------------------------AATTTA
TATTAACCAT------ATCAT-ATAGCATTCAAGTAC-ATTCATG-TTTTA-TCACCATATCTA----GGATTTAACCAT
TCAAGTGTT-ACATGATAAC-GAAA-AATT-TACAT-AAAGT-A-AAACATTAAGATTCAAC------------------
------------------------------------AAA-AACTT-AT--A-AAAACCAG-GCG----------------
AAA-CTTAAGACCTAA-CAC-AA-AAATCCA--TAGGTTAAGTTATACCTTTATT-CAAAATCCTATCAA-AC-TC--AA
AT-ATTTAATGTA-GTAAGAGCCGA-
>EU272887.1
TATTCTTTGTA-A-------TATATG-TATAATAAT--------------------------------------------
--------------------------------------------------------------------TTTATATACA-T
ATATGTATTATCAACATT--------------------------------------------------------AATTTA
TATTAACCAT------ATCAT-ATAGCATTCAAGTAC-ATTCATG-TTTTA-TCACCATATCTA----GGATTTAACCAT
TCAAGTGTT-ACACGATAAC-GAAA-AATT-TACAT-AGAGT-A-AAACATTAAGATTCAAC------------------
------------------------------------AAA-AGCTT-AT--A-AAAACCAG-GCG----------------
AAA-CTTAAGACCTAA-CAC-AA-AAATCCA--TAGGTTAAGTTATACCTTTATT-CAAAATCCTATCAA-AC-CC--AA
AT-ATTTAATGTA-GTAAGAGCCGA-
>UW158656
TATTCTTTGTA-A-------TATATG-TATAATAAT--------------------------------------------
--------------------------------------------------------------------TTTATATACA-T
ATATGTATTATCAACATT--------------------------------------------------------AATTTA
TATTAACCAT------ATCAT-ATAGCATTCAAGTAC-ATTCATG-TTTTA-TCACCATATCTA----GGATTTAACCAT
TCAAGTGTT-ACACGATAAC-GAAA-AATT-TACAT-AGAGT-A-AAACATTAAGATTCAAC------------------
------------------------------------AAA-AACTT-AT--A-AAAACCAG-GCG----------------
AAA-CTTAAGACCTAA-CAC-AA-AAATCCA--TAGGTTAAGTTATACCTTTATT-CAAAATCCTATCAA-AC-CC--AA
AT-ATTTAATGTA-GTAAGAGCCGA-
>NC_082767.1
TATTCTTTGTA-A-------TATATG-TATAATAAT--------------------------------------------
--------------------------------------------------------------------TTTATATACA-T
ATATGTATTATCAACATT--------------------------------------------------------AATTTA
TATTAACCAT------ATCAT-ATAGCATTCAAGTAC-ATTCATG-TTTTA-TCACCATATCTA----GGATTTAACCAT
TCAAGTGTT-ACACGATAAC-GAAA-GATT-TACAT-AAAGT-A-AAACATTAAGATTCAAC------------------
------------------------------------AGA-AACTT-AT--A-AAAACCAG-GCG----------------
AAA-CTTAAGACCTAA-CAC-AA-AAATCCA--TAGGTTAAGTTATACCTTTATT-CAAAATCCTATCAA-AC-CC--AA
AT-ATTTAATGTA-GTAAGAGCCGA-
>EU272886.1
TATTCTTTGTA-A-------TATATG-TATAATAAT--------------------------------------------
--------------------------------------------------------------------TTTATATACA-T
ATATGTATTATCAACATT--------------------------------------------------------AATTTA
TATTAACCAT------ATCAT-ATAGCATTCAAGTAC-ATTCATG-TTTTA-TCACCATATCTA----GGATTTAAGCAT
TCAAGTATT-ACATGATAAC-GAAA-AATT-TACAT-AAAGT-A-AAACATTAAGATTCAAC------------------
------------------------------------AAA-AACTT-AT--A-AAAACCAG-GCG----------------
AAA-CTTAAGACCTAA-CAC-AA-AAATCCA--TAGGTTAAGTTATACCTTTATT-CAAAATCCTATCAA-AC-CC--AA
AT-ATTTAATGTA-GTAAGAGCCGA-
>DQ678858-DQ678556
TATTCTTTGTA-A-------TATATG-TATAATAAT--------------------------------------------
--------------------------------------------------------------------TTTATATACA-T
ATATGTAATATCAACATT--------------------------------------------------------AATTTA
TATTAACCAT------ATCAT-ATAGCATTCAAGTAC-ATCTATG-TTTTA-TCACCATATCTA----GGATTAAACCAT
TCAAGTATT-GCTCGATAAC-GAAA-AATT-TACAT-AAAGT-A-AAAGATTAAAATTTAAC------------------
------------------------------------AAA-AACTT-AT--A-AAAACCAG-GCG----------------
AAA-CTTAAGACCTAA-CAC-AA-CAATCCA--TGGGTTAAGTTATACCTTTATT-CAAAATCCTATCAA-AT-TC--AA
AT-ATTTAATGTA-GTAAGAACCGA-
>NC_060710.1
TATTCTTTGTA-A-------TATATG-TATAATAAT--------------------------------------------
--------------------------------------------------------------------TTTATATACA-T
ATATGTATTATCAACATT--------------------------------------------------------AATTTA
TATTAACCAT------ATCAT-ATAGCATTCAAGTAC-ATCTATG-TTTTA-TCACCATATCTA----GGATTAAACCAT
TCAAGTATT-ACACGATAAC-GAAA-AATT-TACAT-AAAGT-A-AAGGATTAAAATTTAAC------------------
------------------------------------AAA-GACTT-AT--A-AAAACCAG-GCG----------------
AAA-CTTAAGACCTAA-CAC-AA-CAATCCA--TGGGTTAAGTTATACCTTTATT-CAAAATCCTATCAA-AT-TC--AA
AT-ATTTAATGTA-GTAAGAACCGA-
>UW112153
TATTCTTTGTA-A-------TATATG-TATAATAAT--------------------------------------------
--------------------------------------------------------------------TTTATATACA-T
ATATGTATTATCAACATT--------------------------------------------------------AATTTA
TATTAACCAT------ATCAT-ATAGCATTCAAGTAC-ATCTATG-TTTTA-TCACCATATCTA----GGATTAAACCAT
TCAAGTATT-ACACGATAAC-GAAA-AATT-TACAT-AAAGT-A-AAGGATTAAAATTTAAC------------------
------------------------------------AAA-GACTT-AT--A-AAAACCAG-GCG----------------
AAA-CTTAAGACCTAA-CAC-AA-CAATCCA--TGGGTTAAGTTATACCTTTATT-CAAAATCCTATCAA-AT-TC--AA
AT-ATTTAATGTA-GTAAGAACCGA-
>UW049037
TATTCTTTGTA-A-------TATATG-TATAATAAT--------------------------------------------
--------------------------------------------------------------------TTTATATACA-T
ATATGTATTATCAACATT--------------------------------------------------------AATTTA
TATTAACCAT------ATCAT-ATAGCATTCAAGTAC-ATCTATG-TTTTA-TCACCATATCTA----GGATTAAACCAT
TCAAGTATT-ACACGATAAC-GAAA-AATT-TACAT-AAAGT-A-AAAGATTAAAATTTAAC------------------
------------------------------------AAA-GACTT-AT--A-AAAACCAG-GCG----------------
AAA-CTTAAGACCTAA-CAC-AA-CAATCCA--TGGGTTAAGTTATACCTTTATT-CAAAATCCTATCAA-AT-TC--AA
AT-ATTTAATGTA-GTAAGAACCGA-
>UW112799
TATTCTTTGTA-A-------TATATG-TATAATAAT--------------------------------------------
--------------------------------------------------------------------TTTATATACA-T
ATATGTATTATCAACATT--------------------------------------------------------AATTTA
TATTAACCAT------ATCAT-ATAGCATTCAAGTAC-ATCTATG-TTTTA-TCACCATATCTA----GGATTAAACCAT
TCAAGTATT-ACACGATAAC-GAAG-AATT-TACAT-AAAGT-A-AAGGATTAAAATTTAAC------------------
------------------------------------AAA-GACTT-AT--A-AAAACCAG-GCG----------------
AAA-CTTAAGACCTAA-CAC-AA-CAATCCA--TGGGTTAAGTTATACCTTTATT-CAAAATCCTATCAA-AT-TC--AA
AT-ATTTAATGTA-GTAAGAACCGA-
>UW113239
TATTCTTTGTA-A-------TATATG-TATAATAAT--------------------------------------------
--------------------------------------------------------------------TTTATATACA-T
ATATGTATTATCAACATT--------------------------------------------------------AATTTA
TATTAACCAT------ATCAT-ATAGCATTCAAGTAC-ATCTATG-TTTTA-TCACCATATCTA----GGATTAAACCAT
TCAAGCATT-ACACGATAAC-GAAA-AATT-TACAT-AAAGT-A-AAGGATTAAAATTTAAC------------------
------------------------------------AAA-GACTT-AT--A-AAAACCAG-GCG----------------
AAA-CTTAAGACCTAA-CAC-AA-CAATCCA--TGGGTTAAGTTATACCTTTATT-CAAAATCCTATCAA-AT-TC--AA
AT-ATTTAATGTA-GTAAGAACCGA-
>UW113238
TATTCTTTGTA-A-------TATATG-TATAATAAT--------------------------------------------
--------------------------------------------------------------------TTTATATACA-T
ATATGTATTATCAACATT--------------------------------------------------------AATTTA
TATTAACCAT------ATCAT-ATAGCATTCAAGTAC-ATCTATG-TTTTA-TCACCATATCTA----GGATTAAACCAT
TCAAGTATT-ACACGATAAC-GAAA-AATT-TACAT-AAAGT-A-AAAGATTAAAATTTAAC------------------
------------------------------------AAA-GACTT-AT--A-AAAACCAG-GCG----------------
AAA-CTTAAGACCTAA-CAC-AA-CAATCCA--TGGGTTAAGTTATACCTTTATT-CAAAATCCTATCAA-AC-TC--AA
AT-ATTTAATGTA-GTAAGAACCGA-
>UW114061
TATTCTTTGTA-A-------TATATG-TATAATAAT--------------------------------------------
--------------------------------------------------------------------TTTATATACA-T
ATATGTATTATCAACATT--------------------------------------------------------AATTTA
TATTAACCAT------ATCAT-ATAGCATTCAAGTAC-ATCTATG-TTTTA-TCACCATATCTA----GGATTAAACCAT
TCAAGTATT-ACACGATAAC-GAAA-AATT-TACAT-AAAGT-A-AAAGATCAAAATTTAAC------------------
------------------------------------AAA-GACTT-AT--A-AAAACCAG-GCG----------------
AAA-CTTAAGACCTAA-CAC-AA-CAATCCA--TGGGTTAAGTTATACCTTTATT-CAAAATCCTATCAA-AT-TC--AA
AT-ATTTAATGTA-GTAAGAACCGA-
>OR482534.1
TATTCTTTGTA-A-------TATATG-TATAATAAT--------------------------------------------
--------------------------------------------------------------------TTTATATACA-T
ATATGTATTATCAACATT--------------------------------------------------------AATTTA
TATTAACCAT------ATCAT-ATAGCATTCAAGTAC-ATCTATG-TTTTA-TCACCATATCTA----GGATTAAACCAT
TCAAGTATT-ACACGATAAC-GAAA-AATT-TACAT-AAAGT-A-AAGAATTAAAATTTAAC------------------
------------------------------------AAA-GACTT-AT--A-AAGACCAG-GCG----------------
AAA-CTTAAGACCTAA-CAC-AA-CAATCCA--TGGGTTAAGTTATACCTTTATT-CAAAATCCTATCAA-AT-TC--AA
AT-ATTTAATGTA-GTAAGAACCGA-
>UW112798
TATTCTTTGTA-A-------TATATG-TATAATAAT--------------------------------------------
--------------------------------------------------------------------TTTATATACA-T
ATATGTATTATCAACATT--------------------------------------------------------AATTTA
TATTAACCAT------ATCAT-ATAGCATTCAAGTAC-ATCTATG-TTTTA-TCACCATATCTA----GGATTAAACCAT
TCAAGTATT-ACACGATAAC-GAAA-AATT-TACAT-AAAGT-A-AAGAATTAAAATTTAAC------------------
------------------------------------AAA-GACTT-AT--A-AAGACCAG-GCG----------------
AAA-CTTAAGACCTAA-CAC-AA-CAATCCA--TGGGTTAAGTTATACCTTTATT-CAAAATCCTATCAA-AT-TC--AA
AT-ATTTAATGTA-GTAAGAACCGA-
>UW151121
TATTCTTTGTA-A-------TATATG-TATAATAAT--------------------------------------------
--------------------------------------------------------------------TTTATATACA-T
ATATGTATTATCAACATT--------------------------------------------------------AATTTA
TATTAACCAT------ATCAT-ATAGCATTCAAGTAC-ATCTATG-TTTTA-TCACCATATCTA----GGATTAAACCAT
TCAAGTATT-ACACGATAAC-GAAA-AATT-TACAT-AAAGT-A-AAGAATTAAAATTTAAC------------------
------------------------------------AAA-GACTT-AT--A-AAAACCAG-GCG----------------
AAA-CTTAAGACCTAA-CAC-AA-CAATCCA--TGGGTTAAGTTATACCTTTATT-CAAAATCCTATCAA-AT-TC--AA
AT-ATTTAATGTA-GTAAGAACCGA-
>UW112802
TATTCTTTGTA-A-------TATATG-TATAATAAT--------------------------------------------
--------------------------------------------------------------------TTTATATACA-T
ATATGTATTATCAACATT--------------------------------------------------------AATTTA
TATTAACCAT------ATCAT-ATAGCATTCAAGTAC-ATCTATG-TTTTA-TCACCATATCTA----GGATTAAACCAT
TCAAGTATT-ACACGATAAC-GAAA-AATT-TACAT-AAAGT-A-AAGAATTAAAATTTAAC------------------
------------------------------------AAA-GACTT-AT--A-AAAACCAG-GCG----------------
AAA-CTTAAGACCTAA-CAC-AA-CAATCCA--TGGGTTAAGTTATACCTTTACT-CAAAATCCTATCAA-AT-TC--AA
AT-ATTTAATGTA-GTAAGAACCGA-
>AY345611.1
TATTCTTTGTA-A-------TATATG-TATAATAAT--------------------------------------------
--------------------------------------------------------------------TTTATATACA-T
ATATGTATTATCAACATT--------------------------------------------------------AATTTA
TATTAACCAT------ATCAT-ATAGCATTCAAGTAC-ATTAATG-TTTTA-TTACCATATCTA----GGATTTAACCAT
TCAAGTCTT-GTACAATAAT-GAAA-ATTT-TACAC-AAAGC-A-TAACAATAACATGTAAC------------------
------------------------------------AAA-CACTT-AT--A-GACACCGG-GAG----------------
AAA-CTTAAGATTTAA-TAC-AA-AAATTCA--TAGGTTAAGTTATACCTTTATT-CAAAATCCCGTCAA-AC-TC--AA
AT-ATTTAATGTA-GTAAGAGCCGA-
>AY345612.1
TATTCTTTGTA-A-------TATATG-TATAATAAT--------------------------------------------
--------------------------------------------------------------------TTTATATACA-T
ATATGTATTATCAACATT--------------------------------------------------------AATTTA
TATTAACCAT------ATCAT-ATAGCATTCAAGTAC-ATTAATG-TTTTA-TTACCATATCTA----GGATTTAACCAT
TCAAGTCTT-ATACAATAAT-GAAA-ATTT-TACAC-AAAGC-A-TAACAATAATATGTAAC------------------
------------------------------------AAA-CACTT-AT--A-GACACCGG-GAG----------------
AAA-CTTAAGATTTAA-TAC-AA-AAATTCA--TAGGTTAAGTTATACCTTTATT-CAAAATCCCGTCAA-AC-TC--AA
AT-ATTTAATGTA-GTAAGAGCCGA-
>AY345616.1
TATTCTTTGTA-A-------TATATG-TATAATAAT--------------------------------------------
--------------------------------------------------------------------TTTATATACA-T
ATATGTATTATCAACATT--------------------------------------------------------AATTTA
TATTAACCAT------ATCAT-ATAGCATTCAAGTAC-ATTAATG-TTTTA-TTACCATATCTA----GGATTTAACCAT
TCAAGTCTT-ATACAATAAT-GAAA-ATTT-TACAC-AAAGC-A-TAACAATAACATGTAAC------------------
------------------------------------AAA-CACTT-AT--A-GACACCGG-GAG----------------
AAA-CTTAAGATTTAA-TAC-AA-AAGTTCA--TAAGTTAAGTTATACCTTTATT-CAAAATCCCGTCAA-AC-TC--AA
AT-ATTTAATGTA-GTAAGAGCCGA-
>AY345630.1
TATTCTTTGTA-A-------TATATG-TATAATAAT--------------------------------------------
--------------------------------------------------------------------TTTATATACA-T
ATATGTATTATCAACATT--------------------------------------------------------AATTTA
TATTAACCAT------ATCAT-ATAGCATTCAAGTAC-ATTAATG-TTTTA-TTACCATATCTA----GGATTTAACCAT
TCAAGTCTT-ATACAATAAT-GAAA-ATTT-TACAC-AAAGC-A-TAACAACAACATGTAAC------------------
------------------------------------AAA-CACCT-AT--A-GACACCGG-AAG----------------
AAA-CTTAAGATTTAA-TAC-AA-AAATTCA--TAAGTCAAGTTATACCTTTATT-CAAAATCCCGTCAA-AC-TC--AA
AT-ATTTAATGTA-GTAAGAGCCGA-
>AY345631.1
TATTCTTTGTA-A-------TATATG-TATAATAAT--------------------------------------------
--------------------------------------------------------------------TTTATATACA-T
ATATGTATTATCAACATT--------------------------------------------------------AATTTA
TATTAACCAT------ATCAT-ATAGCATTCAAGTAC-ATTAATG-TTTTA-TTACCATATCTA----GGATTTAACCAT
TCAAGTCTT-ATACAATAAT-GAAA-ATTT-TACAC-AAAGC-A-TAACAATAACATGTAAC------------------
------------------------------------AAA-CACCT-AT--A-GACACCGG-AAG----------------
AAA-CTTAAGATTTAA-TAC-AA-AAATTCA--TAAGTCAAGTTATACCTTTATT-CAAAATCCCGTCAA-AC-TC--AA
AT-ATTTAATGTA-GTAAGAGCCGA-
>AY345675.1
TATTCTTTGTA-A-------TATATG-TATAATAAT--------------------------------------------
--------------------------------------------------------------------TTTATATACA-T
ATATGTATTATCAACATT--------------------------------------------------------AATTTA
TATTAACCAT------ATCAT-ATAGCATTCAAGTAC-ATTAATG-TTTTA-TTACCATATCTA----GGATTTAACCAT
TCAAGTCTT-ACACAATAAT-GAAA-ATTT-TACAC-AAAGC-A-TAACAACAATATGTAAC------------------
------------------------------------AAA-CACCT-AT--A-GACACCGG-AAG----------------
AAA-CTTAAGATTTAA-TAC-AA-AAATTCA--TAAGTCAAGTTATACCTTTATT-CAAAATCCCGTCAA-AC-TC--AA
AT-ATTTAATGTA-GTAAGAGCCGA-
>AY345676.1
TATTCTTTGTA-A-------TATATG-TATAATAAT--------------------------------------------
--------------------------------------------------------------------TTTATATACA-T
ATATGTATTATCAACATT--------------------------------------------------------AATTTA
TATTAACCAT------ATCAT-ATAGCATTCAAGTAC-ATTAATG-TTTTA-TTACCATATCTA----GGATTTAACCAT
TCAAGTCTT-ATACAATAAT-GAAA-ATTT-TACAC-AAAGC-A-TAACAATAATATGTAAC------------------
------------------------------------AAA-CACCT-AT--A-GACACCGG-AAG----------------
AAA-CTTAAGATTTAA-TAC-AA-AAATTCA--TAAGTTAAGTTATACCTTTATT-CAAAATCCCGTCAA-AC-TC--AA
AT-ATTTAATGTA-GTAAGAGCCGA-
>AY345824.1
TATTCTTTGTA-A-------TATATG-TATAATAAT--------------------------------------------
--------------------------------------------------------------------TTTATATACA-T
ATATGTATTATCAACATT--------------------------------------------------------AATTTA
TATTAACCAT------ATCAT-ATAGCATTCAAGTAC-ATTAATG-TTTTA-TTACCATATCTA----GGATTTAACCAT
TCAAGTCTT-ATACAATAAT-GAAA-ATTT-TACAC-AAAGC-A-TAACAATAATATGTAAC------------------
------------------------------------AAA-CACCT-AT--A-GACACCAG-GAG----------------
AAA-CTTAAGATTTAA-TAC-AA-AAATTCA--TAAGTTAAGTTATACCTTTATT-CAAAATCCCGTCAA-AC-TC--AA
AT-ATTTAATGTA-GTAAGAGCCGA-
>AY345681.1
TATTCTTTGTA-A-------TATATG-TATAATAAT--------------------------------------------
--------------------------------------------------------------------TTTATATACA-T
ATATGTATTATCAACATT--------------------------------------------------------AATTTA
TATTAACCAT------ATCAT-ATGGCATTCAAGTAC-ATTAATG-TTTTA-TTACCATATCTA----GGATTTAACCAT
TCAAGTCTT-ATACAATAAT-GAAA-ATTT-TACAC-AAAGC-A-TAACAATAATATGTAAC------------------
------------------------------------AAA-CATCT-AT--A-GACACCGG-GAG----------------
AAA-CTTAAGATTTAA-TAC-AG-AAATTCA--TAAGTTAAGTTATACCTTTATT-CAAAATCCCGTCAA-AC-TC--AA
AT-ATTTAATGTA-GTAAGAGCCGA-
>AY345714.1
TATTCTTTGTA-A-------TATATG-TATAATAAT--------------------------------------------
--------------------------------------------------------------------TTTATATACA-T
ATATGTATTATCAACATT--------------------------------------------------------AATTTA
TATTAACCAT------ATCAT-ATAGCATTCAAGTAC-ATTAATG-TTTTA-TTACCATATCTA----GGATTTAACCAT
TCAAGTCTT-ATACAATAAT-GAAA-ATTT-TACAC-AAAGC-A-TAACAATAATATGTAAC------------------
------------------------------------AAA-CATCT-AT--A-GACACCGG-GAG----------------
AAA-CTTAAGATTTAA-TAC-AG-AAATTCA--TAAGTTAAGTTATACCTTTATT-CAAAATCCCGTCAA-AC-TC--AA
AT-ATTTAATGTA-GTAAGAGCCGA-
>AY345701.1
TATTCTTTGTA-A-------TATATG-TATAATAAT--------------------------------------------
--------------------------------------------------------------------TTTATATACA-T
ATATGTATTATCAACATT--------------------------------------------------------AATTTA
TATTAACCAT------ATCAT-ATAGCATTCAAGTAC-ATTAATG-TTTTA-TTACCATATCTA----GGATTTAACCAT
TCAAGTCTT-ATACAATAAT-GAAA-ATTT-TACAC-AAAGC-A-TAACAATAATATGTAAC------------------
------------------------------------AAA-CATCT-AT--A-GACACCGG-GAG----------------
AAA-CTTAAGATTTAA-CAC-AA-AAATTCA--TAAGTTAAGTTATACCTTTATT-CAAAATCCCGTCAA-AC-TC--AA
AT-ATTTAATGTA-GTAAGAGCCGA-
>AY345716.1
TATTCTTTGTA-A-------TATATG-TATAATAAT--------------------------------------------
--------------------------------------------------------------------TTTATATACA-T
ATATGTATTATCAACATT--------------------------------------------------------AATTTA
TATTAACCAT------ATCAT-ATAGCATTCAAGTAC-ATTAATG-TTTTA-TTACCATATCTA----GGATTTAACCAT
TCAAGTCTT-ATACAATAAT-GAAA-ATTT-TACAC-AAAGC-A-TAACAATAATATGTAAC------------------
------------------------------------AAA-CATCT-AT--A-GACACCGG-GAG----------------
AAA-CTTAAGATTTAA-TAC-AA-AAATTCA--TAAGTTAAGTTATACCTTTATT-CAAAATCCCGTCAA-AC-TC--AA
AT-ATTTAATGTA-GTAAGAGCCGA-
>AY345717.1
TATTCTTTGTA-A-------TATATG-TATAATAAT--------------------------------------------
--------------------------------------------------------------------TTTATATACA-T
ATATGTATTATCAACATT--------------------------------------------------------AATTTA
TATTAACCAT------ATCAT-ATAGCATTCAAGTAC-ATTAATG-TTTTA-TTACCATATCTA----GGATTTAACCAT
TCAAGTCTT-ATACAATAAT-GAAA-ATTT-TACAC-AAAGC-A-TAATAATAATATGTAAC------------------
------------------------------------AAA-CATCT-AT--A-GACACCGG-GAG----------------
AAA-CTTAAGATTTAA-CAC-AA-AAATTCA--TAAGTTAAGTTATACCTTTATT-CAAAATCCCGTCAA-AC-TC--AA
AT-ATTTAATGTA-GTAAGAGCCGA-
>AY345819.1
TATTCTTTGTA-A-------TATATG-TATAATAAT--------------------------------------------
--------------------------------------------------------------------TTTATATACA-T
ATATGTATTATCAACATT--------------------------------------------------------AATTTA
TATTAACCAT------ATCAT-ATAGCATTCAAGTAC-ATTAATG-TTTTA-TTACCATATCTA----GGATTTAACCAT
TCAAGTCTT-ATACAATAAT-GAAA-ATTT-TACAC-AAAGC-A-TAACAATAATATGTAAC------------------
------------------------------------AAA-CACCT-AT--A-GACACCGG-GAG----------------
AAA-CTTAAGATTTAA-CAC-AA-AAATTCA--TAAGTTAAGTTATACCTTTATT-CAAAATCCTGTCAA-AC-TC--AA
AT-ATTTAATGTA-GTAAGAGCCGA-
>AY345826.1
TATTCTTTGTA-A-------TATATG-TATAATAAT--------------------------------------------
--------------------------------------------------------------------TTTATATACA-T
ATATGTATTATCAACATT--------------------------------------------------------AATTTA
TATTAACCAT------ATCAT-ATAGCATTCAAGTAC-ATTAATG-TTTTA-TTACCATATCTA----GGATTTAACCAT
TCAAGTCTT-ATACAATAAT-GAAA-ATTT-TACAC-AAAGC-A-TAACAATAATATGTAAC------------------
------------------------------------AAA-CACCT-AT--A-GACACCGG-GAG----------------
AAA-CTTAAGATTTAA-CAC-AA-AAATTCA--TAAGTTAAGTTATACCTTTATT-CAAAATCCCGTCAA-AC-TC--AA
AT-ATTTAATGTA-GTAAGAGCCGA-
>UW156300
TATTCTTTGTA-A-------TATATG-TATAATAAT--------------------------------------------
--------------------------------------------------------------------TTTATATACA-T
ATATGTATTATCAACATT--------------------------------------------------------AATTTA
TATTAACCAT------ATCAT-ATAGCATTCAGGTAC-ATTAATG-TTTTA-TTACCATATCTA----GGATTTAACCAT
TCAAGTCTT-ATACAATAAT-GAAA-ATTT-TACAC-AAAGC-A-TAACAATAATATGTAAC------------------
------------------------------------AAA-CACCT-AT--A-GACACCGG-GAG----------------
AAA-CTTAAGATTTAA-CAC-AA-AAATTCA--TAAGTTAAGTTATACCTTTATT-CAAAATCCCGTCAA-AC-TC--AA
AT-ATTTAATGTA-GTAAGAGCCGA-
>AY345719.1
TATTCTTTGTA-A-------TATATG-TATAATAAT--------------------------------------------
--------------------------------------------------------------------TTTATATACA-T
ATATGTATTATCAACATT--------------------------------------------------------AATTTA
TATTAACCAT------ATCAT-ATAGCATTCAAGTAC-ATTAATG-TTTTA-TTACCATATCTA----GGATTTAACCAT
TCAAGTCTT-ATACAATAAT-GAAG-ATTT-TACAC-AAAGC-A-TAACAATAATATGTAAC------------------
------------------------------------AAA-CACCT-AT--A-GACACCGG-GAG----------------
AAA-CTTAAGATTTAA-CAC-AA-AAATTCA--TAAGTTAAGTTATACCTTTATT-CAAAATCCCGTCAA-AC-TC--AA
AT-ATTTAATGTA-GTAAGAGCCGA-
>AY345723.1
TATTCTTTGTA-A-------TATATG-TATAATAAT--------------------------------------------
--------------------------------------------------------------------TTTATATACA-T
ATATGTATTATCAACATT--------------------------------------------------------AATTTA
TATTAACCAT------ATCAT-ATAGCATTCAAGTAC-ATTAATG-TTTTA-TTACCATATCTA----GGATTTAACCAT
TCAAGTCTT-ATACAATAAT-GAAG-ATTT-TACAC-AAAGC-A-TAACAATAATATGTAAC------------------
------------------------------------AAA-CACCT-AT--A-GACACCGG-GAG----------------
AAA-CTTAAGATTTAA-TAC-AA-AAATTCA--TAAGTTAAGTTATACCTTTATT-CAAAATCCCGTCAA-AC-TC--AA
AT-ATTTAATGTA-GTAAGAGCCGA-
>AY345733.1
TATTCTTTGTA-A-------TATATG-TATAATAAT--------------------------------------------
--------------------------------------------------------------------TTTATATACA-T
ATATGTATTATCAACATT--------------------------------------------------------AATTTA
TATTAACCAT------ATCAT-ATAGCATTCAAGTAC-ATTAATG-TTTTA-TTACCATATCTA----GGATTTAACCAT
TCAAGTCTT-ATACAATAAT-GAAG-ATTT-TACAC-AAAGC-A-TAACAATAATATGTAAC------------------
------------------------------------AAA-CACTT-AT--A-GACACCGG-GAG----------------
AAA-CTTAAGATTTAA-CAC-AA-AAATTCA--TAAGTTAAGTTATACCTTTATT-CAAAATCCCGTCAA-AC-TC--AA
AT-ATTTAATGTA-GTAAGAGCCGA-
>AY345738.1
TATTCTTTGTA-A-------TATATG-TATAATAAT--------------------------------------------
--------------------------------------------------------------------TTTATATACA-T
ATATGTATTATCAACATT--------------------------------------------------------AATTTA
TATTAACCAT------ATCAT-ATAGCATTCAAGTAC-ATTAATG-TTTTA-TTACCATATCTA----GGATTTAACCAT
TCAAGTCTT-ATACAATAAT-GAAG-ATTT-TATAC-AAAGC-A-TAACAATAATATGTAAC------------------
------------------------------------AAA-CACCT-AT--A-GACACCGG-GAG----------------
AAA-CTTAAGATTTAA-CAC-AA-AAATTCA--TAAGTTAAGTTATACCTTTATT-CAAAATCCCGTCAA-AC-TC--AA
AT-ATTTAATGTA-GTAAGAGCCGA-
>AY345850.1
TATTCTTTGTA-A-------TATATG-TATAATAAT--------------------------------------------
--------------------------------------------------------------------TTTATATACA-T
ATATGTATTATCAACATT--------------------------------------------------------AATTTA
TATTAACCAT------ATCAT-ATAGCATTCAAGTAC-ATTAATG-TTTTA-TTACCATATCTA----GGATTTAACCAT
TCAAGCCTT-ATACAATAAT-GAAG-ATTT-TATAC-AAAGC-A-TAACAATAATATGTAAC------------------
------------------------------------AAA-CACCT-AT--A-GACACCGG-GAG----------------
AAA-CTTAAGATTTAA-CAC-AA-AAATTCA--TAAGTTAAGTTATACCTTTATT-CAAAATCCCGTCAA-AC-TC--AA
AT-ATTTAATGTA-GTAAGAGCCGA-
>AY345715.1
TATTCTTTGTA-A-------TATATG-TATAATAAT--------------------------------------------
--------------------------------------------------------------------TTTATATACA-T
ATATGTATTATCAACATT--------------------------------------------------------AATTTA
TATTAACCAT------ATCAT-ATAGCATTCAAGTAC-ATTAATG-TTTTA-TTACCATATCTA----GGATTTAACCAT
TCAAGTCTT-ATACAATAAT-GAAA-ATTT-TACAC-AAAGC-A-TAACAATAATATGTAAC------------------
------------------------------------AAA-CATCT-AT--A-GACACCGG-GAG----------------
AAA-TTTAAGATTTAA-TAC-AG-AAATTCG--TAAGTTAAGTTATACCTTTATT-CAAAATCCCGTCAA-AC-TC--AA
AT-ATTTAATGTA-GTAAGAGCCGA-
>AY345849.1
TATTCTTTGTA-A-------TATATG-TATAATAAT--------------------------------------------
--------------------------------------------------------------------TTTATATACA-T
ATATGTATTATCAACATT--------------------------------------------------------AATTTA
TATTAACCAT------ATCAT-ATAGCATTCAAGTAC-ATTAATG-TTTTA-TTACCATATCTA----GGATTTAACCAT
TCAAGTCTT-ATACAATAAT-GAAG-ATTT-TACAC-AAAGC-A-TAACAATAATATGTAAC------------------
------------------------------------AAA-CACCT-AT--A-GACACCGG-GAG----------------
AAA-TTTAAGATTTAA-TAC-AG-AAATTCA--TAAGTTAAGTTATACCTTTATT-CAAAATCCCGTCAA-AC-TC--AA
AT-ATTTAATGTA-GTAAGAGCCGA-
>AY345718.1
TATTCTTTGTA-A-------TATATG-TATAATAAT--------------------------------------------
--------------------------------------------------------------------TTTATATACA-T
ATATGTATTATCAACATT--------------------------------------------------------AATTTA
TATTAACCAT------ATCAT-ATAGCATTCAAGTAC-ATTAATG-TTTTA-TTACCATATCTA----GGATTTAACCAT
TCAAGTCTT-ATACAATAAT-GAAG-ATTT-TACAC-AAAGC-A-TAACAATAATATGTAAC------------------
------------------------------------AAA-CATCT-AT--A-GACACCGG-GAG----------------
AAG-CTTAAGATTTAA-CAC-AA-AAATTCA--TAAGTTAAGTTATACCTTTATT-CAAAATCCCGTCAA-AC-TC--AA
AT-ATTTAATGTA-GTAAGAGCCGA-
>AY345728.1
TATTCTTTGTA-A-------TATATG-TATAATAAT--------------------------------------------
--------------------------------------------------------------------TTTATATACA-T
ATATGTATTATCAACATT--------------------------------------------------------AATTTA
TATTAACCAT------ATCAT-ATAGCATTCAAGTAC-ATTAATG-TTTTA-TTACCATATCTA----GGATTTAACCAT
TCAAGTCTT-ATACAATAAT-GAAA-ATTT-TACAC-AAAGC-A-TAATAATAATATGTAAC------------------
------------------------------------AAA-CACCT-AT--A-GACACCGG-GAG----------------
AAA-CTTAAGATTTAA-CAC-AA-AAATCCA--TAAGTTAAGTTATACCTTTATT-CAAAATCCCGTCAA-AC-TC--AA
AT-ATTTAATGTA-GTAAGAGCCGA-
>AY345732.1
TATTCTTTGTA-A-------TATATG-TATAATAAT--------------------------------------------
--------------------------------------------------------------------TTTATATACA-T
ATATGTATTATCAACATT--------------------------------------------------------AATTTA
TATTAACCAT------ATCAT-ATAGCATTCAAGTAC-ATTAATG-TTTTA-TTACCATATCTA----GGATTTAACCAT
TCAAGTCTT-ATACAATAAT-GAAA-ATTT-TACAC-AAAGC-A-TAACAATAATATGTAAC------------------
------------------------------------AAA-CACTT-AT--A-GACACCGG-GAG----------------
AAA-CTTAAGATTTAA-CAC-AA-AAATTCA--TAAGTTAAGTTATACCTTTATT-CAAAATCCCGTCAA-AC-CC--AA
AT-ATTTAATGTA-GTAAGAGCCGA-
>AY345727.1
TATTCTTTGTA-A-------TATATG-TATAATAAT--------------------------------------------
--------------------------------------------------------------------TTTATATACA-T
ATATGTATTATCAACATT--------------------------------------------------------AATTTA
TATTAACCAT------ATCAT-ATAGCATTCAAGTAC-ATTAATG-TTTTA-TTACCATATCTA----GGATTTAACCAT
TCAAGTCTT-ATACAGTAAT-GAAG-ATTT-TACAC-AAAGC-A-TAACAATAATATCTAAC------------------
------------------------------------AAA-CACCT-AT--A-GACACCGG-GAG----------------
AAA-CTTAAGATTTAA-CAC-AA-AAATTCA--TAAGTTAAGTTATACCTTTATT-CAAAATCCCGTCAA-AC-TC--AA
AT-ATTTAATGTA-GTAAGAGCCGA-
>AY345799.1
TATTCTTTGTA-A-------TATATG-TATAATAAT--------------------------------------------
--------------------------------------------------------------------TTTATATACA-T
ATATGTATTATCAACATT--------------------------------------------------------AATTTA
TATTAACCAT------ATCAT-ATAGCATTCAAGTAC-ATTAATG-TTTTA-TTACCATATCTA----GGATTTAACCAT
TCAAGTCTT-ATACAATAAT-GAAA-ATTT-TACAC-AAAGC-A-TAACAATAATATCTAAC------------------
------------------------------------AAA-CACCT-AT--A-GACACCGG-GAG----------------
AAA-CTTAAGATTTAA-CAC-AA-AAATTCA--TAAGTTAAGTTATACCTTTATT-CAAAATCCCGTCAA-AC-TC--AA
AT-ATTTAATGTA-GTAAGAGCCGA-
>AY345800.1
TATTCTTTGTA-A-------TATATG-TATAATAAT--------------------------------------------
--------------------------------------------------------------------TTTATATACA-T
ATATGTATTATCAACATT--------------------------------------------------------AATTTA
TATTAACCAT------ATCAT-ATAGCATTCAAGTAC-ATTAATG-TTTTA-TTACCATATCTA----GGATTTAACCAT
TCAAGTCTT-ATACAATAAT-GAAA-ATTT-TACAC-AAAGC-A-TAACAATAATATCTAAC------------------
------------------------------------AAA-CACCT-AT--A-GACACCGG-GAG----------------
AAA-TTTAAGATTTAA-CAC-AA-AAATTCA--TAAGTTAAGTTATACCTTTATT-CAAAATCCCGTCAA-AC-TC--AA
AT-ATTTAATGTA-GTAAGAGCCGA-
>AY345805.1
TATTCTTTGTA-A-------TATATG-TATAATAAT--------------------------------------------
--------------------------------------------------------------------TTTATATACA-T
ATATGTATTATCAACATT--------------------------------------------------------AATTTA
TATTAACCAT------ATCAT-ATAGCATTCAAGTAC-ATTAATG-TTTTA-TTACCATATCTA----GGATTTAACCAT
TCAAGTCTT-ATACAATAAT-GAAA-ATTT-TACAC-GAAGC-A-TAACAATAATATCTAAC------------------
------------------------------------AAA-CACCT-AT--A-GACACCGG-GAG----------------
AAA-CTTAAGATTTAA-CAC-AA-AAATTCA--TAAGTTAAGTTATACCTTTATT-CAAAATCCCGTCAA-AC-TC--AA
AT-ATTTAATGTA-GTAAGAGCCGA-
>AY345808.1
TATTCTTTGTA-A-------TATATG-TATAATAAT--------------------------------------------
--------------------------------------------------------------------TTTATATACA-T
ATATGTATTATCAACATT--------------------------------------------------------AATTTA
TATTAACCAT------ATCAT-ATAGCATTCAAGTAC-ATTAATG-TTTTA-TTACCATATCTA----GGATTTAACCAT
TCAAGTCTT-ATACAATAAT-GAAA-ATTT-TACAC-AAAGC-A-TAACAATAATATCTAAC------------------
------------------------------------AAA-CACCT-AT--A-GACACCGG-GAG----------------
AAA-CTTAAGATTTAA-CAC-AA-AAATTCA--TAAGTTAAGTTATACCTTTATT-CAAAATCCTGTCAA-AC-TC--AA
AT-ATTTAATGTA-GTAAGAGCCGA-
>AY345811.1
TATTCTTTGTA-A-------TATATG-TATAATAAT--------------------------------------------
--------------------------------------------------------------------TTTATATACA-T
ATATGTATTATCAACATT--------------------------------------------------------AATTTA
TATTAACCAT------ATCAT-ATAGCATTCAAGTAC-ATTAATG-TTTTA-TTACCATATCTA----GGATTTAACCAT
TCAAGTCTT-ATACAATAAT-GAAA-GTTT-TACAC-AAAGC-A-TAACAATAATATCTAAC------------------
------------------------------------AAA-CACCT-AT--A-GACACCGG-GAG----------------
AAA-CTTAAGATTTAA-CAC-AA-AAATTCA--TAAGTTAAGTTATACCTTTATT-CAAAATCCTGTCAA-AC-TC--AA
AT-ATTTAATGTA-GTAAGAGCCGA-
>AY345812.1
TATTCTTTGTA-A-------TATATG-TATAATAAT--------------------------------------------
--------------------------------------------------------------------TTTATATACA-T
ATATGTATTATCAACATT--------------------------------------------------------AATTTA
TATTAACCAT------ATCAT-ATAGCATTCAAGTAC-ATTAATG-TTTTA-TTACCATATCTA----GGATTTAACCAT
TCAAGTCTT-ATATAATAAT-GAAA-ATTT-TACAC-AAAGC-A-TAACAATAATATCTAAC------------------
------------------------------------AAA-CACCT-AT--A-GACACCGG-GAG----------------
AAA-CTTAAGATTTAA-CAC-AA-AAATTCA--TAAGTTAAGTTATACCTTTATT-CAAAATCCTGTCAA-AC-TC--AA
AT-ATTTAATGTA-GTAAGAGCCGA-
>AY345813.1
TATTCTTTGTA-A-------TATATG-TATAATAAT--------------------------------------------
--------------------------------------------------------------------TTTATATACA-T
ATATGTATTATCAACATT--------------------------------------------------------AATTTA
TATTAACCAT------ATCAT-ATAGCATTCAAGTAC-ATTAATG-TTTTA-TTACCATATCTA----GGATTTAACCAT
TCAAGTCTT-ATACAATAAT-GAAA-ATTT-TACAC-AAAGC-A-TAACAATAATATCTAAC------------------
------------------------------------AAA-CATCT-AT--A-GACACCGG-GAG----------------
AAA-CTTAAGATTTAA-CAC-AA-AAATTCA--TAAGTTAAGTTATACCTTTATT-CAAAATCCTGTCAA-AC-TC--AA
AT-ATTTAATGTA-GTAAGAGCCGA-
>AY345816.1
TATTCTTTGTA-A-------TATATG-TATAATAAT--------------------------------------------
--------------------------------------------------------------------TTTATATACA-T
ATATGTATTATCAACATT--------------------------------------------------------AATTTA
TATTAACCAT------ATCAT-ATAGCATTCAAGTAC-ATTAATG-TTTTA-TTACCATATCTA----GGATTTAACCAT
TCAAGTCTT-ATACAATAAT-GAAA-ATTT-TACAC-AAAGC-A-TAACAATAATATCTAAC------------------
------------------------------------AAA-CACCT-AT--A-GACACCGG-GAG----------------
AAA-CTTAAGATTTAA-CAC-AA-AAATTCA--TAAGTTAAGTTATACCTTTATT-CAAAATCCTGTCAG-AC-TC--AA
AT-ATTTAATGTA-GTAAGAGCCGA-
>DQ678863-DQ678561
TATTCTTTGTA-A-------TATATG-TATAATAAT--------------------------------------------
--------------------------------------------------------------------TTTATATACA-T
ATATGTATTATCAACATT--------------------------------------------------------AATTTA
TATTAACCAT------ATCAT-ATAGCATTCAAGTAC-ATTAATG-TTTTA-TTACCATATCTA----GGATTTAACCAT
TCAAGTCTT-ATACAATAAT-GAAA-ATTT-TACAC-AAAGC-A-TAACAATAATATCTAAC------------------
------------------------------------AAA-CACCT-AT--A-GACACCGG-GAG----------------
AAA-CTTAAGATTTAA-CAC-AA-AAATTCA--TAAGTTAAGTTATACCTTTATT-CAAAATCCTATCAA-AC-TC--AA
AT-ATTTAATGTA-GTAAGAGCCGA-
>AY345806.1
TATTCTTTGTA-A-------TATATG-TATAATAAT--------------------------------------------
--------------------------------------------------------------------TTTATATACA-T
ATATGTATTATCAACATT--------------------------------------------------------AATTTA
TATTAACCAT------ATCAT-ATAGCATTCAAGTAC-ATTAATG-TTTTA-TTACCATATCTA----GGATTTAACCAT
TCAAGTCTT-ATACAATAAT-GAAA-ATTT-TACAC-GAAGC-A-TAACAATAATATCTAAC------------------
------------------------------------AAA-CACCT-AT--A-GACACCGG-GAG----------------
AAA-CTTAAGATTTAA-CAC-AA-AAATTCG--TAAGTCAAGTTATACCTTTATT-CAAAATCCCGTCAA-AC-TC--AA
AT-ATTTAATGTA-GTAAGAGCCGA-
>AY345795.1
TATTCTTTGTA-A-------TATATG-TATAATAAT--------------------------------------------
--------------------------------------------------------------------TTTATATACA-T
ATATGTATTATCAACATT--------------------------------------------------------AATTTA
TATTAACCAT------ATCAT-ATAGCATTCAAGTAC-ATTAATG-TTTTA-TTAACATATCTA----GGATTTAACCAT
TCAAGTCTT-ATACAATAAT-GAAA-ATTT-TACAC-AAAGC-A-TAACAATAATATCTAAC------------------
------------------------------------AAA-CACCT-AT--A-GACACCGG-GAG----------------
AAA-CTTAAGATTTAA-CAC-AA-AAATTCA--TAAGTTAAGTTATACCTTTATT-CAAAATCCCGTCAA-AC-TC--AA
AT-ATTTAATGTA-GTAAGAGCCGA-
>AY345797.1
TATTCTTTGTA-A-------TATATG-TATAATAAT--------------------------------------------
--------------------------------------------------------------------TTTATATACA-T
ATATGTATTATCAACATT--------------------------------------------------------AATTTA
TATTAACCAT------ATCAT-ATAGCATTCAAGTAC-ATTAATG-TTTTA-TTAACATATCTA----GGATTTAACCAT
TCAAGTCTT-ATACAATAAT-GAAA-ATTT-TACAC-AAAGC-A-TAACAATAACATCTAAC------------------
------------------------------------AAA-CACCT-AT--A-GACACCGG-GAG----------------
AAA-CTTAAGATTTAA-CAC-AA-AAATTCA--TAAGTTAAGTTATACCTTTATT-CAAAATCCCGTCAA-AC-TC--AA
AT-ATTTAATGTA-GTAAGAGCCGA-
>AY345757.1
TATTCTTTGTA-A-------TATATG-TATAATAAT--------------------------------------------
--------------------------------------------------------------------TTTATATACA-T
ATATGTATTATCAACATT--------------------------------------------------------AATTTA
TATTAACCAT------ATCAT-ATGGCATTCAAGTAC-ATTAATG-TTTTA-TTACCATATCTA----GGATTTAACCAT
TCAAGTCTT-ATACAATAAT-GAAG-ATTT-TACAC-GAAGC-A-TAACAATAATATCTAAC------------------
------------------------------------AAA-CACCT-AT--A-GACACCGG-GAG----------------
AAA-CTTAAGATTTAA-CAC-AA-AAATTCA--TAAGTCAAGTTATACCTTTATT-CAAAATTCCGTCAA-AC-TC--AA
AT-ATTTAATGTA-GTAAGAGCCGA-
>AY345758.1
TATTCTTTGTA-A-------TATATG-TATAATAAT--------------------------------------------
--------------------------------------------------------------------TTCATATACA-T
ATATGTATTATCAACATT--------------------------------------------------------AATTTA
TATTAACCAT------ATCAT-ATGGCATTCAAGTAC-ATTAATG-TTTTA-TTACCATATCTA----GGATTTAACCAT
TCAAGTCTT-ATACAATAAT-GAAG-ATTT-TACAC-GAAGC-A-TAACAATAATATCTAAC------------------
------------------------------------AAA-CACCT-AT--A-GACACCGG-GAG----------------
AAA-CTTAAGATTTAA-CAC-AA-AAATTCA--TAAGTCAAGTTATACCTTTATT-CAAAATCCCGTCAA-AC-TC--AA
AT-ATTTAATGTA-GTAAGAGCCGA-
>AY345759.1
TATTCTTTGTA-A-------TATATG-TATAATAAT--------------------------------------------
--------------------------------------------------------------------TTTATATACA-T
ATATGTATTATCAACATT--------------------------------------------------------AATTTA
TATTAACCAT------ATCAT-ATGGCATTCAAGTAC-ATTAATG-TTTTA-TTACCATATCTA----GGATTTAACCAT
TCAAGTCTT-ATACAATAAT-GAAA-ATTT-TACAC-GAAGC-A-TAACAATAATATCTAAC------------------
------------------------------------AAA-CACCT-AT--A-GACACCGG-GAG----------------
AAA-CTTAAGATTTAA-CAC-AA-AAATTCA--TAAGTCAAGTTATACCTTTATT-CAAAATCCCGTCAA-AC-TC--AA
AT-ATTTAATGTA-GTAAGAGCCGA-
>UW202942
TATTCTTTGTA-A-------TATATG-TATAATAAT--------------------------------------------
--------------------------------------------------------------------TTTATATACA-T
ATATGTATTATCAACATT--------------------------------------------------------AATTTA
TATTAACCAT------ATCAT-ATGGCATTCAAGTAC-ATTAATG-TTTTA-TTACCATATCTA----GGATTTAACCAT
TCAAGTCTT-ATACAATAAT-GAAA-ATTT-TACAC-GAAGC-A-TAACAATAATATCTAAC------------------
------------------------------------AAA-CACCT-AT--A-GACACCGG-GAG----------------
AAA-CTTAAGATTTAA-CAC-AA-AAATTCA--TAAGTCAAGTTATACCTTTATT-CAAAATCCCGTCAA-AC-TC--AA
AT-ATTTAATGTA-GTAAGAGCCGA-
>AY345766.1
TATTCTTTGTA-A-------TATATG-TATAATAAT--------------------------------------------
--------------------------------------------------------------------TTTATATACA-T
ATATGTATTATCAACATT--------------------------------------------------------AATTTA
TATTAACCAT------ATCAT-ATGGCATTCAAGTAC-ATTAATG-TTTTA-TTACCATATCTA----GGATTTAACCAT
TCAAGTCTT-ATACAGTAAT-GAAA-ATTT-TACAC-GAAGC-A-TAACAATAATATCTAAC------------------
------------------------------------AAA-CACCT-AT--A-GACACCGG-GAG----------------
AAA-CTTAAGATTTAA-CAC-AA-AAATTCA--TAAGTCAAGTTATACCTTTATT-CAAAATCCCGTCAA-AC-TC--AA
AT-ATTTAATGTA-GTAAGAGCCGA-
>AY345770.1
TATTCTTTGTA-A-------TATATG-TATAATAAT--------------------------------------------
--------------------------------------------------------------------TTTATATACA-T
ATATGTATTATCAACATT--------------------------------------------------------AATTTA
TATTAACCAT------ATCAT-ATGGCATTCAAGTAC-ATTAATG-TTTTA-TTACCATATCTA----GGATTTAACCAT
TCAAGTCTT-ATACAATAAT-GAAA-ATTT-TACAC-GAAGC-A-TAACAACAATATCTAAC------------------
------------------------------------AAA-CACCT-AT--A-GACACCGG-GAG----------------
AAA-CTTAAGATTTAA-CAC-AA-AAATTCA--TAAGTCAAGTTATACCTTTATT-CAAAATCCCGTCAA-AC-TC--AA
AT-ATTTAATGTA-GTAAGAGCCGA-
>AY345776.1
TATTCTTTGTA-A-------TATATG-TATAATAAT--------------------------------------------
--------------------------------------------------------------------TTTATATACA-T
ATATGTATTATCAACATT--------------------------------------------------------AATTTA
TATTAACCAT------ATCAT-ATGGCATTCAAGTAC-ATTAATG-TTTTA-TTACCATATCTA----GGATTTAACCAT
TCAAGTCTT-ATACAATAAT-GAAA-ATTT-TACAC-GAAGC-A-TAACAATAATATCTAAC------------------
------------------------------------AAA-CACCT-AT--A-AACACCGG-GAG----------------
AAA-CTTAAGATTTAA-CAC-AA-AAATTCA--TAAGTCAAGTTATACCTTTATT-CAAAATCCCGTCAA-AC-TC--AA
AT-ATTTAATGTA-GTAAGAGCCGA-
>AY345767.1
TATTCTTTGTA-A-------TATATG-TATAATAAT--------------------------------------------
--------------------------------------------------------------------TTTATATACA-T
ATATGTATTATCAACATT--------------------------------------------------------AATTTA
TATTAACCAT------ATCAT-ATGGCATTCAAGTAC-ATTAATG-TTTTA-TTACCATATCTA----GGATTTAACCAT
TCAAGTCTT-ATACAATAAT-GAAA-ATTT-TACAC-GAAGC-A-TAACAACAATATCTAAC------------------
------------------------------------AAA-CACCT-AT--A-GGCACCGG-GAG----------------
AAA-CTTAAGATTTAA-CAC-AA-AAATTCA--TAAGTCAAGTTATACCTTTATT-CAAAATCCCGTCAA-AC-TC--AA
AT-ATTTAATGTA-GTAAGAGCCGA-
>AY345768.1
TATTCTTTGTA-A-------TATATG-TATAATAAT--------------------------------------------
--------------------------------------------------------------------TTTATATACA-T
ATATGTATTATCAACATT--------------------------------------------------------AATTTA
TATTAACCAT------ATCAT-ATGGCATTCAAGTAC-ATTAATG-TTTTA-TTACCATATCTA----GGATTTAACCAT
TCAAGTCTT-ATACAATAAT-GAAA-ATTT-TACAC-GAAGC-A-TAACAACAATATCTAAC------------------
------------------------------------AAA-CACCT-AT--A-GGCACCGG-GAG----------------
AAA-CTTAAGATTTAA-CAC-AA-AAATTCA--TAAGTTAAGTTATACCTTTATT-CAAAATCCCGTCAA-AC-TC--AA
AT-ATTTAATGTA-GTAAGAGCCGA-
>AY345769.1
TATTCTTTGTA-A-------TATATG-TATAATAAT--------------------------------------------
--------------------------------------------------------------------TTTATATACA-T
ATATGTATTATCAACATT--------------------------------------------------------AATTTA
TATTAACCAT------ATCAT-ATGGCATTCAAGTAC-ATTAATG-TTTTA-TTACCATATCTA----GGATTTAACCAT
TCAAGTCTT-ATACAATAAT-GAAA-ATTT-TACAC-GAAGC-A-TAACAATAATATCTAAC------------------
------------------------------------AAA-CACCT-AT--A-GGCACCGG-GAG----------------
AAA-CTTAAGATTTAA-CAC-AA-AAATTCA--TAAGTCAAGTTATACCTTTATT-CAAAATCCCGTCAA-AC-TC--AA
AT-ATTTAATGTA-GTAAGAGCCGA-
>AY345781.1
TATTCTTTGTA-A-------TATATG-TATAATAAT--------------------------------------------
--------------------------------------------------------------------TTTATATACA-T
ATATGTATTATCAACATT--------------------------------------------------------AATTTA
TATTAACCAT------ATCAT-ATGGCATTCAAGTAC-ATTAATG-TTTTA-TTACCATATCTA----GGATTTAACCAT
TCAAGTCTT-ATACAATAAT-GAAA-ATTT-TACAC-AAAGC-A-TAACAATAATATCTAAC------------------
------------------------------------AAA-CACCT-AT--A-GGCACCGG-GAG----------------
AAA-CTTAAGATTTAA-CAC-AA-AAATTCA--TAAGTCAAGTTATACCTTTATT-CAAAATCCCGTCAA-AC-TC--AA
AT-ATTTAATGTA-GTAAGAGCCGA-
>AY345782.1
TATTCTTTGTA-A-------TATATG-TATAATAAT--------------------------------------------
--------------------------------------------------------------------TTTATATACA-T
ATATGTATTATCAACATT--------------------------------------------------------AATTTA
TATTAACCAT------ATCAT-ATGGCATTCAAGTAC-ATTAATG-TTTTA-TTACCATATCTA----GGATTTAACCAT
TCAAGTCTT-ATACAATAAT-GAAA-ATTT-TACAC-AAAGC-A-TAACAATAATATCTAAC------------------
------------------------------------AAA-CACCT-AT--A-GACACCGG-GAG----------------
AAA-CTTAAGATTTAA-CAC-AA-AAATTCA--TAAGTCAAGTTATACCTTTATT-CAAAATCCCGTCAA-AC-TC--AA
AT-ATTTAATGTA-GTAAGAGCCGA-
>AY345783.1
TATTCTTTGTA-A-------TATATG-TATAATAAT--------------------------------------------
--------------------------------------------------------------------TTTATATACA-T
ATATGTATTATCAACATT--------------------------------------------------------AATTTA
TATTAACCAT------ATCAT-ATGGCATTCAAGTAC-ATTAATG-TTTTA-TTACCATATCTA----GGATTTAACCAT
TCAAGCCTT-ATACAATAAT-GAAA-ATTT-TACAC-AAAGC-A-TAACAATAATATCTAAC------------------
------------------------------------AAA-CACCT-AT--A-GACACCGG-GAG----------------
AAA-CTTAAGATTTAA-CAC-AA-AAATTCA--TAAGTCAAGTTATACCTTTATT-CAAAATCCCGTCAA-AC-TC--AA
AT-ATTTAATGTA-GTAAGAGCCGA-
>AY345784.1
TATTCTTTGTA-A-------TATATG-TATAATAAT--------------------------------------------
--------------------------------------------------------------------TTTATATACA-T
ATATGTATTATCAACATT--------------------------------------------------------AATTTA
TATTAACCAT------ATCAT-ATGACATTCAAGTAC-ATTAATG-TTTTA-TTACCATATCTA----GGATTTAACCAT
TCAAGTCTT-ATACAATAAT-GAAA-ATTT-TACAC-AAAGC-A-TAACAATAATATCTAAC------------------
------------------------------------AAA-CACCT-AT--A-GACACCGG-GAG----------------
AAA-CTTAAGATTTAA-CAC-AA-AAATTCA--TAAGTCAAGTTATACCTTTATT-CAAAATCCCGTCAA-AC-TC--AA
AT-ATTTAATGTA-GTAAGAGCCGA-
>AY345771.1
TATTCTTTGTA-A-------TATATG-TATAATAAT--------------------------------------------
--------------------------------------------------------------------TTTATATACA-T
ATATGTATTATCAACATT--------------------------------------------------------AATTTA
TATTAACCAT------ATCAT-ATGACATTCAAGTAC-ATTAATG-TTTTA-TTACCATATCTA----GGATTTAACCAT
TCAAGTCTT-ATACAATAAT-GAAA-ATTT-TACAC-GAAGC-A-TAATAATAATATCTAAC------------------
------------------------------------AAA-CACCT-AT--A-GACACCGG-GAG----------------
AAA-CTTAAGATTTAA-CAC-AA-AAATTCA--TAAGTCAAGTTATACCTTTATT-CAAAATCCCGTCAA-AC-TC--AA
AT-ATTTAATGTA-GTAAGAGCCGA-
>AY345772.1
TATTCTTTGTA-A-------TATATG-TATAATAAT--------------------------------------------
--------------------------------------------------------------------TTTATATACA-T
ATATGTATTATCAACATT--------------------------------------------------------AATTTA
TATTAACCAT------ATCAT-ATGACATTCAAGTAC-ATTAATG-TTTTA-TTACCATATCTA----GGATTTAACCAT
TCAAGTCTT-ATACAATAAT-GAAA-ATTT-TACAC-GAAGC-A-TAACAATAATATCTAAC------------------
------------------------------------AAA-CACCT-AT--A-GACACCGG-GAG----------------
AAA-CTTAAGATTTAA-CAC-AA-AAATCCA--TAAGTCAAGTTATACCTTTATT-CAAAATCCCGTCAA-AC-TC--AA
AT-ATTTAATGTA-GTAAGAGCCGA-
>NC_082760.1
TATTCTTTGTA-A-------TATATG-TATAATAAT--------------------------------------------
--------------------------------------------------------------------TTTATATACA-T
ATATGTATTATCAACATT--------------------------------------------------------AATTTA
TATTAACCAT------ATCAT-ATGACATTCAAGTAC-ATCAATG-TTTTA-TTACCATATCTA----GGATTTAACCAT
TCAAGTCTT-ATACAATAAT-GAAA-ATTT-TACAC-GAAGC-A-TAACAATAATATCTAAC------------------
------------------------------------AAA-CACCT-AT--A-GACACCGG-GAG----------------
AAA-CTTAAGATTTAA-CAC-AA-AAATTCA--TAAGTCAAGTTATACCTTTATT-CAAAATCCCGTCAA-AC-TC--AA
AT-ATTTAATGTA-GTAAGAGCCGA-
>AY345773.1
TATTCTTTGTA-A-------TATATG-TATAATAAT--------------------------------------------
--------------------------------------------------------------------TTTATATACA-T
ATATGTATTATCAACATT--------------------------------------------------------AATTTA
TATTAACCAT------ATCAT-ATGGCATTCAAGTAC-ATTAATG-TTTTA-TTACCATATCTA----GGATTTAACCAT
TCAAGTCTT-ATACAATAAT-GAAA-ATTT-TACAC-GAAGC-A-TAATAATAATATCTAAC------------------
------------------------------------AAA-CGCCT-AT--A-GACACCGG-GAG----------------
AAA-CTTAAGATTTAA-CAC-AA-AAATTCA--TAAGTCAAGTTATACCTTTATT-CAAAATCCCGTCAA-AC-TC--AA
AT-ATTTAATGTA-GTAAGAGCCGA-
>AY345778.1
TATTCTTTGTA-A-------TATATG-TATAATAAT--------------------------------------------
--------------------------------------------------------------------TTTATATACA-T
ATATGTATTATCAACATT--------------------------------------------------------AATTTA
TATTAACCAT------ATCAT-ATGGCATTCAAGTAC-ATTAATG-TTTTA-TTACCATATCTA----GGATTTAACCAT
TCAAGTCTT-ATACAATAAT-GAAA-ATTT-TACAC-AAAGC-A-TAACAATAATATCTAAC------------------
------------------------------------AAA-CACCT-AT--G-AACACCGG-GAG----------------
AAA-CTTAAGATTTAA-CAC-AA-AAATTCA--TAAGTCAAGTTATACCTTTATT-CAAAATCCCGTCAA-AC-TC--AA
AT-ATTTAATGTA-GTAAGAGCCGA-
>AY345765.1
TATTCTTTGTA-A-------TATATG-TATAATAAT--------------------------------------------
--------------------------------------------------------------------TTTATATACA-T
ATATGTATTATCAACATT--------------------------------------------------------AATTTA
TATTAACCAT------ATCAT-ATGGCATTCAAGTAC-ATTAATG-TTTTA-TTACCATATCTA----GGATTTAACCAT
TCAAGTCTT-ATACGATAAT-GAAA-ATTT-TACAC-GAAGC-A-TAACAATAATATCTAAC------------------
------------------------------------AAA-CACCT-AT--A-GACACCGG-GAG----------------
AAA-CTTAAGATTTAA-CAC-AA-AAATTCA--TAAGTCAAGTTATACCTTTATT-CAAAATCCCGTCAA-GC-TC--AA
AT-ATTTAATGTA-GTAAGAGCCGA-
>AY345786.1
TATTCTTTGTA-A-------TATATG-TATAATAAT--------------------------------------------
--------------------------------------------------------------------TTTATATACA-T
ATATGTATTATCAACATT--------------------------------------------------------AATTTA
TATTAACCAT------ATCAT-ATGGCATTCAAGTAC-ATTAATG-TTTTA-TTACCATATCTA----GGATTTAACCAT
TCAAGTCTT-ATACAATAAT-GAAA-ATTT-TACAC-AAAGC-A-TAACAATAATATGTAAC------------------
------------------------------------AAA-CACCT-AT--A-GACACCGG-GAG----------------
AAA-CTTAAGATTTAA-CAC-AA-AAATTCA--TAAGTCAAGTTATACCTTTATT-CAAAATCCCGTCAA-AC-TC--AA
AT-ATTTAATGTA-GTAAGAGCCGA-
>AY345788.1
TATTCTTTGTA-A-------TATATG-TATAATAAT--------------------------------------------
--------------------------------------------------------------------TTTATATACA-T
ATATGTATTATCAACATT--------------------------------------------------------AATTTA
TATTAACCAT------ATCAT-ATAGCATTCAAGTAC-ATTAATG-TTTTA-TTACCATATCTA----GGATTTAACCAT
TCAAGTCTT-ATACAATGAT-GAAA-ATTT-TACAC-AAAGC-A-TAACAATAATATGTAAC------------------
------------------------------------AAA-CACCT-AT--A-GACACCGG-GAG----------------
AAA-CTTAAGATTTAA-CAC-AA-AAATTCA--TAAGTCAAGTTATACCTTTATT-CAAAATCCCGTCAA-AC-TC--AA
AT-ATTTAATGTA-GTAAGAGCCGA-
>AY345790.1
TATTCTTTGTA-A-------TATATG-TACAATAAT--------------------------------------------
--------------------------------------------------------------------TTTATATACA-T
ATATGTATTATCAACATT--------------------------------------------------------AATTTA
TATTAACCAT------ATCAT-ATAGCATTCAAGTAC-ATTAATG-TTTTA-TTACCATATCTA----GGATTTAACCAT
TCAAGTCTT-ATACAATAAT-GAAA-ATTT-TACAC-AAAGC-A-TAACAATAATATATAAC------------------
------------------------------------AAA-CACCT-AT--A-GACACCGG-GAG----------------
AAA-CTTAAGATTTAA-CAC-AA-AAATTCA--TAAGTTAAGTTATACCTTTATT-CAAAATCCCGTCAA-AC-TC--AA
AT-ATTTAATGTA-GTAAGAGCCGA-
>AY345792.1
TATTCTTTGTA-A-------TATATG-TACAATAAT--------------------------------------------
--------------------------------------------------------------------TTTATATACA-T
ATATGTATTATCAACATT--------------------------------------------------------AATTTA
TATTAACCAT------ATCAT-ATAGCATTTAAGTAC-ATTAATG-TTTTA-TTACCATATCTA----GGATTTAACCAT
TCAAGTCTT-ATACAATAAT-GAAA-ATTT-TACAC-AAAGC-A-TAACAATAATATATAAC------------------
------------------------------------AAA-CACCT-AT--A-AACACCGG-GAG----------------
AAA-CTTAAGATTTAA-CAC-AA-AAATTCA--TAAGTTAAGTTATACCTTTATT-CAAAATCCCGTCAA-AC-TC--AA
AT-ATTTAATGTA-GTAAGAGCCGA-
>AY345821.1
TATTCTTTGTA-A-------TATATG-TATAATAAT--------------------------------------------
--------------------------------------------------------------------TTTATATACA-T
ATATGTATTATCAACATT--------------------------------------------------------AATTTA
TATTAACCAT------ATCAT-ATAGCATTCAAGTAC-ATTAATG-TTTTA-TTACCATATCTA----GGATTTAACCAT
TCAAGTCTT-ATACGATAAT-GAAA-ATTT-TACAC-AAAGC-A-TAACAATAATATGTAAC------------------
------------------------------------AAA-CACCT-AT--A-GACACCGG-GAG----------------
AAA-CTTAAGATTTAA-CAC-AA-AAGTTCA--TAAGTTAAGTTATACCTTTATT-CAAAATCCCGTCAA-AC-TC--AA
AT-ATTTAATGTA-GTAAGAGCCGA-
>AY345823.1
TATTCTTTGTA-A-------TATATG-TATAATAAT--------------------------------------------
--------------------------------------------------------------------TTTATATACA-T
ATATGTATTATCAACATT--------------------------------------------------------AATTTA
TATTAACCAT------ATCAT-ATAGCATTCAAGTAC-ATTAATG-TTTTA-TTACCATATCTA----GGATTTAACCAT
TCAAGTCTT-ATACAATAAT-GAAA-ATTT-TACAC-AAAGC-A-TAACAATAATATATAAC------------------
------------------------------------AAA-CACCT-AT--A-GACACCGG-GAG----------------
AAA-CTTAAGATTTAA-CAC-AA-AAGTTCA--TAAGTTAAGTTATACCTTTATT-CAAAATCCCGTCAA-AC-TC--AA
AT-ATTTAATGTA-GTAAGAGCCGA-
>AY345804.1
TATTCTTTGTA-A-------TATATG-TATAATAAT--------------------------------------------
--------------------------------------------------------------------TTTATATACA-T
ATATGTATTATCAACATT--------------------------------------------------------AATTTA
TATTAACCAT------ATCAT-ATAGCATTCAAGTAC-ATTAATG-TTTTA-TTACCATATCTA----GGATTTAACCAT
TCAAGTCTT-ATACAATAAT-GAAA-ATTT-TACAC-AAAGC-A-TAACAATAATATATAAC------------------
------------------------------------AAA-CACCT-AT--A-GACACCAG-GAG----------------
AAA-TTTAAGATTTAA-CAC-AA-AAATTCA--TAAGTTAAGTTATACCTTTATT-CAAAATCCCGTCAA-AC-TC--AA
AT-ATTTAATGTA-GTAAGAGCCGA-
>AY345820.1
TATTCTTTGTA-A-------TATATG-TATAATAAT--------------------------------------------
--------------------------------------------------------------------TTTATATACA-T
ATATGTATTATCAACATT--------------------------------------------------------AATTTA
TATTAACCAT------ATCAT-ATAGCATTCAAGTAC-ATTAATG-TTTTA-TTACCATATCTA----GGATTTAACCAT
TCAAGTCTT-ATACAATAAT-GAAA-ATTT-TACAC-AAAGC-A-TAACAATAATATGTAAC------------------
------------------------------------AAA-CGCCT-AT--A-GACACCGG-GAG----------------
AAA-CTTAAGATTTAA-CAC-AA-AAGTTCA--TAGGTTAAGTTATACCTTTATT-CAAAATCCCGTCAA-AC-TC--AA
AT-ATTTAATGTA-GTAAGAGCCGA-
>AY345731.1
TATTCTTTGTA-A-------TATATG-TATAATAAT--------------------------------------------
--------------------------------------------------------------------TTTATATACA-T
ATATGTATTATCAACATT--------------------------------------------------------AATTTA
TATTAACCAT------ATCAT-ATAGCATTCAAGTAC-ATTAATG-TTTTA-TTACCATATCTA----GGATTTAACCAT
TCAAGTCTT-ATACAATAAT-GAAG-ATTT-TACAC-AAAGC-A-TAAAAATAATATGTAAC------------------
------------------------------------AAA-CACCT-AT--A-GACACCGG-GAG----------------
AAA-CTTAAGATTTAA-CAC-AA-AAATTCA--TAAGTTAAGTTATACCTTTATT-CAAAATCCCGTCAA-AC-TC--AA
AT-ATTTAATGTA-GTAAGAGCCGA-
>AY345721.1
TATTCTTTGTA-A-------TATATG-TATAATAAT--------------------------------------------
--------------------------------------------------------------------TTTATATACA-T
ATATGTATTATCAACATT--------------------------------------------------------AATTTA
TATTAACCAT------ATCAT-ATAGCATTCAAGTAC-ATTAGTG-TTTTA-TTACCATATCTA----GGATTTAACCAT
TCAAGTCTT-ATACAATAAT-GAAG-ATTT-TACAC-AAAGC-A-TAACAATAATATGTAAC------------------
------------------------------------AAA-CACCT-AT--A-GACACCGG-GAG----------------
AAA-CTTAAGATTTAA-CAC-AA-AAATTCA--TAAGTTAAGTTATACCTTTACT-CAAAATCCCGTCAA-AC-TC--AA
AT-ATTTAATGTA-GTAAGAGCCGA-
>AY345722.1
TATTCTTTGTA-A-------TATATG-TATAATAAT--------------------------------------------
--------------------------------------------------------------------TTTATATACA-T
ATATGTATTATCAACATT--------------------------------------------------------AATTTA
TATTAACCAT------ATCAT-ATGGCATTCAAGTAC-ATTAATG-TTTTA-TTACCATATCTA----GGATTTAACCAT
TCAAGTCTT-ATACAATAAT-GAAG-ATTT-TACAC-AAAGC-A-TAACAATAATATGTAAC------------------
------------------------------------AAA-CACCT-AT--A-GACACCGG-GAG----------------
AAA-CTTAAGATTTAA-CAT-AA-AAATTCA--TAAGTTAAGTTATACCTTTACT-CAAAATCCCGTCAA-AC-TC--AA
AT-ATTTAATGTA-GTAAGAGCCGA-
>AY345730.1
TATTCTTTGTA-A-------TATATG-TATAATAAT--------------------------------------------
--------------------------------------------------------------------TTTATATACA-T
ATATGTATTATCAACATT--------------------------------------------------------AATTTA
TATTAACCAT------ATCAT-ATAGCATTCAAGTAC-ATTAATG-TTTTA-TTACCATATCTA----GGATTTAACCAT
TCAAGTCTT-ATACAATAAT-GAAT-ATTT-TACAC-AAAGC-A-TAATAATAATATGTAAC------------------
------------------------------------AAA-CACCT-AT--A-GACACCGG-GAG----------------
AAA-CTTAAGATTTAA-CAC-AA-AAATTCA--TAAGTTAAGTTATACCTTTATT-CAAAATCCCGTCAA-AC-TC--AA
AT-ATTTAATGTA-GTAAGAGCCGA-
>AY345740.1
TATTCTTTGTA-A-------TATATG-TATAATAAT--------------------------------------------
--------------------------------------------------------------------TTTATATACA-T
ATATGTATTATCAACATT--------------------------------------------------------AATTTA
TATTAACCAT------ATCAT-ATAGCATTCAAGTAC-ATTAATG-TTTTA-TTACCATATCTA----GGATTTAACCAT
TCAAGTCTT-ATACAGTAAT-GAAT-ATTT-TACAC-AAAGC-A-TAACAATAATATGTAAC------------------
------------------------------------AAA-CACCT-AT--A-GACACCGG-GAG----------------
AAA-CTTAAGATTTAA-CAC-AA-AAATTCA--TAGGTTAAGTTATACCTTTATT-CAAAATCCCGTCAA-AC-TC--AA
AT-ATTTAATGTA-GTAAGAGCCGA-
>AY345729.1
TATTCTTTGTA-A-------TATATG-TATAATAAT--------------------------------------------
--------------------------------------------------------------------TTTATATACA-T
ATATGTATTATCAACATT--------------------------------------------------------AATTTA
TATTAACCAT------ATCAT-ATAGCATTCAAGTAC-ATTAATG-TTTTA-TTACCATATATA----GGATTTAACCAT
TCAAGTCTT-ATACAATAAT-GAAA-ATTT-TACAC-AAAGC-A-TAATAATAATATGTAAC------------------
------------------------------------AAA-CACCT-AT--A-GACACCGG-GAG----------------
AAA-CTTAAGATTTAA-CAC-AA-AAATTCA--TAAGTTAAGTTATACCTTTATT-CAAAATCCCGTCAA-AC-TC--AA
AT-ATTTAATGTA-GTAAGAGCCGA-
>AY345703.1
TATTCTTTGTA-A-------TATATG-TATAATAAT--------------------------------------------
--------------------------------------------------------------------TTTATATACA-T
ATATGTATTATCAACATT--------------------------------------------------------AATTTA
TATTAACCAT------ATCAT-ATAGCATTCAAGTAC-ATTAATG-TTTTA-TTACCATATCTA----GGATTTAACCAT
TCAAGTCTT-ATACAATAAT-GAAA-ATTT-TACAC-AAAGC-A-TAATAATAATATGTAAC------------------
------------------------------------AAA-CATCT-AT--A-GGCACCGG-GAG----------------
AAA-CTTAAGATTTAG-CAC-AA-AAATTCA--TAAGTTAAGTTATACCTTTATT-CAAAATCCCGTCAA-AC-TC--AA
AT-ATTTAATGTA-GTAAGAGCCGA-
>AY345748.1
TATTCTTTGTA-A-------TATATG-TATAATAAT--------------------------------------------
--------------------------------------------------------------------TTTATATACA-T
ATATGTATTATCAACATT--------------------------------------------------------AATTTA
TATTAACCAT------ATCAT-ATAGTATTTAAGTAC-ATTAATG-TTTTA-TCACCATATCTA----GGATTTAACCAT
TCAAGTCTT-ATACAATAAT-GAAA-ATTT-TACAC-AAAGC-A-TAACAATAATATGTAAC------------------
------------------------------------AAA-CACCT-AT--A-GACACTGG-GAG----------------
AAA-CTTAAGATTTAA-CAC-AA-AAATTCA--TAGGTTAAGTTATACCTTTATT-CAAAATCCCGTCAA-AC-TC--AA
AT-ATTTAATGTA-GTAAGAGCCGA-
>AY345749.1
TATTCTTTGTA-A-------TATATG-TATAATAAT--------------------------------------------
--------------------------------------------------------------------TTTATATACA-T
ATATGTATTATCAACATT--------------------------------------------------------AATTTA
TATTAACCAT------ATCAT-ATAGTATTCAAGTAC-ATTAATG-TTTTA-TTACCATATCTA----GGATTTAACCAT
TCAAGTCTT-ATACAATAAT-GAAA-ATTT-TACAC-AAAGC-A-TAACAATAATATGTAAC------------------
------------------------------------AAA-CACCT-AT--A-GACACTGG-GAG----------------
AAA-CTTAAGATTTAA-CAC-AA-AAATTCA--TAGGTTAAGTTATACCTTTATT-CAAAATCCCGTCAA-AC-TC--AA
AT-ATTTAATGTA-GTAAGAGCCGA-
>AY345751.1
TATTCTTTGTA-A-------TATATG-TATAATAAT--------------------------------------------
--------------------------------------------------------------------TTTATATACA-T
ATATGTATTATCAACATT--------------------------------------------------------AATTTA
TATTAACCAT------ATCAT-ATAGCATTCAAGTAC-ATTAATG-TTTTA-TTACCATATCTA----GGATTTAACCAT
TCAAGTCTT-ATACAATAAT-GAAA-ATTT-TACAC-AAAGC-A-TAACAATAATATGTAAC------------------
------------------------------------AAA-CACCT-AT--A-GACACCGG-GAG----------------
AAA-CTTAAGATTTAA-CAC-AA-AAATTCA--TAGGTTAAGTTATACCTTTATT-CAAAGTCCCATCAA-AC-TC--AA
AT-ATTTAATGTA-GTAAGAGCCGA-
>AY345828.1
TATTCTTTGTA-A-------TATATG-TATAATAAT--------------------------------------------
--------------------------------------------------------------------TTTATATACA-T
ATATGTATTATCAACATT--------------------------------------------------------AATTTA
TATTAACCAT------ATCAT-ATAGCATTCAAGTAC-ATTAATG-TTTTA-TTACCATATCTA----GGATTTAACCAT
TCAAGTCTT-ATATAATAAT-GAAA-ATTT-TACAC-AAAGC-A-TAACAATAATATGTAAC------------------
------------------------------------AAA-CACCT-AT--A-GACACCGG-GAG----------------
AAA-TTTAAGATTTAA-CAC-AA-AGATTCA--TAAGTTAAGTTATACCTTTATT-CAAAATCCCGTCAA-AC-TC--AA
AT-ATTTAATGTA-GTAAGAGCCGA-
>AY345829.1
TATTCTTTGTA-A-------TATATG-TATAATAAT--------------------------------------------
--------------------------------------------------------------------TTTATATACA-T
ATATGTATTATCAACATT--------------------------------------------------------AATTTA
TATTAACCAT------ATCAT-ATAGCATTCAAGTAC-ATTAGTG-TTTTA-TTACCATATCTA----GGATTTAACCAT
TCAAGTCTT-ATATAATAAT-GAAA-ATTT-TACAC-AAAGC-A-TAACAATAATATGTAAC------------------
------------------------------------AAA-CACCT-AT--A-GACACCGG-AAG----------------
AAA-CTTAAGATTTAA-CAC-AA-AGATTCA--TAAGTTAAGTTATACCTTTATT-CAAAATCCCGTCAA-AC-TC--AA
AT-ATTTAATGTA-GTAAGAGCCGA-
>AY345619.1
TATTCTTTGTA-A-------TATATG-TATAATAAT--------------------------------------------
--------------------------------------------------------------------TTTATATACA-T
ATATGTATTATCAACATT--------------------------------------------------------AATTTA
TATTAACCAT------ATCAT-ATAGCATTCAAGTAC-ATTAATG-TTTTA-TTACCATATCTA----GGATTTAACCAT
TCAAGTCTT-ATACAATAAT-GAAA-ATTT-TACAC-AAAGC-A-TAACAATAATGTGTAAC------------------
------------------------------------AAA-CACCT-AT--A-GACACCGG-AAG----------------
AAA-TTTAAGATTTAA-TAC-AA-AAATTCA--TAAGTTAAGTTATACCTTTATT-CAAACTCCCGTCAA-AC-TC--AA
AT-ATTTAATGTA-GTAAGAACCGA-
>AY345620.1
TATTCTTTGTA-A-------TATATG-TATAATAAT--------------------------------------------
--------------------------------------------------------------------TTTATATACA-T
ATATGTATTATCAACATT--------------------------------------------------------AATTTA
TATTAACCAT------ATCAT-ATAGCATTCAAGTAC-ATTAATG-TTTTA-TTACCATATCTA----GGATTTAACCAT
TCAAGTCTT-ATACAATAAT-GAAA-ATTT-TACAC-AAAGC-A-TAACAATAACGTGTAAC------------------
------------------------------------AAA-CACCT-AT--A-GACACCGG-AAG----------------
AAA-TTTAAGATTTAA-TAC-AA-AAATTCA--TAAGTTAAGTTATACCTTTATT-CAAAATCCCGTCAA-AC-TC--AA
AT-ATTTAATGTA-GTAAGAGCCGA-
>AY345622.1
TATTCTTTGTA-A-------TATATG-TATAATAAT--------------------------------------------
--------------------------------------------------------------------TTTATATACA-T
ATATGTATTATCAACATT--------------------------------------------------------AATTTA
TATTAACCAT------ATCAT-ATAGCATTCAAGTAC-ATTAATG-TTTTA-TTACCATATCTA----GGATTTAACCAT
TCAAGTCTT-ATACAGTAAT-GAAA-ATTT-TACAC-AAAGC-A-TAACAATAACGTGTAAC------------------
------------------------------------AAA-CACCT-AT--A-GACACCGG-AAG----------------
AAA-TTTAAGATTTAA-TAC-AG-AAATTCA--TAAGTCAAGTTATACCTTTATT-CAAAATCCCGTCAA-AC-TC--AA
AT-ATTTAATGTA-GTAAGAGCCGA-
>AY345624.1
TATTCTTTGTA-A-------TATATG-TATAATAAT--------------------------------------------
--------------------------------------------------------------------TTTATATACA-T
ATATGTATTATCAACATT--------------------------------------------------------AATTTA
TATTAACCAT------ATCAT-ATAGCATTCAAGTAC-ATTAATG-TTTTA-TTACCATATCTA----GGGTTTAACCAT
TCAAGTCTT-ATACAATAAT-GAAA-ATTT-TACAC-AAAGC-A-TAACAATAACGTGTAAC------------------
------------------------------------AAA-CGCCT-AT--A-GACACCGG-AAG----------------
AAA-CTTAAGATTTAA-TAC-AA-AAATTCA--TAAGTTAAGTTATACCTTTATT-CAAAATCCCGTCAA-AC-TC--AA
AT-ATTTAATGTA-GTAAGAGCCGA-
>AY345621.1
TATTCTTTGTA-A-------TATATG-TATAATAAT--------------------------------------------
--------------------------------------------------------------------TTTATATACA-T
ATATGTATTATCAACATT--------------------------------------------------------AATTTA
TATTAACCAT------ATCAT-ATAGCATTCAAGTAC-ATTAATG-TTTTA-TTACCATATCTA----GGATTTAACCAT
TCAAGTCTT-ATACAATAAT-GAAG-ATTT-TACAC-AAAGC-A-TAACAATAATGTGTGAC------------------
------------------------------------AAA-CACCT-AT--A-GACACCGG-AAG----------------
AAA-TTTAAGATTTAA-TAC-AA-AAATTCA--TAAGTTAAGTTATACCTTTACT-CAAAATCCCGTCAA-AC-TC--AA
AT-ATTTAATGTA-GTAAGAGCCGA-
>AY345695.1
TATTCTTTGTA-A-------TATATG-TATAATAAT--------------------------------------------
--------------------------------------------------------------------TTTATATACA-T
ATATGTATTATCAACATT--------------------------------------------------------AATTTA
TATTAACCAT------ATCAT-ATGACATTCAAGTAC-ATTAATG-TTTTA-TTACCATATCTA----GGATTTAACCAT
TCAAGTCTT-ATACAATAAT-GAAA-ATTT-TACAC-AAAGC-A-TAACAATAATATGTAAC------------------
------------------------------------AAA-CACCT-AT--A-GACACCGG-GAG----------------
AAA-TTTAAGATTTAA-TAC-AA-AAATTCA--TAAGTTAAGTTATACCTTTATT-CAAAATCCCGTCAA-AC-TC--AA
AT-ATTTAATGTA-GTAAGAGCCGA-
>AY345697.1
TATTCTTTGTA-A-------TATATG-TATAATAAT--------------------------------------------
--------------------------------------------------------------------TTTATATACA-T
ATATGTATTATCAACATT--------------------------------------------------------AATTTA
TATTAACCAT------ATCAT-ATGACATTCAAGTAC-ATTAATG-TTTTA-TTACCATATCTA----GGATTTAACCAT
TCAAGTCTT-ATACAATAAT-GAAA-ATTT-TACAC-AAAGC-A-TAACAATAATATGTAAC------------------
------------------------------------AAA-CACCT-AT--A-GACACCGG-AAG----------------
AAA-TTTAAGATTTAA-TAC-AA-AAATTCA--TAAGTTAAGTTATACCTTTATT-CAAAATCCCGTCAA-AC-TC--AA
AT-ATTTAATGTA-GTAAGAGCCGA-
>AY345696.1
TATTCTTTGTA-A-------TATATG-TATAATAAT--------------------------------------------
--------------------------------------------------------------------TTTATATACA-T
ATATGTATTATCAACATT--------------------------------------------------------AATTTA
TATTAACCAT------ATCAT-ATGACATTCAAGTAC-ATTAATG-TTTTA-TTACCATATCTA----GGATTTAACCAT
TCAAGTCTT-ATACAATAAT-GAAA-ATTT-TACAC-AAAGC-A-TAATAATAATATGTAAC------------------
------------------------------------AAA-CACCT-AT--A-GACACCGG-AAG----------------
AAA-TTTAAGATTTAA-TAC-AA-AAATTCA--TAAGTTAAGTTATACCTTTATT-CAAAATCCCGTCAA-AC-TC--AA
AT-ATTTAATGTA-GTAAGAGCCGA-
>AY345698.1
TATTCTTTGTA-A-------TATATG-TATAATAAT--------------------------------------------
--------------------------------------------------------------------TTTATATACA-T
ATATGTATTATCAACATT--------------------------------------------------------AATTTA
TATTAACCAT------ATCAT-ATGACATTCAAGTAC-ATTAATG-TTTTA-TTACCATATCTA----GGATTTAACCAT
TCAAGTCTT-ATACAATAAT-GAAA-ATTT-TACAC-AAAGC-A-TAACAATAATATGTAAC------------------
------------------------------------AAA-CACCT-AT--A-GACACCGG-GAG----------------
AAA-TTTAAGATTTAA-TAC-AA-AAATTCA--TAAGTCAAGTTATACCTTTATT-CAAAATCCCGTCAA-AC-TC--AA
AT-ATTTAATGTA-GTAAGAGCCGA-
>AY345699.1
TATTCTTTGTA-A-------TATATG-TATAATAAT--------------------------------------------
--------------------------------------------------------------------TTTATATACA-T
ATATGTATTATCAACATT--------------------------------------------------------AATTTA
TATTAACCAT------ATCAT-ATGGCATTCAAGTAC-ATTAATG-TTTTA-TTACCATATCTA----GGATTTAACCAT
TCAAGTCTT-ATACAATAAT-GAAA-ATTT-TACAC-AAAGC-A-TAACAATAATATGTAAC------------------
------------------------------------AAA-CACCT-AT--A-GACACCGG-AAG----------------
AAA-TTTAAGATTTAA-TAC-AA-AAATCCA--TAAGTTAAGTTATACCTTTATT-CAAAATCCCGTCAA-AC-TC--AA
AT-ATTTAATGTA-GTAAGAGCCGA-
>AY345700.1
TATTCTTTGTA-A-------TATATG-TATAATAAT--------------------------------------------
--------------------------------------------------------------------TTTATATACA-T
ATATGTATTATCAACATT--------------------------------------------------------AATTTA
TATTAACCAT------ATCAT-ATGACATTCAAGTAC-ATTAATG-TTTTA-TTACCATATCTA----GGATTTAACCAT
TCAAGTCTT-ATACAATAAT-GAAA-ATTT-TACAC-AAAGC-A-TAACGATAATATGTAAC------------------
------------------------------------AAA-CACCT-AT--A-GACACCGG-AAG----------------
AAA-CTTAAGATTTAA-TAC-AA-AAATTCA--TAAGTTAAGTTATACCTTTATT-CAAAATCCCATCAA-AC-TC--AA
AT-ATTTAATGTA-GTAAGAGCCGA-
>AY345847.1
TATTCTTTGTA-A-------TATATG-TATAATAAT--------------------------------------------
--------------------------------------------------------------------TTTATATACA-T
ATATGTATTATCAACATT--------------------------------------------------------AATTTA
TATTAACCAT------ATCAT-ATAGCATTCAAGTAC-ATTAATG-TTTTA-TTACCATATCTA----GGATTTAACCAT
TCAAGTCTT-ATACAATAAT-GAAG-ATTT-TACAC-AGAGC-A-TAACAGTAATATGTAAC------------------
------------------------------------AAA-CACCT-AT--A-GACACCGG-AAG----------------
AAA-TTTAAGATTTAA-TAC-AA-AAATTCA--TAAGTTAAGTTATACCTTTATT-CAAAATCCCGTCAA-AC-TC--AA
AT-ATTTAATGTA-GTAAGAGCCGA-
>AY345623.1
TATTCTTTGTA-A-------TATATG-TATAATAAT--------------------------------------------
--------------------------------------------------------------------TTTATATACA-T
ATATGTATTATCAACATT--------------------------------------------------------AATTTA
TATTAACCAT------ATCAT-ATAGCATTCAAGTAC-ATTAATG-TTTTA-TTACCATATCTA----GGATTTAACCAT
TCAAGTCTT-ATACAATAAT-GAAG-ATTT-TACAC-AAAGC-A-TAACAATAATGTGTAAC------------------
------------------------------------AAA-CACCT-AC--A-GACACCGG-AAG----------------
AAA-TTTAAGATTTAA-TAC-GG-AAATTCA--TAAGTTAAGTTATACCTTTATT-CAAAATCCCGTCAA-AC-TC--AA
AT-ATTTAATGTA-GTAAGAGCCGA-
>AY345830.1
TATTCTTTGTA-A-------TATATG-TATAATAAT--------------------------------------------
--------------------------------------------------------------------TTTATATACA-T
ATATGTATTATCAACATT--------------------------------------------------------AATTTA
TATTAACCAT------ATCAT-ATGGCATTCAAGTAC-ATTAATG-TTTTA-TTACCATATCTA----GGATTTAACCAT
TCAAGTCTT-ATACAATAAT-GAAG-ATTT-TACAC-AAAGC-A-TAATGATAATATGTAAC------------------
------------------------------------AAA-CACCT-AT--A-GACACCGG-AAG----------------
AAA-TCTAAGATTTAA-TAC-AA-AAATTCA--TAGGTTAAGTTATACCTTTATT-CAAAATCCCGTCAA-AC-TC--AA
AT-ATTTAATGTA-GTAAGAGCCGA-
>AY345831.1
TATTCTTTGTA-A-------TATATG-TATAATAAT--------------------------------------------
--------------------------------------------------------------------TTTATATACA-T
ATATGTATTATCAACATT--------------------------------------------------------AATTTA
TATTAACCAT------ATCAT-ATAGCATTCAAGTAC-ATTAATG-TTTTA-TTACCATATCTA----GGATTTAACCAT
TCAAGTCTT-ATACAATAAT-GAAG-ATTT-TACAC-AAAGC-A-TAATGGTAATATGTAAC------------------
------------------------------------AAA-CACCT-AT--A-GACACCGG-AAG----------------
AAA-TCTAAGATTTAA-TAC-AA-AAATTCA--TAGGTTAAGTTATACCTTTATT-CAAAATCCCGTCAA-AC-TC--AA
AT-ATTTAATGTA-GTAAGAGCCGA-
>AY345832.1
TATTCTTTGTA-A-------TATATG-TATAATAAT--------------------------------------------
--------------------------------------------------------------------TTTATATACA-T
ATATGTATTATCAACATT--------------------------------------------------------AATTTA
TATTAACCAT------ATCAT-ATGACATTCAAGTAC-ATTAATG-TTTTA-TTACCATATCTA----GGATTTAACCAT
TCAAGTCTT-ATACAATAAT-GAAG-ATTT-TACAC-AAAGC-A-TAATGATAATATGTAAC------------------
------------------------------------AAA-CACTT-AT--A-GACACCGG-GAG----------------
AAA-TCTAAGATTTAA-TAC-AA-AAATTCA--TAGGTTAAGTTATACCTTTATT-CAAAATCCCGTCAA-AC-TC--AA
AT-ATTTAATGTA-GTAAGAGCCGA-
>AY345833.1
TATTCTTTGTA-A-------TATATG-TATAATAAT--------------------------------------------
--------------------------------------------------------------------TTTATATACA-T
ATATGTATTATCAACATT--------------------------------------------------------AATTTA
TATTAACCAT------ATCAT-ATGACATTCAAGTAC-ATTAATG-TTTTA-TTACCATATCTA----GGATTTAACCAT
TCAAGTCTT-ATACAATAAT-GAAG-ATTT-TACAC-AAAGC-A-TAATGATAATATGTAAC------------------
------------------------------------AAA-CACTT-AT--A-GACACCGG-GAG----------------
AAA-TCTAAGATATAA-TAC-AA-AAATTCA--TAGGTTAAGTTATACCTTTATT-CAAAATCCCGTCAA-AC-TC--AA
AT-ATTTAATGTA-GTAAGAGCCGA-
>AY345834.1
TATTCTTTGTA-A-------TATATG-TATAATAAT--------------------------------------------
--------------------------------------------------------------------TTTATATACA-T
ATATGTATTATCAACATT--------------------------------------------------------AATTTA
TATTAACCAT------ATCAT-ATAGCATTCAAGTAC-ATTAATG-TTTTA-TTACCATATCTA----GGATTTAACCAT
TCAAGTCTT-ATACAATAAT-GAAG-ATTT-TATAC-AAAGC-A-TAATGATAATATGTAAC------------------
------------------------------------AAA-CACCT-AT--A-GACACTGG-AAG----------------
AAA-TTTAAGATTTAA-TAC-AA-AAACTCA--TAAGTTAAGTTATACCTTTATT-CAAAATCCCGTCAA-AC-TC--AA
AT-ATTTAATGTA-GGAAGAGCCGA-
>AY345835.1
TATTCTTTGTA-A-------TATATG-TATAATAAT--------------------------------------------
--------------------------------------------------------------------TTTATATACA-T
ATATGTATTATCAACATT--------------------------------------------------------AATTTA
TATTAACCAT------ATCAT-ATAGCATTCAAGTAC-ATTAATG-TTTTA-TTACCATATCTA----GGATTTAACCAT
TCAAGTCTT-ATACAATAAT-GAAG-ATTT-TATAC-AAAGC-A-TAATGATAATATGTAAC------------------
------------------------------------AAA-CACCT-AT--A-GACACCGG-AAG----------------
AAA-TTTAAGATTTAA-TAC-AA-AAACTCA--TAGGTTAAGTTATACCTTTATT-CAAAATCCCGTCAA-AC-TC--AA
AT-ATTTAATGTA-GTAAGAGCCGA-
>AY345836.1
TATTCTTTGTA-A-------TATATG-TATAATAAT--------------------------------------------
--------------------------------------------------------------------TTTATATACA-T
ATATGTATTATCAACATT--------------------------------------------------------AATTTA
TATTAACCAT------ATCAT-ATAGCATTCAAGTAC-ATTAGTG-TTTTA-TTACCATATCTA----GGATTTAACCAT
TCAAGTCTT-ATACAATAAT-GAAG-ATTT-TACAC-AAAGC-A-TAATGATAATATGTAAC------------------
------------------------------------AAA-CACCT-AT--A-GACACCGG-AAG----------------
AAA-TTTAAGATTTAA-TAC-AA-AAACTCA--TAGGTTAAGTTATACCTTTATT-CAAAATCCCGTCAA-AC-TC--AA
AT-ATTTAATGTA-GTAAGAGCCGA-
>AY345837.1
TATTCTTTGTA-A-------TATATG-TATAATAAT--------------------------------------------
--------------------------------------------------------------------TTTATATACA-T
ATATGTATTATCAACATT--------------------------------------------------------AATTTA
TATTAACCAT------ATCAT-ATAGCATTCAAGTAC-ATTAATG-TTTTA-TTACCATATCTA----GGATTTAACCAT
TCAAGTCTT-ATACAATAAT-GAAG-ATTT-TATAC-AAAGC-A-TAATGATAATATGTAAC------------------
------------------------------------AAA-CATCT-AT--A-GACACCGG-GAG----------------
AAA-TTTAAGATTTAA-CAC-AA-AAATTCA--TAAGTTAAGTTATACCTTTATT-CAAAATCCCGTCAA-AC-TC--AA
AT-ATTTAATGTA-GTAAGAGCCGA-
>AY345839.1
TATTCTTTGTA-A-------TATATG-TATAATAAT--------------------------------------------
--------------------------------------------------------------------TTTATATACA-T
ATATGTATTATCAACATT--------------------------------------------------------AATTTA
TATTAACCAT------ATCAT-ATAGCATTCAAGTAC-ATTAATG-TTTTA-TTACCATATCTA----GGATTTAACCAT
TCAAGTCTT-ATACAATAAT-GAAG-ATTT-TATAC-AAAGC-A-TAATGATAATATGTAAC------------------
------------------------------------AAA-CACCT-AT--A-GACACCGG-GAG----------------
AAA-TTTAAGATTTAA-TAC-AA-AAATTCA--TAAGTTAAGTTATACCTTTATT-CAAAATCCCGTCAA-AC-TC--AA
AT-ATTTAATGTA-GTAAGAGCCGA-
>AY345840.1
TATTCTTTGTA-A-------TATATG-TATAATAAT--------------------------------------------
--------------------------------------------------------------------TTTATATACA-T
ATATGTATTATCAACATT--------------------------------------------------------AATTTA
TATTAACCAT------ATCAT-ATAGCATTCAAGTAC-ATTAATG-TTTTA-TTACCATATCTA----GGATTTAACCAT
TCAAGTCTT-ATACAGTAAT-GAAG-ATTT-TATAC-AAAGC-A-TAATGATAATATGTAAC------------------
------------------------------------AAA-CACCT-AT--A-GACACCGG-AAG----------------
AAA-TTTAAGATTTAA-CAC-AA-AAATTCA--TAAGTTAAGTTATACCTTTATT-CAAAATCCCGTCAA-AC-TC--AA
AT-ATTTAATGTA-GTAAGAGCCGA-
>AY345845.1
TATTCTTTGTA-A-------TATATG-TATAATAAT--------------------------------------------
--------------------------------------------------------------------TTTATATACA-T
ATATGTATTATCAACATT--------------------------------------------------------AATTTA
TATTAACCAT------ATCAT-ATAGCATTCAAGTAC-ATTAATG-TTTTA-TTACCATATCTA----GGATTTAACCAT
TCAAGTCTT-ATACAATAAT-GAAG-ATTT-TATAC-AAAGC-A-TAATGATAATATGTAAC------------------
------------------------------------AAA-CACCT-AT--A-GACACCAG-AAG----------------
AAA-TTTAAGATTTAA-CAC-AA-AAATTCA--TAAGTTAAGTTATACCTTTATT-CAAAATCCCGTCAA-AC-TC--AA
AT-ATTTAATGTA-GTAAGAGCCGA-
>AY345841.1
TATTCTTTGTA-A-------TATATG-TATAATAAT--------------------------------------------
--------------------------------------------------------------------TTTATATACA-T
ATATGTATTATCAACATT--------------------------------------------------------AATTTA
TATTAACCAT------ATCAT-ATAGCATTCAAGTAC-ATTAATG-TTTTA-TTACCATATCTA----GGATTTAACCAT
TCAAGTATT-ATACAATAAT-GAAG-ATTT-TATAC-AAAGC-A-TAATGATAATATGTAAC------------------
------------------------------------AAA-CACCT-AT--A-GACACCGG-AAG----------------
AAA-TTTAAGATTTAA-CAC-AA-AAATTCA--TAAGTTAAGTTATACCTTTATT-CAAAATCCCGTCAA-AC-TC--AA
AT-ATTTAATGTA-GTAAGAGCCGA-
>AY345843.1
TATTCTTTGTA-A-------TATATG-TATAATAAT--------------------------------------------
--------------------------------------------------------------------TTTATATACA-T
ATATGTATTATCAACATT--------------------------------------------------------AATTTA
TATTAACCAT------ATCAT-ATAGCATTCAAGTAC-ATTAATG-TTTTA-TTACCATATCTA----GGATTTAACCAT
TCAAGTGTT-ATACAATAAT-GAAG-ATTT-TATAC-AAAGC-A-TAATGATAATATGTAAC------------------
------------------------------------AAA-CGCCT-AT--A-GACACCGG-AAG----------------
AAA-TTTAAGATTTAA-TAC-AA-AAATTCA--TAAGTTAAGTTATACCTTTATT-CAAAATCCCGTCAA-AC-TC--AA
AT-ATTTAATGTA-GTAAGAGCCGA-
>AY345842.1
TATTCTTTGTA-A-------TATATG-TATAATAAT--------------------------------------------
--------------------------------------------------------------------TTTATATACA-T
ATATGTATTATCAACATT--------------------------------------------------------AATTTA
TATTAACCAT------ATCAT-ATAGCATTCAAGTAC-ATTAATG-TTTTA-TCACCATATCTA----GGATTTAACCAT
TCAAGTCTT-ATACAATAAT-GAAG-ATTT-TATAC-AAAGC-A-TAGTGATAATGTGTAAC------------------
------------------------------------AAA-CACCT-AT--A-GACACCGG-AAG----------------
AAA-TTTAAGATTTAA-CAC-AA-AAATTCA--TAAGTTAAGTTATACCTTTATT-CAAAATCCCGTCAA-AC-TC--AA
AT-ATTTAATGTA-GTAAGAGCCGA-
>AY345844.1
TATTCTTTGTA-A-------TGTATG-TATAATAAT--------------------------------------------
--------------------------------------------------------------------TTTATATACA-T
ATATGTATTATCAACATT--------------------------------------------------------AATTTA
TATTAACCAT------ATCAT-ATGACATTCAAGTAC-ATTAATG-TTTTA-TTATCATATCTA----GGATTTAACCAT
TCAAGTGTT-ATACAATAAT-GAAG-ATTT-TATAC-AAAGC-A-TAATGATAATATGTAAC------------------
------------------------------------AAA-CGCCT-AT--A-GACACCGG-AAG----------------
AAA-TTTAAGATTTAA-TAC-AA-AAATTCA--TAAGTTAAGTTATACCTTTATT-CAAAATCCCGTCAA-AC-TC--AA
AT-ATTTAATGTA-GTAAGAGCCGA-
>AY345807.1
TATTCTTTGTA-A-------TATATG-TATAATAAT--------------------------------------------
--------------------------------------------------------------------TTTATATACA-T
ATATGTATTATCAACATT--------------------------------------------------------AATTTA
TATTAACCAT------ATCAT-ATAGCATTCAAGTAC-ATTAATG-TTTTA-TTACCATATCTA----GGATTTAACCAT
TCAAGTCTT-ATACAATAAT-GAAA-ATTT-TACAC-TAAGC-A-TAACAATAATATGTAAC------------------
------------------------------------AAA-CACCT-AT--A-GACACCGG-GAG----------------
AAA-CTTAAGATTTAA-CAC-AA-AAATTCG--TAAGTTAAGTTATACCTTTATT-CAAAATCCCGTCAA-AC-TC--AA
AT-ATTTAATGTA-GTAAGAGCCGA-
>AY345725.1
TATTCTTTGTA-A-------TATATG-TATAATAAT--------------------------------------------
--------------------------------------------------------------------TTTATATACA-T
ATATGTATTATCAACATT--------------------------------------------------------AATTTA
TATTAACCAT------ATCAT-ATAGCATTCAAGTAC-ATTAATG-TTTTA-TTACCATATCTA----GGATTTAACCAT
TCAAGTGTT-ATACAGTAAT-GAAG-ATTT-TACAC-AAAGC-A-TAACAATAATATGTAAC------------------
------------------------------------AAA-CACCT-AT--A-GACACCGG-GAG----------------
AAA-CTTAAGATTTAA-CAC-AG-AAATTCA--TAAGTTAAGTTATACCTTTATT-CAAAATCCCGTCAA-AC-TC--AA
AT-ATTTAATGTA-GTAAGAGCCGA-
>AY345726.1
TATTCTTTGTA-A-------TATATG-TATAATAAT--------------------------------------------
--------------------------------------------------------------------TTTATATACA-T
ATATGTATTATCAACATT--------------------------------------------------------AATTTA
TATTAACCAT------ATCAT-ATAGCATTCAAGTAC-ATTAATG-TTTTA-TTACCATATCTA----GGATTTAACCAT
TCAAGTGTT-ATACAGTAAT-GAAG-ATTT-TACAC-AAAGC-A-TAACAATAATATGTAAC------------------
------------------------------------AAA-CACCT-AT--A-GACACCGG-GAG----------------
AAA-CTTAAGATTTAA-CAC-AA-AAATTCG--TAAGTTAAGTTATACCTTTATT-CAAAATCCCGTCAA-AC-TC--AA
AT-ATTTAATGTA-GTAAGAGCCGA-
>AY345739.1
TATTCTTTGTA-A-------TATATG-TATAATAAT--------------------------------------------
--------------------------------------------------------------------TTTATATACA-T
ATATGTATTATCAACATT--------------------------------------------------------AATTTA
TATTAACCAT------ATCAT-ATAGCATTCAAGTAC-ATTAATG-TTTTA-TTACCATATCTA----GGATTTGACCAT
TCAAGTGTT-ATACAGTAAT-GAAT-ATTT-TACGC-AAAGC-A-TAACAATAATATGTAAC------------------
------------------------------------AAA-CACCT-AT--A-GACACCGG-GAG----------------
AAA-CTTAAGATTTAA-CAC-AA-AAATTCG--TAGGTTAAGTTATACCTTTATT-CAAAATCCCGTCAA-AC-TC--AA
AT-ATTTAATGTA-GTAAGAGCCGA-
>AY345613.1
TATTCTTTGTA-A-------TATATG-TATAATAAT--------------------------------------------
--------------------------------------------------------------------TTTATATACA-T
ATATGTATTATCAACATT--------------------------------------------------------AATTTA
TATTAACCAT------ATCAT-ATAGCATTCAAGTAC-ATTAATG-TTTTA-TTACCATATCTA----GGATTTAACCAT
TCAAGTATT-ATACAATAAT-GAAA-ATTT-TACAC-AAAGC-A-TAACAATAACATGTAAC------------------
------------------------------------AAA-CACTT-AT--A-GACACCGG-GAG----------------
AAA-CTTAAGATTTAA-TAC-AA-AAATTCA--TGAGTTAAGTTATACCTTTATT-CAAAATCCCGTCAA-AC-TC--AA
AT-ATTTAATGTA-GTAAGAGCCGA-
>AY345614.1
TATTCTTTGTA-A-------TATATG-TATAATAAT--------------------------------------------
--------------------------------------------------------------------TTTATATACA-T
ATATGTATTATCAACATT--------------------------------------------------------AATTTA
TATTAACCAT------ATCAT-ATAGCATTCAAGTAC-ATTAATG-TTTTA-TTATCATATCTA----GGATTTAACCAT
TCAAGTATT-ATACAATAAT-GAAA-ATTT-TACAC-AAAGC-A-TAATAATAACATGTAAC------------------
------------------------------------AAA-CACTT-AT--A-GACACCGG-GAG----------------
AAA-CTTAAGATTTAA-TAC-AA-AAATTCA--TGAGTTAAGTTATACCTTTATT-CAAAATCCCGTCAG-AC-TC--AA
AT-ATTTAATGTA-GTAAGAGCCGA-
>AY345678.1
TATTCTTTGTA-A-------TATATG-TATAATAAT--------------------------------------------
--------------------------------------------------------------------TTTATATACA-T
ATATGTATTATCAACATT--------------------------------------------------------AATTTA
TATTAACCAT------ATCAT-ATAGCATTCAAGTAC-ATTAATG-TTTTA-TTACCATATCTA----GGATTTAACCAT
TCAAGTATT-ATACAATAAT-GAAG-ATTT-TACAC-AAAGC-A-TAACAATAATATGTAAC------------------
------------------------------------AAA-CACTT-AT--A-GACACCGG-AAG----------------
AAA-CTTAAGATTTAA-TAC-AA-AAATTCA--TAAGTTAAGTTATACCTTTATT-CAAAATCCCGTCAA-AC-TC--AA
AT-ATTTAATGTA-GTAAGAGCCGA-
>AY345634.1
TATTCTTTGTA-A-------TATATG-TATAATAAT--------------------------------------------
--------------------------------------------------------------------TTTATATACA-T
ATATGTATTATCAACATT--------------------------------------------------------AATTTA
TATTAACCAT------ATCAT-ATAGCATTCAAGTAC-ATTAATG-TTTTA-TTACCATATCTA----GGATTTAACCAT
TCAAGTCTT-ACACAATAAT-GAAA-ATTT-TACAC-AAAGC-A-TAAAAACAATACGTAAC------------------
------------------------------------AAA-CATCT-AT--A-GACACCGG-GAG----------------
AAA-CTTAAGATTTAA-TAC-AA-AAATTCA--TAAGTTAAGTTATACCTTTATT-CAAAATCCCGTCAA-AC-TC--AA
AT-ATTTAATGTA-GTAAGAGCCGA-
>AY345637.1
TATTCTTTGTA-A-------TATATG-TATAATAAT--------------------------------------------
--------------------------------------------------------------------TTTATATACA-T
ATATGTATTATCAACATT--------------------------------------------------------AATTTA
TATTAACCAT------ATCAT-ATAGCATTCAAGTAC-ATTAATG-TTTTA-TTACCATATCTA----GGATTTAACCAT
TCAAGTCTT-ACACAATAAT-GAAA-ATTT-TACAC-AAAGC-A-TAAAAACAGTACGTAAC------------------
------------------------------------AAA-CATCT-AT--A-GACACCGG-GAG----------------
AAA-CTTAAGATTTAA-TAC-AA-AAATTCA--TAAGTTAAGTTATACCTTTATT-CAAAATCCCGTCAA-AC-TC--AA
AT-ATTTAATGTA-GTAAGAGCCGA-
>AY345639.1
TATTCTTTGTA-A-------TATATG-TATAATAAT--------------------------------------------
--------------------------------------------------------------------TTTATATACA-T
ATATGTATTATCAACATT--------------------------------------------------------AATTTA
TATTAACCAT------ATCAT-ATAGCATTCAAGTAC-ATTAATG-TTTTA-TTACCATATCTA----GGATTTAACCAT
TCAAGTCTT-ACACAATAAT-GAAA-ATTT-TACGC-AAAGC-A-TAAAAACAATACGTAAC------------------
------------------------------------AAA-CATCT-AT--A-GACACCGG-GAG----------------
AAA-CTTAAGATTTAA-TAC-AA-AAATTCA--TAAGTTAAGTTATACCTTTATT-CAAAATCCCGTCAA-AC-TC--AA
AT-ATTTAATGTA-GTAAGAGCCGA-
>AY345642.1
TATTCTTTGTA-A-------TATATG-TATAATAAT--------------------------------------------
--------------------------------------------------------------------TTTATATACA-T
ATATGTATTATCAACATT--------------------------------------------------------AATTTA
TATTAACCAT------ATCAT-ATAGCATTCAAGTAC-ATTAATG-TTTTA-TCACCATATCTA----GGATTTAACCAT
TCAAGTCTT-ACACAATAAT-GAAA-ATTT-TACAC-AAAGC-A-TAAAAACAATACGTAAC------------------
------------------------------------AAA-CACCT-AT--A-GACACCGG-GAG----------------
AAA-CTTAAGATTTAA-TAC-AA-AAATTCA--TAAGTTAAGTTATACCTTTATT-CAAAATCCCGTCAA-AC-TC--AA
AT-ATTTAATGTA-GTAAGAGCCGA-
>AY345643.1
TATTCTTTGTA-A-------TATATG-TATAATAAT--------------------------------------------
--------------------------------------------------------------------TTTATATACA-T
ATATGTATTATCAACATT--------------------------------------------------------AATTTA
TATTAACCAT------ATCAT-ATAGCATTCAAGTAC-ATTAATG-TTTTA-TTACCATATCTA----GGATTTAACCAT
TCAAGCCTT-ACACAATAAT-GAAA-ATTT-TACAC-AAAGC-A-TAAAAACAATACGTAAC------------------
------------------------------------AAA-CACCT-AT--A-GACACCGG-AAG----------------
AAA-CTTAAGATTTAA-TAC-AA-AAATTCA--TAAGTTAAGTTATACCTTTATT-CAAAATCCCGTCAA-AC-TC--AA
AT-ATTTAATGTA-GTAAGAGCCGA-
>AY345645.1
TATTCTTTGTA-A-------TATATG-TATAATAAT--------------------------------------------
--------------------------------------------------------------------TTTATATACA-T
ATATGTATTATCAACATT--------------------------------------------------------AATTTA
TATTAACCAT------ATCAT-ATAGCATTCAAGTAC-ATTAATG-TTTTA-TTACCATATCTA----GGATTTAACCAT
TCAAGTCTT-ACACAATAAT-GAAA-ATTT-TACAC-AAAGC-A-TAAAAACAATACGTAAC------------------
------------------------------------AAA-CACCT-AT--A-GACACCGG-AAG----------------
AAA-CTTAAGATTTAA-TAC-AA-AAATTCA--TAAGTTAAGTTATACCTTTATT-CAAAATCCCGTCAA-AC-TC--AA
AT-ATTTAATGTA-GTAAGAGCCGA-
>AY345653.1
TATTCTTTGTA-A-------TATATG-TATAATAAT--------------------------------------------
--------------------------------------------------------------------TTTATATACA-T
ATATGTATTATCAACATT--------------------------------------------------------AATTTA
TATTAACCAT------ATCAT-ATAGCATTCAAGTAC-ATTAGTG-TTTTA-TTACCATATCTA----GGATTTAACCAT
TCAAGTCTT-ACACAATAAT-GAAA-ATTT-TACAC-AAAGC-A-TAAAAACAATACGTAAC------------------
------------------------------------AAA-CACCT-AT--A-GACACCGG-AAG----------------
AAA-CTTAAGATTTAA-TAC-AA-AAATTCA--TAAGTTAAGTTATACCTTTATT-CAAAATCCCGTCAA-AC-TC--AA
AT-ATTTAATGTA-GTAAGAGCCGA-
>AY345654.1
TATTCTTTGTA-A-------TATATG-TATAATAAT--------------------------------------------
--------------------------------------------------------------------TTTATATACA-T
ATATGTATTATCAACATT--------------------------------------------------------AATTTA
TATTAACCAT------ATCAT-ATAGCATTCAAGTAC-ATTAATG-TTTTA-TTACCATATCTA----GGATTTAACCAT
TCAAGTCTT-ACACAATAAT-GAAA-ATTT-TACAC-AAAGC-A-TAAAAACAATACGTAAC------------------
------------------------------------AAA-CACCT-AT--A-GGCACCGG-AAG----------------
AAA-CTTAAGATTTAA-TAC-AA-AAATTCA--TAAGTTAAGTTATACCTTTATT-CAAAATCCCGTCAA-AC-TC--AA
AT-ATTTAATGTA-GTAAGAGCCGA-
>AY345655.1
TATTCTTTGTA-A-------TATATG-TATAATAAT--------------------------------------------
--------------------------------------------------------------------TTTATATACA-T
ATATGTATTATCAACATT--------------------------------------------------------AATTTA
TATTAACCAT------ATCAT-ATAGCATTCAAGTAC-ATTAATG-TTTTA-TTACCATATCTA----GGATTTAACCAT
TCAAGTCTT-ACACAATAAT-GAAA-ATTT-TACAC-AAAGC-A-TAAAAACAATACGTAAC------------------
------------------------------------AAA-CACCT-AT--A-GACACCGG-AAG----------------
AAA-CTTAAGATTTAA-TAC-AA-AAATTCA--TAGGTTAAGTTATACCTTTATT-CAAAATCCCGTCAA-AC-TC--AA
AT-ATTTAATGTA-GTAAGAGCCGA-
>AY345659.1
TATTCTTTGTA-A-------TATATG-TATAATAAT--------------------------------------------
--------------------------------------------------------------------TTTATATACA-T
ATATGTATTATCAACATT--------------------------------------------------------AATTTA
TATTAACCAT------ATCAT-ATAGCATTCAAGTAC-ATTAATG-TTTTA-TTACCATATCTA----GGATTTAACCAT
TCAAGTCTT-ACACAATAAT-GAAG-ATTT-TACAC-AAAGC-A-TAAAAACAATACGTAAC------------------
------------------------------------AAA-CACCT-AT--A-GACACCGG-AAG----------------
AAA-CTTAAGATTTAA-TAC-AA-AAATTCA--TAAGTTAAGTTATACCTTTATT-CAAAATCCCGTCAA-AC-TC--AA
AT-ATTTAATGTA-GTAAGAGCCGA-
>AY345660.1
TATTCTTTGTA-A-------TATATG-TATAATAAT--------------------------------------------
--------------------------------------------------------------------TTTATATACA-T
ATATGTATTATCAACATT--------------------------------------------------------AATTTA
TATTAACCAT------ATCAT-ATAGCATTCAAGTAC-ATTAATG-TTTTA-TTACCATATCTA----GGATTTAACCAT
TCAAGTCTT-ACACAATAAT-GAAA-ATTT-TACAC-AAAGC-A-TAAAAACAATACGTAAC------------------
------------------------------------AAA-CACCT-AT--A-GACACCGG-AAG----------------
AAA-CTTAAGATTTAA-TAC-AA-AAATTCA--TAAGTTAAGTTATACCTTTATT-CAAAATCCCGTCAA-AC-CC--AA
AT-ATTTAATGTA-GTAAGAGCCGA-
>AY345657.1
TATTCTTTGTA-A-------TATATG-TATAATAAT--------------------------------------------
--------------------------------------------------------------------TTTATATACA-T
ATATGTATTATCAACATT--------------------------------------------------------AATTTA
TATTAACCAT------ATCAT-ATAGCATTCAAGTAC-ATTAATG-TTTTA-TTACCATATCTA----GGATTTAACCAT
TCAAGTCTT-ACACAATAAT-GAAA-ATTT-TACAC-AAAGC-A-TAAAAACAATACGTAAC------------------
------------------------------------AAA-CACCT-AT--A-GACACCGG-AAG----------------
AAA-TTTAAGATTTAA-TAC-AA-AAATTCA--TAAGTTAAGTTATACCTTTATT-CAAAATCCCGTCAA-AC-TC--AA
AT-ATTTAATGTA-GTAAGAGCCGA-
>AY345667.1
TATTCTTTGTA-A-------TATATG-TATAATAAT--------------------------------------------
--------------------------------------------------------------------TTTATATACA-T
ATATGTATTATCAACATT--------------------------------------------------------AATTTA
TATTAACCAT------ATCAT-ATAGCATTCAAGTAC-ATTAATG-TTTTA-TTACCATATCTA----GGATTTAACCAT
TCAAGTCTT-ACACAATAAT-GAAA-ATTT-TACAC-AAAGC-A-TAAAAACAATATGTAAC------------------
------------------------------------AAA-CACCT-AT--A-GACACCGG-AAG----------------
AAA-TTTAAGATTTAA-TAC-AA-AAATTCA--TAAGTTAAGTTATACCTTTATT-CAAAATCCCGTCAA-AC-TC--AA
AT-ATTTAATGTA-GTAAGAGCCGA-
>AY345668.1
TATTCTTTGTA-A-------TATATG-TATAATAAT--------------------------------------------
--------------------------------------------------------------------TTTATATACA-T
ATATGTATTATCAACATT--------------------------------------------------------AATTTA
TATTAACCAT------ATCAT-ATAGCATTCAAGTAC-ATTAATG-TTTTA-TTACCATATCTA----GGATTTAACCAT
TCAAGTCTT-ACACAATAAT-GAAA-ATTT-TACAC-AAAGC-A-TAAAAACAATATGTAAC------------------
------------------------------------AAA-CACCT-AT--A-GACACCGG-AAG----------------
AAA-CTTAAGATTTAA-TAC-AA-AAATTCA--TAAGTTAAGTTATACCTTTATT-CAAAATCCCGTCAA-AC-TC--AA
AT-ATTTAATGTA-GTAAGAGCCGA-
>AY345673.1
TATTCTTTGTA-A-------TATATG-TATAATAAT--------------------------------------------
--------------------------------------------------------------------TTTATATACA-T
ATATGTATTATCAACATT--------------------------------------------------------AATTTA
TATTAACCAT------ATCAT-ATAGCATTCAAGTAC-ATTAATG-TTTTA-TTACCATATCTA----GGATTTAACCAT
TCAAGTCTT-ATACAATAAT-GAAA-ATTT-TACAC-AAAGC-A-TAAAAACAATATGTAAC------------------
------------------------------------AAA-CACCT-AT--A-GACACCGG-AAG----------------
AAA-CTTAAGATTTAA-TAC-AA-AAATTCA--TAAGTTAAGTTATACCTTTATT-CAAAATCCCGTCAA-AC-TC--AA
AT-ATTTAATGTA-GTAAGAGCCGA-
>AY345666.1
TATTCTTTGTA-A-------TATATG-TATAATAAT--------------------------------------------
--------------------------------------------------------------------TTTATATACA-T
ATATGTATTATCAACATT--------------------------------------------------------AATTTA
TATTAACCAT------ATCAT-GTAGCATTCAAGTAC-ATTAGTG-TTTTA-TTACCATATCTA----GGATTTAACCAT
TCAAGTCTT-ACACAATAAT-GAAA-ATTT-TACAC-AAAGC-A-TAAAAACAATATGTAAC------------------
------------------------------------AAA-CACCT-AT--A-GACACCGG-AAG----------------
AAA-CTTAAGATTTAA-TAC-AA-AAATTCA--TAAGTTAAGTTATACCTTTATT-CAAAATCCCGTCAA-AC-TC--AA
AT-ATTTAATGTA-GTAAGAGCCGA-
>AY345672.1
TATTCTTTGTA-A-------TATATG-TATAATAAT--------------------------------------------
--------------------------------------------------------------------TTTATATACA-T
ATATGTATTATCAACATT--------------------------------------------------------AATTTA
TATTAACCAT------ATCAT-ATAGCATTCAAGTAC-ATTAGTG-TTTTA-TTACCATATCTA----GGATTTAACCAT
TCAAGTCTT-ACACAATAAT-GAAA-ATTT-TACAC-AAAGC-A-TAAAAATAATATGTAAC------------------
------------------------------------AAA-CACCT-AT--A-GACACCGG-AAG----------------
AAA-CTTAAGATTTAA-TAC-AA-AAATTCA--TAAGTTAAGTTATACCTTTATT-CAAAATCCCGTCAA-AC-TC--AA
AT-ATTTAATGTA-GTAAGAGCCGA-
>AY345669.1
TATTCTTTGTA-A-------TATATG-TATAATAAT--------------------------------------------
--------------------------------------------------------------------TTTATATACA-T
ATATGTATTATCAACATT--------------------------------------------------------AATTTA
TATTAACCAT------ATCAT-ATAGCATTCAAGTAC-ATTAATG-TTTTA-TTACCATATCTA----GGATTTAACCAT
TCAAGTCTT-ACACAATAAT-GAAA-ATTT-TACAC-AAAGC-A-TAAAAACAATATGTAAC------------------
------------------------------------AAA-CACCT-AT--A-GACACCGG-AAG----------------
AAA-CTTAAGATTTAA-TAC-AA-GAATTCA--TAAGTCAAGTTATACCTTTATT-CAAAATCCCGTCAA-AC-TC--AA
AT-ATTTAATGTA-GTAAGAGCCGA-
>AY345670.1
TATTCTTTGTA-A-------TATATG-TATAATAAT--------------------------------------------
--------------------------------------------------------------------TTTATATACA-T
ATATGTATTATCAACATT--------------------------------------------------------AATTTA
TATTAACCAT------ATCAT-ATAGCATTCAAGTAC-ATTAATG-TTTTA-TTACCATATCTA----GGATTTAACCAT
TCAAGTCTT-ACACAATAAT-GAAA-ATTT-TACGC-AAAGC-A-TAAGAACAATATGTAAC------------------
------------------------------------AAA-CACCT-AT--A-GACACCGG-AAG----------------
AAA-CTTAAGATTTAA-TAC-AA-AAATTCA--TAAGTTAAGTTATACCTTTATT-CAAAATCCCGTCAA-AC-TC--AA
AT-ATTTAATGTA-GTAAGAGCCGA-
>AY345651.1
TATTCTTTGTA-A-------TATATG-TATAATAAT--------------------------------------------
--------------------------------------------------------------------TTTATATACA-T
ATATGTATTATCAACATT--------------------------------------------------------AATTTA
TATTAACCAT------ATCAT-ATAGCATTCAAGTAC-ATTAATG-TTTTA-TTACCATATCTA----GGATTTAACCAT
TCAAGTCTT-ACACAATAAT-GAAA-ATTT-TACAC-AAAGC-A-TAAAAACAATACGTAAC------------------
------------------------------------AAA-CACCT-AT--A-GACACCGG-AGA----------------
AAA-CTTAAGATTTAA-TAC-AA-AAATTCA--TAAGTTAAGTTATACCTTTATT-CAAAATCCCGTCAA-AC-TC--AA
AT-ATTTAATGTA-GTAAGAGCCGA-
>AY345662.1
TATTCTTTGTA-A-------TATATG-TATAATAAT--------------------------------------------
--------------------------------------------------------------------TTTATATACA-T
ATATGTATTATCAACATT--------------------------------------------------------AATTTA
TATTAACCAT------ATCAT-ATAGCATTCAAGTAC-ATTAATG-TTTTA-TTACCATATCTA----GAATTTAACCAT
TCAAGTCTT-ACATAATAAT-GAAA-ATTT-TACAC-AAAGC-A-TAAAAACAATACGTAAC------------------
------------------------------------AAA-CACCT-AT--A-GACACCGG-AAG----------------
AAA-CTTAAGATTTAA-TAC-AA-AAATTCA--TAAGTTAAGTTATACCTTTATT-CAAAATCCCGTCAA-AC-TC--AA
AT-ATTTAATGTA-GTAAGAGCCGA-
>AY345663.1
TATTCTTTGTA-A-------TATATG-TATAATAAT--------------------------------------------
--------------------------------------------------------------------TTTATATACA-T
ATATGTATTATCAACATT--------------------------------------------------------AATTTA
TATTAACCAT------ATCAT-ATAGCATTCAAGTAC-ATTAATG-TTTTA-TTACCATATCTA----GAATTTAACCAT
TCAAGTCTT-ACACAATAAT-GAAA-ATTT-TACAC-AAAGC-A-TAAAAACAATACGTAAC------------------
------------------------------------AAA-CACCT-AT--A-GACACCGG-AAG----------------
AAA-CTTAAGATTTAA-CAC-AA-AAATTCA--TAAGTTAAGTTATACCTTTATT-CAAAATCCCGTCAA-AC-TC--AA
AT-ATTTAATGTA-GTAAGAGCCGA-
>AY345664.1
TATTCTTTGTA-A-------TATATG-TATAATAAT--------------------------------------------
--------------------------------------------------------------------TTTATATACA-T
ATATGTATTATCAACATT--------------------------------------------------------AATTTA
TATTAACCAT------ATCAT-ATAGCATTCAAGTAC-ATTAATG-TTTTA-TTACCATATCTA----GGATTTAACCAT
TCAAGTCTT-ACACAATAAT-GAAA-ATTT-TACAC-AAAGC-A-TAAAAACAATACGTAAC------------------
------------------------------------AAA-CACCT-AT--A-GACACCGG-AAG----------------
AAA-CTTAAGATTTAA-CAC-AA-AAATTCA--TAAGTTAAGTTATACCTTTATT-CAAAATCCCGTCAA-AC-TC--AA
AT-ATTTCATGTA-GTAAGAGCCGA-
>AY345671.1
TATTCTTTGTA-A-------TATATG-TATAATAAT--------------------------------------------
--------------------------------------------------------------------TTTATATACA-T
ATATGTATTATCAACATT--------------------------------------------------------AATTTA
TATTAACCAT------ATCAT-ATAGCATTCAAGTAC-ATTAATG-TTTTA-TTACCATATCTA----GGATTTAACCAT
TCAAGTCTT-ACACAATAAT-GAAA-ATTT-TACAC-AAAGC-A-TAAAAACAATATGTAAC------------------
------------------------------------AAA-CACCT-AT--A-GACACCGG-GAG----------------
AAA-CTTAAGATTTAA-TAC-AA-AAACTCA--TAGGTTAAGTTATACCTTTATT-CAAAATCCCGTCAA-AC-TC--AA
AT-ATTTAATGTA-GTAAGAGCCGA-
>AY345665.1
TATTCTTTGTA-A-------TATATG-TATAATAAT--------------------------------------------
--------------------------------------------------------------------TTTATATACA-T
ATATGTATTATCAACATT--------------------------------------------------------AATTTA
TATTAACCAT------ATCAT-ATAGCATTCAAGTAC-ATTAATG-TTTTA-TTACCATATCTA----GGATTTAACCAT
TCAAGTCTT-ACACAATAAT-GAAG-GTTT-TACAC-AAAGC-A-TAAAAACAATATGTAAC------------------
------------------------------------AAA-CACCT-AT--A-GACACCGG-AAG----------------
AAA-CTTAAGATTTAA-TAC-AG-AAATTCA--TAAGTTAAGTTATACCTTTATT-CAAAATCCCGTCAA-AC-TC--AA
AT-ATTTAATGTA-GTAAGAGCCGA-
>AY345656.1
TATTCTTTGTA-A-------TATATG-TATAATAAT--------------------------------------------
--------------------------------------------------------------------TTTATATACA-T
ATATGTATTATCAACATT--------------------------------------------------------AATTTA
TATTAACCAT------ATCAT-ATAGCATTCAAGTAC-ATTAATG-TTTTA-TTACCATATCTA----GGATTTAACCAT
TCAAGTATT-ACACAATAAT-GAAA-ATTT-TACAC-AAAGC-A-TAAAAACAATACGTAAC------------------
------------------------------------AAA-CACTT-AT--A-GACACCGG-AAG----------------
AAA-CTTAAGATTTAA-TAC-AA-AAATTCA--TAAGTTAAGTTATACCTTTATT-CAAAATCCCGTCAA-AC-TC--AA
AT-ATTTAATGTA-GTAAGAGCCGA-
>AY345617.1
TATTCTTTGTA-A-------TATATG-TATAATAAT--------------------------------------------
--------------------------------------------------------------------TTTATATACA-T
ATATGTATTATCAACATT--------------------------------------------------------AATTTA
TATTAACCAT------ATCAT-ATAGCATTCGAGTAC-ATTAATG-TTTTA-TTACCATATCTA----GGATTTAACCAT
TCAAGTCTT-ACACAATAAT-GAAA-ATTT-TACAC-AAAGC-A-TAACAATAACATGTAAC------------------
------------------------------------AAA-CACTT-AC--A-GACACCGG-GAG----------------
AAA-CTTAAGATTTAA-TAC-AA-AAATTCA--TAAGTTAAGTTATACCTTTATT-CAAAATCCCGTCAA-AC-TC--AA
AT-ATTTAATGTA-GTAAGAGCCGA-
>AY345627.1
TATTCTTTGTA-A-------TATATG-TATAATAAT--------------------------------------------
--------------------------------------------------------------------TTTATATACA-T
ATATGTATTATCAACATT--------------------------------------------------------AATTTA
TATTAACCAT------ATCAT-ATAGCATTCAAGTAC-ATTAATG-TTTTA-TTACCATATCTA----GGATTTAACCAT
TCAAGTATT-ATACAATAAT-GAAA-ATTT-TACAC-AAAGC-A-TAACAATAACGTGTAAC------------------
------------------------------------AAA-CGCCT-AT--A-GACACCGG-GAG----------------
AAA-TTTAAGATTTAA-TAC-AA-AAATTCA--TAAGTCAAGTTATACCTTTATT-CAAAATCCCGTCAA-AC-TC--AA
AT-ATTTAATGTA-GTAAGAGCCGA-
>AY345736.1
TATTCTTTGTA-A-------TATATG-TATAATAAT--------------------------------------------
--------------------------------------------------------------------TTTATATACA-T
ATATGTATTATCAACATT--------------------------------------------------------AATTTA
TATTAACCAT------ATCAT-ATAGCATTCAAGTAC-ATTAATG-TTTTA-TTACCATATCTA----GGATTTAACCAT
TCAAGTCTT-ATACAATAAT-GAAA-ATTT-TATAC-AAAGC-A-TAACAATAATATGTAAC------------------
------------------------------------AAA-CACTT-AT--A-GACACCGG-GAG----------------
AAA-CTTAAGATTTAA-CAC-AA-AAATTCA--TAAGTTAAGTTATACCTTTATT-CAAAGTCCTGTCAA-AC-TC--AA
AT-ATTTAATGTA-GTAAGAGCCGA-
>AY345737.1
TATTCTTTGTA-A-------TATATG-TATAATAAT--------------------------------------------
--------------------------------------------------------------------TTTATATACA-T
ATATGTATTATCAACATT--------------------------------------------------------AATTTA
TATTAACCAT------ATCAT-ATAGCATTCAAGTAC-ATTAATG-TTTTA-TTACCATATCTA----GGATTTAACCAT
TCAAGTCTT-ATACAATAAT-GAAG-ATTT-TATAC-AAAGC-A-TAACAATAATATGTAAC------------------
------------------------------------AAA-CACTT-AT--A-GACACCGG-GAG----------------
AAA-CTTAAGATTTAA-CAC-AA-AAATTCG--TAAGTTAAGTTATACCTTTATT-CAAAACCCCGTCAA-AC-TC--AG
AT-ATTTAATGTA-GTAAGAGCCGA-
>AY345822.1
TATTCTTTGTA-A-------TATATG-TATAATAAT--------------------------------------------
--------------------------------------------------------------------TTTATATACA-T
ATATGTATTATCAACATT--------------------------------------------------------AATTTA
TATTAACCAT------ATCAT-ATAGCATTCAAGTAC-ATTAATG-TTTTA-TTACCATATCTA----GGATTTAACCAT
TCAAGTCTT-ATACAATAAT-GAAA-ATTT-TACAC-AAAGC-A-TAACAACAATGTGTAAC------------------
------------------------------------AAA-CACCT-AT--A-GGCACCGG-GAG----------------
AAA-CTTAAGATTTAA-CAC-AA-AAGTTCA--TAAGTTAAGTTATACCTTTATT-CAAAATCCCGTCAA-AC-TC--AA
AT-ATTTAATGTA-GTAAGAGCCGA-
>AY345628.1
TATTCTTTGTA-A-------TATATG-TATAATAAT--------------------------------------------
--------------------------------------------------------------------TTTATATACA-T
ATATGTATTATCAACATT--------------------------------------------------------AATTTA
TATTAACCAT------ATCAT-ATAGCATTCAAGTAC-ATTAATG-TTTTA-TTACCATATCTA----GGATTTAACCAT
TCAAGTCTT-ATACAATAAT-GAAA-ATTT-TACAC-AAAGC-A-TAACAATAACGTGTAAC------------------
------------------------------------ATA-CACCT-AT--G-GACACCGG-GAG----------------
AAA-CTTAAGATTTAA-TAC-AA-GAATTCA--TAAGTCAAGTTATACCTTTATT-CAAAATCCCGTCAA-AC-TC--AA
AT-ATTTAATGTA-GTAAGAGCCGA-
>AY345629.1
TATTCTTTGTA-A-------TATATG-TATAATAAT--------------------------------------------
--------------------------------------------------------------------TTTATATACA-T
ATATGTATTATCAACATT--------------------------------------------------------AATTTA
TATTAACCAT------ATCAT-ATAGCATTCAAGTAC-ATTAATG-TTTTA-TTACCATATCTA----GGATTTAACCAT
TCAAGTCTT-ATACAATAAT-GAAG-ATTT-TACAC-AAAGC-A-TAACAATAACGTGTAAC------------------
------------------------------------ATA-CACCT-AT--A-GACACCGG-GAG----------------
AAA-CTTAAGATTTAA-TAC-AA-AAATTCA--TAAGTCAAGTTATACCTTTATT-CAAAATCCCGTCAA-AC-TC--AA
AT-ATTTAATGTA-GTAAGAGCCGA-
>AY345708.1
TATTCTTTGTA-A-------TATATG-TATAATAAT--------------------------------------------
--------------------------------------------------------------------TTTATATACA-T
ATATGTATTATCAACATT--------------------------------------------------------AATTTA
TATTAACCAT------ATCAT-ATAGCATTCAAGTAC-ATTAATG-TTTTA-TTACCATATCTA----GGATTTAACCAT
TCAAGTCTT-ATACAATAAT-GAAA-ATTT-TACAC-AAAGC-A-TAACAATAATATGTAAC------------------
------------------------------------AAA-CGTCT-GT--A-GACACCAG-GAG----------------
AAA-CTTAAGATTTAA-TAC-AG-AAATTCA--TAAGTCAAGTTATACCTTTATT-CAAAATCCCGTCAA-AC-TC--AA
AT-ATTTAATGTA-GTAAGAGCCGA-
>AY345709.1
TATTCTTTGTA-A-------TATATG-TATAATAAT--------------------------------------------
--------------------------------------------------------------------TTTATATACA-T
ATATGTATTATCAACATT--------------------------------------------------------AATTTA
TATTAACCAT------ATCAT-ATAGCATTCAAGTAC-ATTAATG-TTTTA-TTACCATATCTA----GGATTTAACCAT
TCAAGTCTT-ATACAATAAT-GAAA-ATTT-TACAC-AAAGC-A-TAATAATAATATGTAAC------------------
------------------------------------AAA-CGTCT-GT--A-GACACCAG-GAG----------------
AAA-CTTAAGATTTAA-TAC-AG-AAATTCA--TAAGTCAAGTTATACCTTTATT-CAAAATCCCGTCAA-AC-TC--AA
AT-ATTTAATGTA-GTAAGAGCCGA-
>AY345713.1
TATTCTTTGTA-A-------TATATG-TATAATAAT--------------------------------------------
--------------------------------------------------------------------TTTATATACA-T
ATATGTATTATCAACATT--------------------------------------------------------AATTTA
TATTAACCAT------ATCAT-ATAGCATTCAAGTAC-ATTAATG-TTTTA-TTACCATATCTA----GGATTTAACCAT
TCAAGTCTT-ATACAATAAT-GAAG-ATTT-TACAC-AAAGC-A-TAACAATAATATGTAAC------------------
------------------------------------AAA-CATCT-GT--A-GACACCGG-GAG----------------
AAA-CTTAAGATTTAA-TAC-AG-AAATTCA--TAAGTCAAGTTATACCTTTATT-CAAAATCCCGTCAA-AC-TC--AA
AT-ATTTAATGTA-GTAAGAGCCGA-
>AY345711.1
TATTCTTTGTA-A-------TATATG-TATAATAAT--------------------------------------------
--------------------------------------------------------------------TTTATATACA-T
ATATGTATTATCAACATT--------------------------------------------------------AATTTA
TATTAACCAT------ATCAT-ATAGCATTCAAGTAC-ATTAATG-TTTTA-TTACCATATCTA----GGATTTAACCAT
TCAAGTCTT-ATACAATAAT-GAAA-ACTT-TACAC-AAAGC-A-TAATAACAATATGTAAC------------------
------------------------------------ATA-CATCT-GT--A-GACACCAG-GAG----------------
AAA-CTTAAGATTTAA-TAC-AG-AAATTCA--TAAGTCAAGTTATACCTTTATT-CAAAATCCCGTCAA-AC-TC--AA
AT-ATTTAATGTA-GTAAGAGCCGA-
>AY345615.1
TATTCTTTGTA-A-------TATATG-TATAATAAT--------------------------------------------
--------------------------------------------------------------------TTTATATACA-T
ATATGTATTATCAACATT--------------------------------------------------------AATTTA
TATTAACCAT------ATCAT-ATAGCATTCAAGTAC-ATTAATG-TTTTA-TTACCATATCTA----GGATTTAACCAT
TCAAGTCTT-ATACAATAAT-GAAA-ATTT-TACAC-AAAGC-A-TAAAAATAACATGTAAC------------------
------------------------------------AAA-CACTT-AT--A-GACACCGG-GAG----------------
AAA-CTTAAGATTTAA-TAC-AA-AAATTCA--TAAGTTAAGTTATACCTTTATT-CAAAATCCCGTCAA-AC-CC--AA
AT-ATTTAATGTA-GTAAGAACCGA-
>AY345755.1
TATTCTTTGTA-A-------TATATG-TATAATAAT--------------------------------------------
--------------------------------------------------------------------TTTATATACA-T
ATATGTATTATCAACATT--------------------------------------------------------AATTTA
TATTAACCAT------ATCAT-ATGGCATTCAAGTAC-ATTAATG-TTTTA-TTACCATATCTA----GGATTTAACCAT
TCAAGTCTT-ATACAATAAT-GAAG-ATTT-TACAC-GAAGC-A-TAACAATAATATCTAAC------------------
------------------------------------AAA-CACCT-AT--A-GACACCGG-GAG----------------
AAA-CTTAAGATTTAA-TAC-AA-AAATTCA--TAGGTCAAGTTATACCTTTATT-CAAAATCCCGTCAA-AC-TC--AA
AT-ATTTAATGTA-GTAAGAGCCGA-
>AY345756.1
TATTCTTTGTA-A-------TATATG-TATAATAAT--------------------------------------------
--------------------------------------------------------------------TTTATATACA-T
ATATGTATTATCAACATT--------------------------------------------------------AATTTA
TATTAACCAT------ATCAT-ATGACATTCAAGTAC-ATTAATG-TTTTA-TTACCATACCTA----GGATTTAACCAT
TCAAGTCTT-ATACAATAAT-GAAG-ATTT-TACAC-GAAGC-A-TAACAATAATATCTAAC------------------
------------------------------------AAA-CACCT-AT--A-GACACCGG-GAG----------------
AAA-CTTAAGATTTAA-CAC-AA-AAATTCA--TAGGTCAAGTTATACCTTTATT-CAAAATCCCGTCAA-AC-TC--AA
AT-ATTTAATGTA-GTAAGAACCGA-
>AY345775.1
TATTCTTTGTA-A-------TATATG-TATAATAAT--------------------------------------------
--------------------------------------------------------------------TTTATATACA-T
ATATGTATTATCAACATT--------------------------------------------------------AATTTA
TATTAACCAT------ATCAT-ATGACATTCAAGTAC-ATTAATG-TTTTA-TTACCATATCTA----GGATTTAACCAT
TCAAGTCTT-ATACAATAAT-GAAA-ATTT-TACAC-GAAGC-A-TAACAATAATATCTAAC------------------
------------------------------------AAA-CACCT-AT--A-GACACCAG-GAG----------------
AAA-CTTAAGATTTAA-CAC-AA-AAATTCA--TAAGTCAAGTTATACCTTTATT-CAAAATCCCGTCAA-AT-TC--AA
AT-ATTTAATGTA-GTAAGAGCCGA-
>AY345779.1
TATTCTTTGTA-A-------TATATG-TATAATAAT--------------------------------------------
--------------------------------------------------------------------TTTATATACA-T
ATATGTATTATCAACATT--------------------------------------------------------AATTTA
TATTAACCAT------ATCAT-ATGGCATTCAAGTAC-ATTAATG-TTTTA-TCACCATATCTA----GGATTTAACCAT
TCAAGTCTT-ATACAGTAAT-GAAA-ATTT-TACGC-GAAGC-A-TAACAATAATATCTAAC------------------
------------------------------------AAA-CACCT-AT--A-GACACCGG-GAG----------------
AAA-CTTAAGATTTAA-CAC-AA-AAATTCA--TAAGTCAAGTTATACCTTTATT-CAAAATCCCGTCAA-AC-TC--AA
AT-ATTTAATGTA-GTAAGAGCCGA-
>AY345789.1
TATTCTTTGTA-A-------TATATG-TATAATAAT--------------------------------------------
--------------------------------------------------------------------TTTATATACA-T
ATATGTATTATCAACATT--------------------------------------------------------AATTTA
TATTAACCAT------ATCAT-ATAGCATTCAAGTAC-ATTAATG-TTTTA-TCACCATACCTA----GGATTTAACCAT
TCAAGTCTT-ATACAATAAT-GAAA-ATTT-TACAC-AAAGC-A-TAACAATAATATCTAAC------------------
------------------------------------AAA-CACCT-AT--A-GACACCAG-GAG----------------
AAA-CTTAAGATTTAA-CAC-AA-AAATTCA--TAAGTCAAGTTATACCTTTATT-CAAAATCCCGTCAA-AC-TC--AA
AT-ATTTAATGTA-GTAAGAGCCGA-
>AY345798.1
TATTCTTTGTA-A-------TATATG-TATAATAAT--------------------------------------------
--------------------------------------------------------------------TTTATATACA-T
ATATGTATTATCAACATT--------------------------------------------------------AATTTA
TATTAACCAT------ATCAT-ATAGCATTCAAGTAC-ATTAATG-TTTTA-TTACCATATCTA----GGATTTAACCAT
TCAAGTCTT-ATACAATAAT-GAAA-ATTT-TACAC-AAAGC-A-TAACAATAATATCTAAC------------------
------------------------------------AAA-CACCT-AT--T-GACACCGG-GAG----------------
AAA-CTTAAGACTTAA-CAC-AA-AAATTCA--TAAGTTAAGTTATACCTTTATT-CAAAATCCCGTCAA-AC-TC--AA
AT-ATTTAATGTA-GTAAGAGCCGA-
>AY345803.1
TATTCTTTGTA-A-------TATATG-TATAATAAT--------------------------------------------
--------------------------------------------------------------------TTTATATACA-T
ATATGTATTATCAACATT--------------------------------------------------------AATTTA
TATTAACCAT------ATCAT-ATAGCATTCAAGTAC-ATTAATG-TTTTA-TTACCATATCTA----GGATTTAACCAT
TCAAGTCTT-ATACAATAAT-GAAA-ATTT-TACAC-AAAGC-A-TAACAATAATATCTAAC------------------
------------------------------------AAA-CACCT-AT--A-GACACCGG-GAG----------------
AAA-TTTAAGATTTAA-CAC-AA-AAATTCG--TAAGTTAAGTTATACCTTTATT-CAAAATCCTGTCAA-AC-TC--AA
AT-ATTTGATGTA-GTAAGAGCCGA-
>AY345742.1
TATTCTTTGTA-A-------TATATG-TATAATAAT--------------------------------------------
--------------------------------------------------------------------TTTATATACA-T
ATATGTATTATCAACATT--------------------------------------------------------AATTTA
TATTAACCAT------ATCAT-ATAGCATTCAAGTAC-ATTAATG-TTTTA-TCACCATATCTA----GAATTTAACCAT
TCAAGTCTT-ATACAATAAT-GAAA-ATTT-TACGC-AAAGC-A-TAACAATAATATGTAAC------------------
------------------------------------AAA-CACCT-AT--A-GACACCGG-GAG----------------
AAA-CTTAAGATTTAA-CAT-AA-AAATTCA--TAGGTTAAGTTATACCTTTAAT-CAAAATCCCGTCAA-AC-TC--AA
AT-ATTTAATGTA-GTAAGAGCCGA-
>AY345744.1
TATTCTTTGTA-A-------TATATG-TATAATAAT--------------------------------------------
--------------------------------------------------------------------TTTATATACA-T
ATATGTATTATCAACATT--------------------------------------------------------AATTTA
TATTAACCAT------ATCAT-ATAGTATTCAAGTAC-ATTAATG-TTTTA-TCACCATACCTA----GGATTTAACCAT
TCAAGTCTT-ATACAATAAT-GAAA-ATTT-TACAC-AAAGC-A-TAACGATAATATGTAAC------------------
------------------------------------AAA-CACCT-AT--A-GACACCGG-GAG----------------
AAA-CTTAAGATTTAA-CAC-AA-AAATTCA--TAGGTTAAGTTATACCTTTACT-CAAAATCCCGTCAA-AC-TC--AA
AT-ATTTAATGTA-GTAAGAGCCGA-
>AY345745.1
TATTCTTTGTA-A-------TATATG-TATAATAAT--------------------------------------------
--------------------------------------------------------------------TTTATATACA-T
ATATGTATTATCAACATT--------------------------------------------------------AATTTA
TATTAACCAT------ATCAT-ATAGCATTCAAGTAC-ATTAATG-TTTTA-TCACCATACCTA----GGATTTAACCAT
TCAAGTCTT-ATACAATAAT-GAAA-ATTT-TACAC-AAAGC-A-TAACGATAATATGTAAC------------------
------------------------------------AAA-CACCT-AT--A-GACACCGG-GAG----------------
AAA-CTTAAGATTTAA-CAC-AA-AAATTCA--TAGGTTAAGTTATACCTTTACT-CAAAATCCCGTCAA-AC-TC--AA
AT-ATTTAATGTA-GTAAGAGCCGA-
>AY345746.1
TATTCTTTGTA-A-------TATATG-TATAATAAT--------------------------------------------
--------------------------------------------------------------------TTTATATACA-T
ATATGTATTATCAACATT--------------------------------------------------------AATTTA
TATTAACCAT------ATCAT-ATAGCATTCAAGTAC-ATTAATG-TTTTA-TCACCATACCTA----GGATTTAACCAT
TCAAGTCTT-ATACAATAAT-GAAA-ATTT-TACAC-AAAGC-A-TAACGATAATATGTAAC------------------
------------------------------------AAA-CACCT-AT--A-GACACCGG-GAG----------------
AAA-CTTAAGATTTAA-CAC-AA-AAATTCG--TAGGTTAAGTTATACCTTTACT-CAAAATCCCGTCAA-AC-TC--AA
AT-ATTTAATGTA-GTAAGAGCCGA-
>AY345747.1
TATTCTTTGTA-A-------TATATG-TATAATAAT--------------------------------------------
--------------------------------------------------------------------TTTATATACA-T
ATATGTATTATCAACATT--------------------------------------------------------AATTTA
TATTAACCAT------ATCAT-ATAGCATTCAAGTAC-ATTAATG-TTTTA-TCACCATACCTA----GGATTTAACCAT
TCAAGTCTT-ATACCATAAT-GAAG-ATTT-TACAC-AAAGC-A-TAACGATAATATGTAAC------------------
------------------------------------AAA-CACCT-AT--A-GACACCGG-GAG----------------
AAA-CTTAAGATTTAA-CAC-AA-AAATTCA--TAGGTTAAGTTATACCTTTACT-CAAAATCCCGTCAA-AC-TC--AA
AT-ATTTAATGTA-GTAAGAGCCGA-
>AY345754.1
TATTCTTTGTA-A-------TATATG-TATAATAAT--------------------------------------------
--------------------------------------------------------------------TTTATATACA-T
ATATGTATTATCAACATT--------------------------------------------------------AATTTA
TATTAACCAT------ATCAT-ATAGCATTCAAGTAC-ATTAATG-TTTTA-TTACCATACCTA----GGATTTAACCAT
TCAAGTCTT-ATACAATAAT-GAAG-ATTT-TACAC-AAAGC-A-TAACAATAATATGTAAC------------------
------------------------------------AAC-CACCT-AT--A-GACACCGG-GAG----------------
AAA-CTTAAGATTTAA-CAC-AA-AAATTCA--TAGGTTAAGTTATACCTTTATT-CAAAATCCCGTCAA-AC-TC--AA
AT-ATTTAATGTA-GTAAGAGCCGA-
>AY345752.1
TATTCTTTGTA-A-------TATATG-TATAATAAT--------------------------------------------
--------------------------------------------------------------------TTTATATACA-T
ATATGTATTATCAACATT--------------------------------------------------------AATTTA
TATTAACCAT------ATCAT-ATAGCATTCAAGTAC-ATTAATG-TTTTA-TTACCATATCTA----GGATTTAACCAT
TCAAGTCTT-ATATAATAAT-GAAG-ATTT-TACAC-AAAGC-A-TAACAATAATACGTAAC------------------
------------------------------------AAA-CACCT-AT--A-GACACCGG-GAG----------------
AAA-CTTAAGATTTAA-CAC-AA-AAATTCA--TAGGTTAAGTTATACCTTTATT-CAAAATCCCGTAAA-AC-TC--AA
AT-ATTTAATGTA-GTAAGAGCCGA-
>AY345753.1
TATTCTTTGTA-A-------TATATG-TATAATAAT--------------------------------------------
--------------------------------------------------------------------TTTATATACA-T
ATATGTATTATCAACATT--------------------------------------------------------AATTTA
TATTAACCAT------ATCAT-ATAGCATTCAAGTAC-ATTAATG-TTTTA-TTACCATATCTA----GGATTTAACCAT
TCAAGTCTT-GTATAATAAT-GAAG-ATTT-TATAC-AAAGC-A-TAACAATAATACGTAAC------------------
------------------------------------AAA-CACCT-AT--A-GACACCGG-GAG----------------
AAA-CTTAAGATTTAA-CAC-AA-AAATTCA--TAGGTTAAGTTATACCTTTATT-CAAAATCCCGTCAA-AC-TC--AA
AT-ATTTAATGTA-GTAAGAGCCGA-
>AY345743.1
TATTCTTTGTA-A-------TATATG-TATAATAAT--------------------------------------------
--------------------------------------------------------------------TTTATATACA-T
ATATGTATTATCAACATT--------------------------------------------------------AATTTA
TATTAACCAT------ATCAT-ATGGCATTCAAGTAC-ATTAATG-TTTTA-TCACCATATCTA----GGATTTAACCAT
TCAAGTCTT-ATACAATAAT-GAAA-ATTT-TACAC-GAAGC-A-TAACAATAATATGTAAC------------------
------------------------------------AAA-CACCT-AT--A-GACACCGG-GAG----------------
AAA-CTTAAGATTTAA-CAC-AA-AAATTCA--TAGGTCAAGTTATACCTTTACT-CAAAATCCCGTCAA-AC-TC--AA
AT-ATTTCATGTA-GTAAGAGCCGA-
>AY345793.1
TATTCTTTGTA-A-------TATATG-TATAATAAT--------------------------------------------
--------------------------------------------------------------------TTTATATACA-T
ATATGTATTATCAACATT--------------------------------------------------------AATTTA
TATTAACCAT------ATCAT-ATAGCATTCAAGTAC-ATTAATG-TTTTA-TTAACATATCTA----GGATTTAACCAT
TCAAGTCTT-ATACAATAAT-GAAA-ATTT-TACAC-AAAGC-A-TAATAATAATATCTAAC------------------
------------------------------------AAA-CACCT-AT--A-TACACCGG-GAG----------------
AAA-CTTAAGATTTAA-CAC-AA-AAATTCA--TAAGTTAAGTTATACCTTTATT-CAAAATCCCGTCAA-AC-TC--AA
AT-ATTTAATGTA-GTAAGAGCCGA-
>AY345682.1
TATTCTTTGTA-A-------TATATG-TATAATAAT--------------------------------------------
--------------------------------------------------------------------TTTATATACA-T
ATATGTATTATCAACATT--------------------------------------------------------AATTTA
TATTAACCAT------ATCAT-ATGACATTCAAGTAC-ATTAATG-TTTTA-TTACCATATCTA----GGATTTAACCAT
TCAAGTATT-ATACAATAAT-GAAA-ATTT-TACAC-AAAGC-A-TAACAATAATATGTAAC------------------
------------------------------------AAA-CACCT-AT--A-GGCACCGG-GAG----------------
AAA-CTTAAGATTTAA-TAC-AC-AAATTCA--TAAGTCAAGTTATACCTTTATT-CAAAATCCCGTCAA-AC-TC--AA
AT-ATTTAATGTA-GTAAGAGCCGA-
>ERR5241711
TATTCTTTGTA-A-------TATATG-TATAATAAT--------------------------------------------
--------------------------------------------------------------------TTTATATACA-T
ATATGTATTATCAACATT--------------------------------------------------------AATTTA
TATTAACCAT------ATCAT-ATGACATTCAAGTAC-ATTAATG-TTTTA-TTACCATATCTA----GGATTTAACCAT
TCAAGTATT-ATACAATAAT-GAAA-ATTT-TACAC-AAAGC-A-TAACAATAATATGTAAC------------------
------------------------------------AAA-CACCT-AT--A-GGCACCGG-GAG----------------
AAA-CTTAAGATTTAA-TAC-AC-AAATTCA--TAAGTCAAGTTATACCTTTATT-CAAAATCCCGTCAA-AC-TC--AA
AT-ATTTAATGTA-GTAAGAGCCGA-
>AY345684.1
TATTCTTTGTA-A-------TATATG-TATAATAAT--------------------------------------------
--------------------------------------------------------------------TTTATATACA-T
ATATGTATTATCAACATT--------------------------------------------------------AATTTA
TATTAACCAT------ATCAT-ATGACATTCAAGTAC-ATTAATG-TTTTA-TTACCATATCTA----GGATTTAACCAT
TCAAGTATT-ATACAATAAT-GAAA-ATTT-TACAC-AAAGC-A-TAACAATAATATGTAAC------------------
------------------------------------AAA-CACCT-AT--A-GGCACCGG-GAG----------------
AAA-CTTAAGATCTAA-TAC-AC-AAATTCA--TAAGTCAAGTTATACCTTTATT-CAAAATCCCGTCAA-AC-TC--AA
AT-ATTTAATGTA-GTAAGAGCCGA-
>AY345685.1
TATTCTTTGTA-A-------TATATG-TATAATAAT--------------------------------------------
--------------------------------------------------------------------TTTATATACA-T
ATATGTATTATCAACATT--------------------------------------------------------AATTTA
TATTAACCAT------ATCAT-ATGACATTCAAGTAC-ATTAATG-TTTTA-TTACCATATCTA----GGATTTAACCAT
TCAAGTATT-ATACAATAAT-GAAA-ATTT-TGCAC-AAAGC-A-TAACAATAATATGTAAC------------------
------------------------------------AAA-CACCT-AC--A-GGCACCGG-GAG----------------
AAA-CTTAAGATTTAA-TAC-AC-AAATTCA--TAAGTCAAGTTATACCTTTATT-CAAAATCCCGTCAA-AC-TC--AA
AT-ATTTAATGTA-GTAAGAGCCGA-
>AY345689.1
TATTCTTTGTA-A-------TATATG-TATAATAAT--------------------------------------------
--------------------------------------------------------------------TTTATATACA-T
ATATGTATTATCAACATT--------------------------------------------------------AATTTA
TATTAACCAT------ATCAT-ATGGCATTCAAGTAC-ATTAATG-TTTTA-TTACCATATCTA----GGATTTAACCAT
TCAAGTATT-ATACAATAAT-GAAA-ATTT-TACAC-AAAGC-A-TAATAATAATATGTAAC------------------
------------------------------------AAA-CACCT-AT--A-GGCACCGG-GAG----------------
AAA-CTTAAGATTTAA-TAC-AC-AAATTCA--TAAGTCAAGTTATACCTTTATT-CAAAATCCCGTCAA-AC-TC--AA
AT-ATTTAATGTA-GTAAGAGCCGA-
>AY345690.1
TATTCTTTGTA-A-------TATATG-TATAATAAT--------------------------------------------
--------------------------------------------------------------------TTTATATACA-T
ATATGTATTATCAACATT--------------------------------------------------------AATTTA
TATTAACCAT------ATCAT-ATGGCATTCAAGTAC-ATTAATG-TTTTA-TTACCATATCTA----GGATTTAACCAT
TCAAGTATT-ATACAATAAT-GAAA-ATTT-TACAC-AAAGC-A-TAACAATAATATGTAAC------------------
------------------------------------AAA-CACCT-AT--A-GACACCGG-GAG----------------
AAA-CTTAAGATTTAA-TAC-AC-AAATTCA--TAAGTCAAGTTATACCTTTATT-CAAAATCCCGTCAA-AC-TC--AA
AT-ATTTAATGTA-GTAAGAGCCGA-
>AY345687.1
TATTCTTTGTA-A-------TATATG-TATAATAAT--------------------------------------------
--------------------------------------------------------------------TTTATATACA-T
ATATGTATTATCAACATT--------------------------------------------------------AATTTA
TATTAACCAT------ATCAT-ATGGCATTCAAGTAC-ATTAATG-TTTTA-TTACCATATCTA----GGATTTAACCAT
TCAAGTATT-ATACAATAAT-GAAA-ATTT-TACAC-AAAGC-A-TAAAAATAATATGTAAC------------------
------------------------------------AAA-CACCT-AT--A-GGCACCGG-GAG----------------
AAA-CTTAAGATTTAA-TAC-AC-AAATTCA--TAAGTCAAGTTATACCTTTATT-CAGAATCCCGTCAA-AC-TC--AA
AT-ATTTAATGTA-GTAAGAGCCGA-
>AY345686.1
TATTCTTTGTA-A-------TATATG-TATAATAAT--------------------------------------------
--------------------------------------------------------------------TTTATATACA-T
ATATGTATTATCAACATT--------------------------------------------------------AATTTA
TATTAACCAT------ATCAT-ATGACATTCAAGTAC-ATTAATG-TTTTA-TTACCATATCTA----GGATTTAACCAT
TCAAGTATT-ATACGATAAT-GAAA-ATTT-TACAC-AAAGC-A-TAACAATAATATGTAAC------------------
------------------------------------AAA-CACCT-AT--A-AGCACCGG-GAG----------------
AAA-CTTAAGATTTAA-TAC-AC-AAATTCA--TAAGTCAAGTTATACCTTTATT-CAAAATTCCGTCAA-AC-TC--AA
AT-ATTTAATGTA-GTAAGAGCCGA-
>DQ678846-DQ678544
TATTCTTTGTA-A-------TATATG-TATAATAAT--------------------------------------------
--------------------------------------------------------------------TTTATATACA-T
ATATGTATTATCAACATT--------------------------------------------------------AATTTA
TATTAACCAT------ATCAT-ATAGCATTCAAGTAC-ATTAATG-TTTTA-TCACCATATCTA----GGACTTAACCAT
TCAAGTCTT-ATACAATAAT-GAAA-ATTT-TACAC-AAAGC-A-TAATAATAACATGTAAC------------------
------------------------------------AAA-CGCCT-AT--A-GGCACCGG-AAG----------------
AAA-TTTAAGATTTAA-TAC-AG-GAATTCA--TAAGTTAAGTTATACCTTTATT-CAAAATCCCGCCAA-AC-TC--AA
AT-ATTTAATGTA-GTAAGAACCGA-
>EU272878.1
TATTCTTTGTA-A-------TATATG-TATAATAAT--------------------------------------------
--------------------------------------------------------------------TTTATATACA-T
ATATGTATTATCAACATT--------------------------------------------------------AATTTA
TATTAACCAT------TTCAT-ATAGCATTCAAGTAC-ATTAATG-TTTTA-TCACCATATCTG----GGATTTAACCAT
TCAAGTCTT-ATACAATAAT-GAAA-ATTT-TACAC-AAAGC-A-TAATAATAACATGTAAC------------------
------------------------------------AAA-CACCT-AT--A-GACACCGG-AAG----------------
AAA-TTTAAGATTTAA-TAC-AA-GAATTCA--TAAGTTAAGTTATACCTTTATT-CAAAATCCCGCCAA-AC-TC--AA
AT-ATTTAATGTA-GTAAGAACCGA-
>EU272883.1
TATTCTTTGTA-A-------TATATG-TATAATAAT--------------------------------------------
--------------------------------------------------------------------TTCATATACA-T
ATATGTATTATCAACATT--------------------------------------------------------AATTTA
TATTAACCAT------ATCAT-ATAGCATTCAAGTAC-ATTAATG-TTTTA-TCACCATATCTA----GGATTTAACCAT
TCAAGTCTT-ATACAATAAT-GAAA-ATTT-TACAC-AAAGC-A-TAATAATAACATGTAAC------------------
------------------------------------AAA-CACCT-AT--A-GACACCGG-AAG----------------
AAA-CTTAAGATTTAA-TAC-AA-GAATTCA--TAAGTCAAGTTATACCTTTATT-CAAAATCCCGTCAA-AC-TC--AA
AT-ATTTAATGTA-GTAAGAACCGA-
>UW113145
TATTCTTTGTA-A-------TATATG-TATAATAAT--------------------------------------------
--------------------------------------------------------------------TTCATATACA-T
ATATGTATTATCAACATT--------------------------------------------------------AATTTA
TATTAACCAT------ATCAT-ATAGCATTCAAGTAC-ATTAATG-TTTTA-TCACCATATCTA----GGATTTAACCAT
TCAAGTCTT-ATACAATAAT-GAAA-ATTT-TACAC-AAAGC-A-TAATAATAACATGTAAC------------------
------------------------------------AAA-CACCT-AT--A-GACACCGG-AAG----------------
AAA-CTTAAGATTTAA-TAC-AA-GAATTCA--TAAGTCAAGTTATACCTTTATT-CAAAATCCCGTCAA-AC-TC--AA
AT-ATTTAATGTA-GTAAGAACCGA-
>OR641517.1
TATTCTTTGTA-A-------TATATG-TATAATAAT--------------------------------------------
--------------------------------------------------------------------TTCATATACA-T
ATATGTATTATCAACATT--------------------------------------------------------AATTTA
TATTAACCAT------ATCAT-ATAGCATTCAAGTAC-ATTAATG-TTTTA-TCACCATATCTA----GGATTTAACCAT
TCAAGTCTT-ATACAATAAT-GAAA-ATTT-TACAC-AAAGC-A-TAATAATAACATGTGAC------------------
------------------------------------AAA-CACCT-AT--A-GACACCGG-AAG----------------
AAA-CTTAAGATTTAA-TAC-AA-GAATTCA--TAAGTCAAGTTATACCTTTATT-CAAAATCCCGTCAA-AC-TC--AA
AT-ATTTAATGTA-GTAAGAACCGA-
>UW119936
TATTCTTTGTA-A-------TATATG-TATAATAAT--------------------------------------------
--------------------------------------------------------------------TTCATATACA-T
ATATGTATTATCAACATT--------------------------------------------------------AATTTA
TATTAACCAT------ATCAT-ATAGCATTCAAGTAC-ATTAATG-TTTTA-TTACCATATCTA----GGATTTAACCAT
TCAAGTCTT-ATACAATAAT-GAAA-ATTT-TACAC-AAAGC-A-TAATAATAACATGTAAC------------------
------------------------------------AAA-CACCT-AT--A-GACACCGG-AAG----------------
AAA-CTTAAGATTTAA-TAC-AA-GAATTCA--TAAGTCAAGTTATACCTTTATT-CAAAATCCCGTCAA-AC-TC--AA
AT-ATTTAATGTA-GTAAGAACCGA-
>OR641518.1
TATTCTTTGTA-A-------TATATG-TATAATAAT--------------------------------------------
--------------------------------------------------------------------TTCATATACA-T
ATATGTATTATCAACATT--------------------------------------------------------AATTTA
TATTAACCAT------ATCAT-ATAGCATTCAAGTAC-ATTAATG-TTTTA-TCACCATATCTA----GGATTTAACCAT
TCAAGTCTT-ATACAATAAT-GAAA-ATTT-TACAC-AAAGC-A-TAATAATAACATGTAAC------------------
------------------------------------AAA-CACCT-AT--A-GACACCGG-AAG----------------
AAA-CTTAAGATTTAA-TAC-AA-TAATTCA--TAAGTCAAGTTATACCTTTATT-CAAAATCCCGTCAA-AC-TC--AA
AT-ATTTAATGTA-GTAAGAACCGA-
>UW155299
TATTCTTTGTA-A-------TATATG-TATAATAAT--------------------------------------------
--------------------------------------------------------------------TTCATATACA-T
ATATGTATTATCAACATT--------------------------------------------------------AATTTA
TATTAACCAT------ATCAT-ATAGCATTCAAGTAC-ATTAGTG-TTTTA-TCACCATATCTA----GGATTTAACCAT
TCAAGTCTT-ATACAATAAT-GAAA-ATTT-TACAC-AAAGC-A-TAATAATAACATGTAAC------------------
------------------------------------AAA-CACCT-AT--A-GACACCGG-AAG----------------
AAA-CTTAAGATTTAA-TAC-AA-GAATTCA--TAAGTCAAGTTATACCTTTATT-CAAAATCCCGTCAA-AC-CC--AA
AT-ATTTAATGTA-GTAAGAACCGA-
>UW113148
TATTCTTTGTA-A-------TATATG-TATAATAAT--------------------------------------------
--------------------------------------------------------------------TTTATATACA-T
ATATGTATTATCAACATT--------------------------------------------------------AATTTA
TATTAACCAT------ATCAT-ATAGCATTCAAGTAC-ATTAATG-TTTTA-TTACCATATCTA----GGATTTAACCAT
TCAAGTCTT-ATACAACAAT-GAAG-ATTT-TACAC-AAAGC-A-TAATAATAACATGTAAC------------------
------------------------------------AAA-CACCT-AT--A-GACACCGG-AAG----------------
AAA-TTTAAGATTTAA-TAC-AA-GAATTCA--TAAGTTAAGTTATACCTTTATT-CAAAATCCCGTCAA-AC-TC--AA
AT-ATTTAATGTA-GTAAGAACCGA-
>UW153484
TATTCTTTGTA-A-------TATATG-TATAATAAT--------------------------------------------
--------------------------------------------------------------------TTTATATACA-T
ATATGTATTATCAACATT--------------------------------------------------------AATTTA
TATTAACCAT------ATCAT-ATAGCATTCAAGTAC-ATTAATG-TTTTA-TTACCATATCTA----GGATTTAACCAT
TCAAGTCTT-ATACAACAAT-GAAA-ATTT-TACAC-AAAGC-A-TAATAATAACATGTAAC------------------
------------------------------------AAA-CACCT-AT--A-GACACCAG-AAG----------------
AAA-TTTAAGATTTAA-TAC-AA-GAATTCA--TAAGTTAAGTTATACCTTTATT-CAAAATCCCGTCAA-AC-TC--AA
AT-ATTTAATGTA-ATAAGAACCGA-
>UW158659
TATTCTTTGTA-A-------TATATG-TATAATAAT--------------------------------------------
--------------------------------------------------------------------TTTATATACA-T
ATATGTATTATCAACATT--------------------------------------------------------AATTTA
TATTAACCAT------ATCAT-ATAGCATTCAAGTAC-ATTAATG-TTTTA-TTACCATATCTA----GGATTTAACCAT
TCAAGTCTT-ATACAACAAT-GAAA-ATTT-TACAC-AAAGC-A-TAATAATAACATGTAAC------------------
------------------------------------AAA-CACCT-AT--A-GACACCGG-AAG----------------
AAA-TTTAAGATTTAA-TAC-AA-GAATTCA--TAAGTTAAGTTATACCTTTATT-CAAAATCCCGTCAA-AC-TC--AA
AT-ATTTAATGTA-ATAAGAACCGA-
>OR641519.1
TATTCTTTGTA-A-------TATATG-TATAATAAT--------------------------------------------
--------------------------------------------------------------------TTTATATACA-T
ATATGTATTATCAACATT--------------------------------------------------------AATTTA
TATTAACCAT------ATCAT-ATAGCATTCAAGTAC-ATTAATG-TTTTA-TTACCATATCTA----GGATTTAACCAT
TCAAGTCTT-ATACAATAAT-GAAA-ATTT-TACAC-AAAGC-A-TAATAATAACATGTAAC------------------
------------------------------------AAA-CACCG-AT--G-GGCACCAG-AAG----------------
AAA-TTTAAGATTTAA-TAC-AA-GAATTCA--TAAGTTAAGTTATACCTTTATT-CAAAATCCCGTCAA-AC-TC--AA
AT-ATTTAATGTA-GTAAGAACCGA-
>OR641520.1
TATTCTTTGTA-A-------TATATG-TATAATAAT--------------------------------------------
--------------------------------------------------------------------TTTATATACA-T
ATATGTATTATCAACATT--------------------------------------------------------AATTTA
TATTAACCAT------ATCAT-ATAGCATTCAAGTAC-ATTAATG-TTTTA-TTACCATATCTA----GGATTTAACCAT
TCAAGTCTT-ATACAATAAT-GAAA-ATTT-TACAC-AAAGC-A-TAATAATAACATGTAAC------------------
------------------------------------AAA-CACCG-AT--G-GGCACCGG-AAG----------------
AAA-TTTAAGATTTAA-TAC-AA-GAATTCA--TAAGTTAAGTTATACCTTTATT-CAAAATCCCGTCAA-AC-TC--AA
AT-ATTTAATGTA-GTAAGAACCGA-
>UW158662
TATTCTTTGTA-A-------TATATG-TATAATAAT--------------------------------------------
--------------------------------------------------------------------TTTATATACA-T
ATATGTATTATCAACATT--------------------------------------------------------AATTTA
TATTAACCAT------ATCAT-ATAGCATTCAAGTAC-ATTAATG-TTTTA-TTACCATATCTA----GGATTTAACCAT
TCAAGTCTT-ATACAATAAT-GAAA-ATTT-TACAC-AAAGC-A-TAATAATAACATGTAAC------------------
------------------------------------AAA-CACCG-AT--G-GGCACCGG-AAG----------------
AAA-TTTAAGATTTAA-TAC-AA-GAACTCA--TAAGTTAAGTTATACCTTTATT-CAAAATCCCGTCAA-AC-TC--AA
AT-ATTTAATGTA-GTAAGAACCGA-
>EU272871.1
TATTCTTTGTA-A-------TATATG-TATAATAAT--------------------------------------------
--------------------------------------------------------------------TTTATATACA-T
ATATGTATTATCAACATT--------------------------------------------------------AATTTA
TATTAACCAT------ATCAT-ATAGCATTCGAGTAC-ATTAATG-TTTTA-TCACCATATCTA----GGGTTTAACCAT
TCAAGTCTT-ATACAATAAT-GAAA-ATTT-TACAC-AAAGC-A-TAATAATAACATATAAC------------------
------------------------------------AAA-CACCT-AT--G-GACACCGG-AAG----------------
AAA-CTTAAGATTTAA-TAC-AA-GAATTCA--TAGGTTAAGTTATACCTTTATT-CAAAATCCCGTCAA-AC-TC--AA
AT-ATTTAATGTA-GTAAGAGCCGA-
>UW153483
TATTCTTTGTA-A-------TATATG-TATAATAAT--------------------------------------------
--------------------------------------------------------------------TTTATATACA-T
ATATGTATTATCAACATT--------------------------------------------------------AATTTA
TATTAACCAT------ATCAT-ATAGCATTCGAGTAC-ATTAATG-TTTTA-TCACCATATCTA----GGGTTTAACCAT
TCAAGTCTT-ATACAATAAT-GAAA-ATTT-TACAC-AAAGC-A-TAATAATAACATATAAC------------------
------------------------------------AAA-CACCT-AT--G-GACACCGG-AAG----------------
AAA-CTTAAGATTTAA-TAC-AA-GAATTCA--TAGGTTAAGTTATACCTTTATT-CAAAATCCCGTCAA-AC-TC--AA
AT-ATTTAATGTA-GTAAGAGCCGA-
>EU272873.1
TATTCTTTGTA-A-------TATATG-TATAATAAT--------------------------------------------
--------------------------------------------------------------------TTTATATACA-T
ATATGTATTATCAACATT--------------------------------------------------------AATTTA
TATTAACCAT------ATCAT-ATAGCATTCGAGTAC-ATTAATG-TTTTA-TCACCATATCTA----GGGTTTAACCAT
TCAAGTCTT-ATACAATAAT-GAAA-ATTT-TACAC-AAAGC-A-TAATAATAACATATAAC------------------
------------------------------------AAA-CACCT-AT--A-GACACCGG-AAG----------------
AAA-CTTAAGATTTAA-TAC-AA-GAATTCA--TAGGTTAAGTTATACCTTTATT-CAAAATCCCGTCAA-AC-TC--AA
AT-ATTTAATGTA-GTAAGAGCCGA-
>UW158663
TATTCTTTGTA-A-------TATATG-TATAATAAT--------------------------------------------
--------------------------------------------------------------------TTTATATACA-T
ATATGTATTATCAACATT--------------------------------------------------------AATTTA
TATTAACCAT------ATCAT-ATAGCATTCGAGTAC-ATTGATG-TTTTA-TCACCATATCTA----GGGTTTAACCAT
TCAAGTCTT-ATACAATAAT-GAAA-ATTT-TACAC-AAAGC-A-TAATAATAACATATAAC------------------
------------------------------------AAA-CACCT-AT--A-GACACCGG-AAG----------------
AAA-CTTAAGATTTAA-TAC-AA-TAATTCA--TAAGTTAAGTTATACCTTTATT-CAAAATCCCGTCAA-AC-TC--AA
AT-ATTTAATGTA-GTAAGAGCCGA-
>AY345626.1
TATTCTTTGTA-A-------TATATG-TATAATAAT--------------------------------------------
--------------------------------------------------------------------TTTATATACA-T
ATATGTATTATCAACATT--------------------------------------------------------AATTTA
TATTAACCAT------ATCAT-ATAGCATTCAAGTAC-ATTAATG-TTTTA-TTACCATATCTA----GGATTTAACCAT
TCAAGTCTT-ATACAATAAT-GAAA-ATTT-TACAC-GAAGC-A-TAAGAATAACATGTAAC------------------
------------------------------------AAA-CGTCT-AT--A-GACACCGG-AAG----------------
AAA-TTTAAGATTTAA-TAC-AA-AAATTCA--TAAGTCAAGTTATACCTTTATT-CAAAATCCCGTCAA-AC-TC--AA
AT-ATTTAATGTA-GTAAGAGCCGA-
>AY345625.1
TATTCTTTGTA-A-------TATATG-TATAATAAT--------------------------------------------
--------------------------------------------------------------------TTTATATACA-T
ATATGTATTATCAACATT--------------------------------------------------------AATTTA
TATTAACCAT------ATCAT-ATAGCATTCAAGTAC-ATTAATG-TTTTA-TTACCATATCTA----GGATTTAACCAT
TCAAGTCTT-ATACAATAAT-GAAA-ATTT-TACAC-AAAGC-A-TAACAATAATATGTAAC------------------
------------------------------------AAA-CGCCT-AT--A-GGCACCGG-AAG----------------
AAA-TTTAAGATTTAA-TAC-A--AAATTCA--TAAGTTAAGTTATACCTTTATT-CAAAATCCCGTCAA-AC-TC--AA
AT-ATTTAATGTA-GTAAGAACCGA-
>AY345691.1
TATTCTTTGTA-A-------TATATG-TATAATAAT--------------------------------------------
--------------------------------------------------------------------TTTATATACA-T
ATATGTATTATCAACATT--------------------------------------------------------AATTTA
TATTAACCAT------ATCAT-ATGGCATTCAAGTAC-ATTAATG-TTTTA-TTACCATATCTA----GGATTTAACCAT
TCAAGTCTT-ATACAATAAT-GAAG-ATTT-TATAC-AAAGC-A-TAACAATAATATGTAAC------------------
------------------------------------AAA-CACCT-AT--A-GACACCGG-GAG----------------
AAA-TTTAAGATTTAA-TAC-A--AAATTCA--TAAGTTAAGTTATACCTTTATT-CAAAATCCCGTCAA-AC-TC--AA
AT-ATTTAATGTA-GTAAGAGCCGA-
>AY345692.1
TATTCTTTGTA-A-------TATATG-TATAATAAT--------------------------------------------
--------------------------------------------------------------------TTTATATACA-T
ATATGTATTATCAACATT--------------------------------------------------------AATTTA
TATTAACCAT------ATCAT-ATGACATTCAAGTAC-ATTAATG-TTTTA-TTACCATATCTA----GGATTTAACCAT
TCAAGTCTT-ATACAATAAT-GAAG-ATTT-TATAC-AAAGC-A-TAACAATAATATGTAAC------------------
------------------------------------AAA-CACCT-AT--A-GACACCGG-GAG----------------
AAA-TTTAAGATTTAA-TAC-A--AAATTCA--TAAGTTAAGTTATACCTTTATT-CAAAATCCCGTCAA-AC-TC--AA
AT-ATTTAATGTA-GTAAGAGCCGA-
>AY345693.1
TATTCTTTGTA-A-------TATATG-TATAATAAT--------------------------------------------
--------------------------------------------------------------------TTTATATACA-T
ATATGTATTATCAACATT--------------------------------------------------------AATTTA
TATTAACCAT------ATCAT-ATGACATTCAAGTAC-ATTAATG-TTTTA-TTACCATATCTA----GGATTTAACCAT
TCAAGTCTT-ATACAATAAT-GAAG-ATTT-TACAC-AAAGC-A-TAACAATAATATGTAAC------------------
------------------------------------AAA-CACCT-AT--A-GACACCGG-GAG----------------
AAA-TTTAAGATTTAA-TAC-A--AAATTCA--TAAGTTAAGTTATACCTTTATT-CAAAATCCCGTCAA-AC-TC--AA
AT-ATTTAATGTA-GTAAGAGCCGA-
>AY345694.1
TATTCTTTGTA-A-------TATATG-TATAATAAT--------------------------------------------
--------------------------------------------------------------------TTTATATACA-T
ATATGTATTATCAACATT--------------------------------------------------------AATTTA
TATTAACCAT------ATCAT-ATGACATTCAAGTAC-ATTAATG-TTTTA-TTACCATATCTA----GGATTTAACCAT
TCAAGTCTT-ATACAATAAT-GAAA-ATTT-TACAC-AAAGC-A-TAACAATAATATGTAAC------------------
------------------------------------AAA-CACCT-AT--A-GACACCGG-GAG----------------
AAA-TTTAAGATTTAA-TAC-A--AAATTCA--TAAGTTAAGTTATACCTTTATT-CAAAATCCCGTCAA-AC-TC--AA
AT-ATTTAATGTA-GTAAGAGCCGA-
>AY345677.1
TATTCTTTGTA-A-------TATATG-TATAATAAT--------------------------------------------
--------------------------------------------------------------------TTTATATACA-T
ATATGTATTATCAACATT--------------------------------------------------------AATTTA
TATTAACCAT------ATCAT-ATAGCATTCAAGTAC-ATTAATG-TTTTA-TTACCATATCTA----GGATTTAACCAT
TCAAGTATT-ATACAATAAT-GAAA-ATTT-TACAC-AAAGC-A-TAACAATAATATGTAAC------------------
------------------------------------AAA-CACCT-AT--A-GACACCGG-AAG----------------
AAA-CTTAAGATTTAA-TAC-A--AAATTCA--TAAGTTAAGTTATACCTTTATT-CAAAATCCCGTCAA-AC-TC--AA
AT-ATTTAATGTA-GTAAGAGCCGA-
>AY345818.1
TATTCTTTGTA-A-------TATATG-TATAATAAT--------------------------------------------
--------------------------------------------------------------------TTTATATACA-T
ATATGTATTATCAACATT--------------------------------------------------------AATTTA
TATTAACCAT------ATCAT-ATAGCATTCAAGTAC-ATTAATG-TTTTA-TTACCATATCTA----GGATTTAACCAT
TCAAGTCTT-ATACAATAAT-GAAA-ATTT-TACAC-AAAGC-A-TAACAATAATATCTAAC------------------
------------------------------------AAA-CACCT-AT--A-GACACCGG-GAG----------------
AAA-CTTAAGATTTAA-TAC-A--AAATTCA--TAAGTTAAGTTATACCTTTATT-CAAAATCCTGTCAA-AC-TC--AA
AT-ATTTAATGTA-GTAAGAGCCGA-
>AY345704.1
TATTCTTTGTA-A-------TATATG-TATAATAAT--------------------------------------------
--------------------------------------------------------------------TTTATATACA-T
ATATGTATTATCAACATT--------------------------------------------------------AATTTA
TATTAACCAT------ATCAT-ATAGCATTCAAGTAC-ATTAATG-TTTTA-TTACCATATCTA----GGATTTAACCAT
TCAAGTCTT-ATACAATAAT-GAAA-ATTT-TACAC-AAAGC-A-TAATAATAATATGTAAC------------------
------------------------------------AAA-CATCT-AT--A-GGCACCGG-GAG----------------
AAA-CTTAAGATTTAA-CAC-A--AAATTCA--TAAGTTAAGTTATACCTTTATT-CAAAATCCCGTCAA-AC-TC--AA
AT-ATTTAATGTA-GTAAGAGCCGA-
>AY345706.1
TATTCTTTGTA-A-------TATATG-TATAATAAT--------------------------------------------
--------------------------------------------------------------------TTTATATACA-T
ATATGTATTATCAACATT--------------------------------------------------------AATTTA
TATTAACCAT------ATCAT-ATAGCATTCAAGTAC-ATTAATG-TTTTA-TTACCATATCTA----GGATTTAACCAT
TCAAGTCTT-ATACAATAAT-GAAA-ATTT-TACAC-AAAGC-A-TAATAATAATATGCAAC------------------
------------------------------------AAA-CATCT-AT--A-GACACCGG-GAG----------------
AAA-CTTAAGATTTAA-CAC-A--AAATTCA--TAAGTTAAGTTATACCTTTATT-CAAAATCCCGTCAG-AC-TC--AA
AT-ATTTAATGTA-GTAAGAGCCGA-
>AY345705.1
TATTCTTTGTA-A-------TATATG-TATAATAAT--------------------------------------------
--------------------------------------------------------------------TTTATATACA-T
ATATGTATTATCAACATT--------------------------------------------------------AATTTA
TATTAACCAT------ATCAT-ATAGCATTCAAGTAC-ATTAATG-TTTTA-TTACCATATCTA----GGATTTAACCAT
TCAAGTCTT-ATACAATAAT-GAAA-ATTT-TACAC-AAAGC-A-TAATAATAATATGCAAC------------------
------------------------------------AAA-CATCT-AT--A-GACATCGG-GAG----------------
AAA-CTTAAGATTTAA-CAC-A--GAATTCA--TAAGTTAAGTTATACCTTTATT-CAAAATCCCGTCAA-AC-TC--AA
AT-ATTTAATGTA-GTAAGAGCCGA-
>AY345707.1
TATTCTTTGTA-A-------TATATG-TATAATAAT--------------------------------------------
--------------------------------------------------------------------TTTATATACA-T
ATATGTATTATCAACATT--------------------------------------------------------AATTTA
TATTAACCAT------ATCAT-ATAGCATTCAAGTAC-ATTAATG-TTTTA-TTACCATATCTA----GGATTTAACCAT
TCAAGTCTT-ATACAATAAT-GAAA-ATTT-TACAC-AAAGC-A-TAATAATAATATGCAAT------------------
------------------------------------AAA-CATCT-AT--A-AACACCGG-GAG----------------
AAA-CTTAAGATTTAA-CAC-A--AAATTCA--TAAGTTAAGTTATACCTTTATT-CAAAATCCCGTCAA-AC-TC--AA
AT-ATTTAATGTA-GTAAGAGCCGA-
>AY345632.1
TATTCTTTGTA-A-------TATATG-TATAATAAT--------------------------------------------
--------------------------------------------------------------------TTTAAATACA-T
ATATGTATTATCAACATT--------------------------------------------------------AATTTA
TATTAACCAT------ATCAT-ATAGCATTCAAGTAC-ATTAATG-TTTTA-TTACCATATCTA----GGATTTAACCAT
TCAAGTCTT-ATACAATAAT-GAAG-ATTT-TACAC-AAAGC-A-TAAGAATAACATGTAAC------------------
------------------------------------AAA-CGCCT-AT--A-GACACCGG-GAG----------------
AAA-CTTAAGATTTAA-TAC-A--AAATTCA--TAAGTTAAGTTATACCTTTATT-CAAAATCCCGTCAA-AC-TC--AA
AT-ATTTAATGTA-GTAAGAGCCGA-
>AY345633.1
TATTCTTTGTA-A-------TATATG-TATAATAAT--------------------------------------------
--------------------------------------------------------------------TTTAAATACA-T
ATATGTATTATCAACATT--------------------------------------------------------AATTTA
TATTAACCAT------ATCAT-ATGGCATTCAAGTAC-ATTAATG-TTTTA-TTACCATATCTA----GGATTTAACCAT
TCAAGTCTT-ATACAATAAT-GAAG-ATTT-TACAC-AAAGC-A-TAAGAATAACATGTAAC------------------
------------------------------------AAA-CATCT-AT--A-GACACCGG-GAG----------------
AAA-CTTAAGACTTAA-TAC-AA-AAATTCA--TAAGTTAAGTTATACCTTTATT-CAAAATCCCGTCAA-AC-TC--AA
AT-ATTTAATGTA-GTAAGAGCCGA-
>AY345710.1
TATTCTTTGTA-A-------TATATG-TATAATAAT--------------------------------------------
--------------------------------------------------------------------TTTATATACA-T
ATATGTATTATCAACATT--------------------------------------------------------AATTTA
TATTAACCAT------ATCAT-ATAGCATTCAAGTAC-ATTAATG-TTTTA-TTACCATATCTA----GGATTCAACCAT
TCAAGTATT-ATACAATAAT-GAAA-ATTT-TACAC-AAAGC-A-TAATAACAATATGTAAC------------------
------------------------------------AAA-CATTT-AT--A-GACATCAG-GAG----------------
AAA-CTTAAGATTTAA-TAC-AG-AAATTCA--TAAGTCAAGTTATACCTTTATT-CAAAATCCCGTCAA-AC-TC--AA
AT-ATTTAATGTA-GTAAGAGCCGA-
>AY345712.1
TATTCTTTGTA-A-------TATATG-TATAATAAT--------------------------------------------
--------------------------------------------------------------------TTTATATACA-T
ATATGTATTATCAACATT--------------------------------------------------------AATTTA
TATTAACCAT------ATCAT-ATAGCATTCAAGTAC-ATTAATG-TTTTA-TTACCATATCTA----GGATTTAACCAT
TCAAGTATT-ATACGATAAT-GAGA-ATTT-TACAC-AAAGC-A-TAATAATAATATGTAAC------------------
------------------------------------AAA-CATCT-AT--A-GACACCAG-AAG----------------
AAA-CTTAAGATTTAA-TAG-AG-AAATTCA--TAAGTCAAGTTATACCTTTATT-CAAAATCCCGTCAA-AC-TC--AA
AT-ATTTAATGTA-GTAAGAGCCGA-
>AY345794.1
TATTCTTTGTA-A-------TATATG-TATAATAAT--------------------------------------------
--------------------------------------------------------------------TTTATATACA-T
ATATGTATTATCAACATT--------------------------------------------------------AATTTA
TATTAACCAT------ATCAT-ATAGCATTCAAGTAC-ATTAATG-TTTTA-TTAACATATCTA----GGATTTAACCAT
TCAAGTCTT-ATACAATAAT-GAAA-ATTT-TACAC-AAAGC-A-TAATAATAATATATAAC------------------
------------------------------------AAA-CACCT-AT--T-AACACCGG-GAG----------------
AAA-CTTAAGATTTAA-CAC-AA-AAATTCA--TAAGTCAAGTTATACCTTTATT-CAAAATCCCGTCAA-AC-TC--AA
AT-ATTTATTGTA-GTAAGAGCCGA-
>AY345679.1
TATTCTTTGTA-A-------TATATG-TATAATAAT--------------------------------------------
--------------------------------------------------------------------TTTATATACA-T
ATATGTATTATCAACATT--------------------------------------------------------AATTTA
TATTAACCAT------ATCAT-ATGACATTCAAGTAC-ATTAATG-TTTTA-TTACCATATCTA----GGATTTAACCAT
TCAAGTCTT-ATACAATAAT-GAAA-ATTT-TACAC-GAAGC-A-TAACAGTAACATGTAAC------------------
------------------------------------AAA-CACTT-AT--A-GACACCGG-GAG----------------
AAA-CTTAAGATTTAA-TAC-AG-AAATTCA--TAAGTTAAGTTATACCTTTATT-CAAAATCCCGACAA-AC-TC--AA
AT-ATTTAATGTA-GTAAGAGCCGA-
>AY345680.1
TATTCTTTGTA-A-------TATATG-TATAATAAT--------------------------------------------
--------------------------------------------------------------------TTTATATACA-T
ATATGTATTATCAACATT--------------------------------------------------------AATTTA
TATTAACCAT------ATCAT-ATGACATTCAAGTAC-ATTAATG-TTTTA-TTACCATATCTA----GGATTTAACCAT
TCAAGTCTT-ATACAATAAT-GAAA-ATTT-TACAC-AGAGC-A-TAACAGTAACATGTAAC------------------
------------------------------------AAA-CACTT-AT--A-GACACCGG-GAG----------------
AAA-CTTAAGATTTAA-TAC-AG-AAATTCA--TAAGTTAAGTTATACCTTTATT-CAAAATCCCGTCAA-AC-TC--AA
AT-ATTTAATGTA-GTAGGAGCCGA-
>AY345618.1
TATTCTTTGTA-A-------TATATG-TATAATAAT--------------------------------------------
--------------------------------------------------------------------TTTATATACA-T
ATATGTATTATCAACATT--------------------------------------------------------AATTTA
TATTAACCAT------ATCAT-ATAGCATTCAAGTAC-ATTAATG-TTTTA-TTACCATATCTA----GGATTTAACCAT
TCAGGCCTT-ATACAATAAT-GAAG-GTTT-TACAC-AAAGC-A-TAACAATAACATGTAGC------------------
------------------------------------AAA-CACTT-AT--A-GACACCGG-GAG----------------
AAA-CTTAAGATTTAA-TAC-AA-AAATTCA--TAAGTTAAGTTATACCTTTATC-CAAAATCCCGTCAA-AC-TC--AA
AT-ATTTAATGTA-GTAAGAGCCGA-
>AY345846.1
TATTCTTTGTA-A-------TATATG-TATAATAAT--------------------------------------------
--------------------------------------------------------------------TTTATATACA-T
ATATGTATTATCAACATT--------------------------------------------------------AATTTA
TATTAACCAT------ATCAT-ATAGCATTCAAGTAC-ATTAATG-TTTTA-TTACCATATCTA----GGATTTAACCAT
TCAAGTCTT-ATACAATAAT-GAAA-ATTT-TACAC-AAAGC-A-TAATGATAATATGTAGC------------------
------------------------------------AAA-CACCT-AA--A-GACACCGG-AAG----------------
AAA-CTTAAGATTTAA-TAC-AT-AAATTCA--TAAGTTAAGTTATACCTTTATT-CAAAATCCCGTCAA-AC-TC--AA
AT-ATTTAATGTA-GTAAGAGCCGA-
>AY345741.1
TATTCTTTGTA-A-------TATATG-TATAATAAT--------------------------------------------
--------------------------------------------------------------------TTTATATACA-T
ATATGTATTATCAACATT--------------------------------------------------------AATTTA
TATTAACCAT------ATCAT-ATGGCATTCAAGTAC-ATTAATG-TTTTA-TTACCATATCTA----GGATTTAACCAT
TCAAGTCTT-ATACAATAAT-GAAC-ATTT-TACGC-CAAGC-A-TAACAATAATATGTAAC------------------
------------------------------------AAA-CTCCT-AT--A-GACACCGG-GAG----------------
AAA-CTTAAGATTTAA-CAC-AA-AAATTCG--TAGGTAAAGTTATACCTTTATT-CAAAATCCCGTCAA-AC-TC--AA
AT-ATTTAATGTA-GTAAGAGCCGA-
>AY345780.1
TATTCTTTGTA-A-------TATATG-TATAATAAT--------------------------------------------
--------------------------------------------------------------------TTTATATACA-T
ATATGTATTATCAACATT--------------------------------------------------------AATTTA
TATTAACCAT------ATCAT-ATGGCATTCAAGTAC-ATTAATG-TTTTA-TTACCATATCTA----GGATTTAACCAT
TCAAGTCTT-ATACTATAAT-GAAA-ATTT-TACGC-AAAGC-A-TAATAATAATATCTAAC------------------
------------------------------------AAA-CTCCT-AT--A-GACACCGG-GAG----------------
AAA-CTTAAGATTTAA-CAC-AA-AAATTCG--TAAGTCAAGTTATACCTTTATT-CAAAATCCCGTCAA-AC-TC--AA
AT-ATTTAATGTA-GTAAGAGCCGA-
>AY345851.1
TATTCTTTGTA-A-------TATATG-TATAATAAT--------------------------------------------
--------------------------------------------------------------------TTTATATACA-T
ATATGTATTATCAACATT--------------------------------------------------------AATTTA
TATTAACCAT------ATCAT-ATGGCATTCAAGTAC-ATTAATG-TTTTA-TTACCATATCTA----GAATTTAACCAT
TCAAGTCTT-ATATAATAAT-GAAG-ATTT-TATAC-AAAGC-A-TAACAACAGTATGTAAC------------------
------------------------------------ACA-CATCT-AT--A-GACACCGG-AAG----------------
AAA-CTTAAGATTTAA-TAC-AG-AAATTCA--TAGGTTAAGTTATACCTTTATT-CAAAATCCCGTCAA-AC-TC--AA
AT-ATTTAATGTA-GTAAGAGCCGA-
>AY345852.1
TATTCTTTGTA-A-------TATATG-TATAATAAT--------------------------------------------
--------------------------------------------------------------------TTTATATACA-T
ATATGTATTATCAACATT--------------------------------------------------------AATTTA
TATTAACCAT------ATCAT-ATGGCATTCAAGTAC-ATTAATG-TTTTA-TTACCATATCTA----GAATTTAACCAT
TCAAGTCTT-ATATAATAAT-GAAG-ATTT-TATAC-AAAGC-A-TAACAACAGTATGTAAC------------------
------------------------------------ACA-CATCT-AT--A-AACACCGG-AAG----------------
AAA-CTTAAGATTTAA-TAC-AG-AAATTCA--TAGGTTAAGTTATACCTTTATT-CAAAATCCCGTCAA-AC-TC--AA
AT-ATTTAATGTA-GTAAGAGCCGA-
>AY345853.1
TATTCTTTGTA-A-------TATATG-TATAATAAT--------------------------------------------
--------------------------------------------------------------------TTTATATACA-T
ATATGTATTATCAACATT--------------------------------------------------------AATTTA
TATTAACCAT------ATCAT-ATGGCATTCAAGTAC-ATTAATG-TTTTA-TTACCATATCTA----GAATTTAACCAT
TCAAGTCTT-ATATAATAAT-GAAG-ATTT-TATAC-AAAGC-A-TAACAACAATATGTAAC------------------
------------------------------------ACA-CATCT-AT--A-GACACCGG-AAG----------------
AAA-CTTAAGATTTAA-TAC-AG-AAATTCA--TAGGTTAAGTTATACCTTTATT-CAAAATCCCGTCAA-AT-TC--AA
AT-ATTTAATGTA-GTAAGAGCCGA-
>UW202929
TATTCTTTGTA-A-------TATATG-TATAATAAT--------------------------------------------
--------------------------------------------------------------------TTTATATACA-T
ATATGTATTATCAACATT--------------------------------------------------------AATTTA
TATTAACCAT------ATCAT-ATGGCATTCAAGTAC-ATTAATG-TTTTA-TTACCATATCTA----GAATTTAACCAT
TCAAGTCTT-ATATAATAAT-GAAG-ATTT-TATAC-AAAGC-A-TAACAACAATATGTAAC------------------
------------------------------------ACA-CACCT-AT--A-GACACCGG-AGG----------------
AAA-CTTAAGATTTAA-TAC-AG-AAATTCA--TAGGTTAAGTTATACCTTTATT-CAAAATCCCGTCAA-AT-TC--AA
AT-ATTTAATGTA-GTAAGAGCCGA-
>AY345854.1
TATTCTTTGTA-A-------TATATG-TATAATAAT--------------------------------------------
--------------------------------------------------------------------TTTATATACA-T
ATATGTATTATCAACATT--------------------------------------------------------AATTTA
TATTAACCAT------ATCAT-ATGGCATTCAAGTAC-ATTAATG-TTTTA-TTACCATATCTA----GAATTTAACCAT
TCAAGTCTT-ATATAATAAT-GAAG-GTTT-TATAC-AAAGC-A-TAACAACAATATGTAAC------------------
------------------------------------ACA-CATCT-AT--A-GACACCGG-AAG----------------
AAA-CTTAAGATTTAA-TAC-AG-AAATTCA--TAGGTTAAGTTATACCTTTATT-CAAAATCCCGTCAA-AC-TC--AA
AT-ATTTAATGTA-GTAAGAACCGA-
>AY345855.1
TATTCTTTGTA-A-------TATATG-TATAATAAT--------------------------------------------
--------------------------------------------------------------------TTTATATACA-T
ATATGTATTATCAACATT--------------------------------------------------------AATTTA
TATTAACCAT------ATCAT-ATAGCATTCAAGTAC-ATTAATG-TTTTA-TTACCATATCTA----GAATTTAACCAT
TCAAGTCTT-ATACAATAAT-GAAG-ATTT-TATAC-AAAGC-A-TAACAATAATATGTAAC------------------
------------------------------------AAT-CACCT-AT--A-GACACCGG-AGG----------------
AAA-CTTAAGATTTAA-TAC-AG-AAATTCA--TAAGTTAAGTTATACCTTTATT-CAAAATCCCGTCAA-AT-TC--AA
AT-ATTTAATGTA-GTAAGAGCCGA-
>AY345787.1
TATTCTTTGTA-A-------TATATG-TATAATAAT--------------------------------------------
--------------------------------------------------------------------TTTATATACA-T
ATATGTATTATCAACATT--------------------------------------------------------AATTTA
TATTAACCAT------ATCAT-ATAGCATTCAAGTAC-ATTAATG-TTTTA-TTACCATATCTA----GGATTTAACCAT
TCAAGTCTT-ATACGATAAT-GAAA-ATTT-TACAC-TAAGC-A-TAATAATAATATGTAAC------------------
------------------------------------AAA-CACCT-AT--A-GACACCGG-GAG----------------
AAA-CTTAAGATTTAA-CAC-AA-AAATTCA--TAAGTCAAGTTATACCTTTATT-CAAAATCCCGTCAG-AC-TA--AT
AT-ATTTAATGTA-GTAAGAGCCGA-
>AY345750.1
TATTCTTTGTA-A-------TATATG-TATAATAAT--------------------------------------------
--------------------------------------------------------------------TTTATATACA-T
ATATGTATTATCAACATT--------------------------------------------------------AATTTA
TATTAACCAT------ATCAT-ATAGCATTCAAGTAC-ATTAATG-TTTTA-TCACCATATCTA----GGATTTAACCAT
TCAAGTCTT-ATACAATAAT-GAAA-ATTT-TACAC-AAAGC-A-TAACAATAATATGTAAC------------------
------------------------------------AAA-CACCT-AT--A-GCACCCGG-GAG----------------
AAA-CTTAAGATTTAA-CAC-AA-AAGTTCG--TAGGTTAAGTTATACCTTTATT-CAAAATCCCGTCAA-AC-TC--AA
AT-ATTTAATGTA-GTAAGAGCCGA-
>DQ678861-DQ678559
TATTCTTTGTA-G-------TATATG-TATAATATT--------------------------------------------
--------------------------------------------------------------------TTTATATACA-T
ATATGTATTATCAACATT--------------------------------------------------------AATTTA
TTTTAACCAT------ATCAT-ATAGCATTCAAGTAC-ATCTATG-TTTTA-TCACCATATCTA----GGGTTTAACCAT
TCAAGAATT-ATACGAC-AC-GAAA-ATTT-TACAT-TAACC-A-TAACAATAAAATACAAC------------------
------------------------------------AAA-CACTT-AT--A-AACACCAG-GCG----------------
AAA-CTTAAGACCTAA-TAC-AA-TTATTCA--TTGGTCAAGTTATACCTTTACT-CAAAATCTCGCCAA-AC-TC--AA
AT-ATTTAATGTA-GTAAGAGCCGA-
>DQ678862-DQ678560
TATTCTTTGTA-A-------TATATG-TATAATATT--------------------------------------------
--------------------------------------------------------------------TTTAAATACA-T
ATATGTATTATCAACATT--------------------------------------------------------AATTTA
TTTTAACCAT------ATCAT-ATAGCATTCAAGTAC-ATCTATG-TTTTA-TCACCATATCTA----GGGTTTAACCAT
TCAAGTATT-GTACGATAAC-GAAT-ATTT-TATAC-AAAGC-A-TAATAATAAAACAGGAC------------------
------------------------------------AAA-CACTT-AT--A-AATACCAA-GCG----------------
AAA-TTTAAGACCTAA-CAC-AA-ACATCCA--TAAGTCAAGTTATACCTTTACT-CAAAATTCCGCCAA-AC-TC--AA
TT-ACTTAATGTA-GTAAGAACCGA-
>UW113143
TATTCTTTGTA-A-------TATATG-TATAATATT--------------------------------------------
--------------------------------------------------------------------TTTAAATACA-T
ATATGTATTATCAACATT--------------------------------------------------------AATTTA
TTTTAACCAT------ATCAT-ATAGCATTCAAGTAC-ATCTATG-TTTTA-TCACCATATCTA----GGGTTTAACCAT
TCAAGTATT-GTACGATAAC-GAAT-ATTT-TATAC-AAAGC-A-TAATAATAAAACAGGAC------------------
------------------------------------AAA-CACTT-AT--A-AATACCAA-GCG----------------
AAA-TTTAAGACCTAA-CAC-AA-ACATCCA--TAAGTCAAGTTATACCTTTACT-CAAAATTCCGCCAA-AC-TC--AA
TT-ACTTAATGTA-GTAAGAACCGA-
>UW157042
TATTCTTTGTA-A-------TATATG-TATAATATT--------------------------------------------
--------------------------------------------------------------------TTTAAATACA-T
ATATGTATTATCAACATT--------------------------------------------------------AATTTA
TTTTAACCAT------ATCAT-ATAGCATTCAAGTAC-ATCTATG-TTTTA-TCACCATATCTA----GGGTTTAACCAT
TCAAGTATT-GTACGATAAC-GAAT-ATTT-TATAC-AAAGC-A-TAATAATAAAACAGGAC------------------
------------------------------------AAA-CACTT-AT--A-AATACCAA-GCG----------------
AAA-TTTAAGACCTAA-CAC-AA-ACATCCA--TAAGTCAAGTTATACCTTTACT-CAAAATTCCGCCAA-AC-TC--AA
TT-ACTTAATGTA-GTAAGAACCGA-
>NC_082765.1
TATTCTTTGTA-A-------TATATG-TATAATATT--------------------------------------------
--------------------------------------------------------------------TTTAAATACA-T
ATATGTATTATCAACATT--------------------------------------------------------AATTTA
TTTTAACCAT------ATCAT-ATAGCATTCAAGTAC-ATCTATG-TTTTA-TCACCATATCTA----GGGTTTAACCAT
TCAGGTATT-GTACGATAAC-GAAT-ATTT-TATAC-AAAGC-A-TAATAATAAAACAGGAC------------------
------------------------------------AAA-CACTT-AT--A-AATACCAA-GCG----------------
AAA-CTTAAGACCTAA-CAC-AA-ACATCCA--TAAGTCAAGTTATACCTTTACT-CAAAATTCCGCCAA-AC-TC--AA
TT-ACTTAATGTA-GTAAGAACCGA-
>UW158215
TATTCTTTGTA-A-------TATATG-TATAATATT--------------------------------------------
--------------------------------------------------------------------TTTAAATACA-T
ATATGTATTATCAACATT--------------------------------------------------------AATTTA
TTTTAACCAT------ATCAT-ATAGCATTCAAGTAC-ATTTATG-TTTTA-TCACCATATCTA----GGGTTTAACCAT
TCAAGTATT-GTACGATAAC-GAAT-ATTT-TATAC-AAAGC-A-TAATAATAAAACAGGAC------------------
------------------------------------AAA-CACTT-AT--A-AATACCAA-GCG----------------
AAA-CTTAAGACCTAA-CAC-AA-ACATCCA--TAAGTCAAGTTATACCTTTACT-CAAAATTCCGCCAA-AC-TC--AA
TT-ACTTAATGTA-GTAAGAACCGA-
>UW110465
TATTCTTTGTATA-------TATATG-TATAATATT--------------------------------------------
--------------------------------------------------------------------TTTAAATACA-T
ATATGTATTATCAACATT--------------------------------------------------------AATTTA
TTTTAACCAT------ATCAT-ATAGCATTCAAGTAC-ATCTATG-TTTTA-TCACCATATCTA----GGGTTTAACCAT
TCAAGTATT-GTACGATAAC-GAAT-ATTT-TATAC-AAAGC-A-TAATAATAAAACAGGAC------------------
------------------------------------AAA-CACTT-AT--A-AATACCAA-GCG----------------
AAA-CTTAAGACCTAA-CAC-AA-ACATCCA--TAAGTCAAGTTATACCTTTACT-CAAAATTCCGCCAA-AC-TC--AA
TT-ACTTAATGTA-GTAAGAACCGA-
>DQ678869-DQ678567
TATTCTTTGTA-G-------TATATG-TATAATATT--------------------------------------------
--------------------------------------------------------------------TTTAAATACA-T
ATATGTATTATCAACATT--------------------------------------------------------AATTTA
TTTTAACCAT------ATCAT-ATAGCATTCAAGTAC-ATATATG-TTTTA-TCACCATATCTA----GGGTTTAACCAT
TCAAGTATT-GTACGATAAC-GAAC-ATTT-TACAT-AAAGC-A-CGACAATAAAATACAAC------------------
------------------------------------AAA-CACTT-AT--A-AACACCAG-GCG----------------
AAA-CTTAAGACCTAA-TAC-AA-ACATCCA--TGAGTTAAGTTATACCTTTATT-CAAAATCCCACCAA-AA-TC--AA
AT-ACTTAATGTA-GTAAGAACCGA-
>UW119943
TATTCTTTGTA-G-------TATATG-TATAATATT--------------------------------------------
--------------------------------------------------------------------TTTAAATACA-T
ATATGTATTATCAACATT--------------------------------------------------------AATTTA
TTTTAACCAT------ATCAT-ATAGCATTCAAGTAC-ATATATG-TTTTA-TCACCATATCTA----GGGTTTAACCAT
TCAAGTATT-GTACGATAAC-GAAC-ATTT-TACAT-AAAGC-A-CGACAATAAAATACAAC------------------
------------------------------------AAA-CACTT-AT--A-AACACCAG-GCG----------------
AAA-CTTAAGACCTAA-TAC-AA-ACATCCA--TGAGTTAAGTTATACCTTTATT-CAAAATCCCACCAA-AA-TC--AA
AT-ACTTAATGTA-GTAAGAACCGA-
>OR641542.1
TATTCTTTGTA-G-------TATATG-TATAATATT--------------------------------------------
--------------------------------------------------------------------TTTATATACA-T
ATATGTATTATCAACATT--------------------------------------------------------AATTTA
TTTTAACCAT------ATCAT-ATAGCATTCAAGTAC-ATATATG-TTTTA-TCACCATATCTA----GGGTTTAACCAT
TCAAGTATT-GTACGATAAC-GAAC-ATTT-TACAT-AAAGC-A-CGACAATAAAATACAAC------------------
------------------------------------AAA-CACTT-AT--A-AACACCAG-GCG----------------
AAA-CTTAAGACCTAA-TAC-AA-ACATCCA--TGAGTTAAGTTATACCTTTATT-CAAAATCCCACCAA-AA-TC--AA
AT-ACTTAATGTA-GTAAGAACCGA-
>UW155416
TATTCTTTGTA-G-------TATATG-TATAATATT--------------------------------------------
--------------------------------------------------------------------TTTAAATACA-T
ATATGTATTATCAACATT--------------------------------------------------------AATTTA
TTTTAACCAT------ATCAT-ATAGCATTCAAGTAC-ATATATG-TTTTA-TCACCATATCTA----GGGTTTAACCAT
TCAAGTGTT-GTACGATAAC-GAAT-ATTT-TACAT-AAAGC-A-CAACAATAAAATACAAC------------------
------------------------------------AAA-CACTT-AT--A-AATACCAG-GCG----------------
AAA-CTTAAGACCTAA-TAC-AA-ACATCCA--TGAGTTAAGTTATACCTTTATT-CAAAATCCCACCAA-AA-TC--AA
AT-ACTTAATGTA-GTAAGAGCCGA-
>UW153335
TATTCTTTGTA-G-------TATATG-TATAATATT--------------------------------------------
--------------------------------------------------------------------TTTAAATACA-T
ATATGTATTATCAACATT--------------------------------------------------------AATTTA
TTTTAACCAT------ATCAT-ATAGCATTCAAGTAC-ATATATG-TTTTA-TCACCATATCTA----GGGTTTAACCAT
TCAAGTATT-GTACGATAAC-GAAT-ATTT-TACAT-AAAGC-A-CAACAATAAAATACAAC------------------
------------------------------------AAA-CACTT-AC--A-AATACCAG-GCG----------------
AAA-CTTAAGACCTAA-TAC-AA-AAATCCA--TGAGTTAAGTTATACCTTTATT-CAAAATCCCACCAA-AA-TC--AA
AT-ACTTAATGTA-GTAAGAACCGA-
>DQ678836-DQ678534
TATTCTTTGTG-A-------TATATG-TATAATAAT--------------------------------------------
--------------------------------------------------------------------TTTATATACA-T
ATATGTATTATCAACATT--------------------------------------------------------AATTTA
TATTAACCAT------ATCAT-ATAGCATTCAAGTAC-ATCTATG-TTTTA-TCACCATATCTA----GGGTTTAACCAT
TCAAGAATT-ATACGACAAG-AAGA-ATTT-TACAT-AAAGC-A-TATGAATAAAACTTGAC------------------
------------------------------------AGA-CACTT-AT--A-AAAACTGG-GCG----------------
AAAACTTAATATCTGA-TAC-AA-TTGTCAA--TAGGTTAAGTTATACCTTTACT-CAAAATTTAGCCAA-AT-TC--AA
AT-ACTTAATGTA-GTAAGAACCGA-
>UW152322
TATTCTTTGTG-A-------TATATG-TATAATAAT--------------------------------------------
--------------------------------------------------------------------TTTATATACA-T
ATATGTATTATCAACATT--------------------------------------------------------AATTTA
TATTAACCAT------ATCAT-ATAGCATTCAAGTAC-ATCTATG-TTTTA-TCACCATATCTA----GGGTTTAACCAT
TCAAGAATT-ATACGACAAG-AAGA-ATTT-TACAT-AAAGC-A-TATGAGTAAGACTTGAT------------------
------------------------------------AGA-GACTT-AT--A-GAAACTGG-GCG----------------
AAAACTTAATATCTGA-TAC-AA-TTGTCAA--TAGGTTAAGTTATACCTTTACT-CAAAATTTAGCCAA-AT-TC--AA
AT-ACTTAATGTA-GTAAGAACCGA-
>OP035099.2
TATTCTTTGTG-A-------TATATG-TACAATAAT--------------------------------------------
--------------------------------------------------------------------TTTATATACA-T
ATATGTATTATCAACATT--------------------------------------------------------AATTTA
TATTAACCAT------ATCAT-ATAGCATTCAAGTAC-ATCTATG-TTTTA-TCACCATATCTA----GGGTTTAACCAT
TCAAGAATT-ATACGACAAG-AAGA-ATTT-TACAT-AAAGC-A-TATAAATAAGACTTGGC------------------
------------------------------------AGA-GACTT-AT--A-AAAACTGG-GCG----------------
AAAACTTAATATCTGA-TAC-AA-TTGTCAA--TAGGTTAAGTTATACCTTTACT-CAAAATTTAGCCAA-AT-TC--AA
AT-ACTTAATGTA-GTAAGAGCCGA-
>UW114056
TATTCTTTGTG-A-------TATATG-TACAATAAT--------------------------------------------
--------------------------------------------------------------------TTTATATACA-T
ATATGTATTATCAACATT--------------------------------------------------------AATTTA
TATTAACCAT------ATCAT-ATAGCATTCAAGTAC-ATCTATG-TTTTA-TCACCATATCTA----GGGTTTAACCAT
TCAAGAATT-ATACGACAAG-AAGA-ATTT-TACAT-AAAGC-A-TATAAATAAGACTTGGC------------------
------------------------------------AGA-GACTT-AT--A-AAAACTGG-GCG----------------
AAAACTTAATATCTGA-TAC-AA-TTGTCAA--TAGGTTAAGTTATACCTTTACT-CAAAATTTAGCCAA-AT-TC--AA
AT-ACTTAATGTA-GTAAGAGCCGA-
>UW119945
TATTCTTTGTA-A-------TATATG-TATAATAAT--------------------------------------------
--------------------------------------------------------------------TTTATATACA-T
ATATGTATTATCAACATC--------------------------------------------------------AATTTA
TATTAACCAT------ATCAT-ATAACATTCAAGTAC-ATCTATG-TATTA-TCACCATATCTA----GGGTTTAACCAT
TCAAGAATT-ATACGACAAG-AAGA-ATTT-TACAT-AAAGC-A-TATAAATAAGACTTGAC------------------
------------------------------------AGA-GACTT-AT--A-AAAACTGG-GCG----------------
AAAACTTAATATCTGA-TAC-AA-TTGTCAA--TAGGTTAAGTTATACCTTTACT-CAAAATTTAGCCAA-AT-TC--AA
AT-ACTTAATGTA-GTAAGAACCGA-
>UW119944
TATTCTTTGTG-A-------TATATG-TATAATAAT--------------------------------------------
--------------------------------------------------------------------TTTATATACA-T
GTATGTATTATCAACATT--------------------------------------------------------AATTTA
TATTAACCAT------ATCAT-ATAGCATTCAAGTAC-ATCTATG-TTTTA-TCACCATATCTA----GGGTTTAACCAT
TCAAGAATT-ATACGACAAG-AAGA-ATTT-TATAT-AAAGC-A-TATGAATAAGACTCAAC------------------
------------------------------------AAA-GACTT-AT--A-AAAACTGG-GCG----------------
AAAACTTAACATCTGA-TAC-AA-TTGTCAA--TAGGTTAAGTTATACCTTTACT-CAAAATTTAGCCAA-AT-TC--AA
AT-ACTTAATGTA-GTAAGAACCGA-
>UW150598
TATTCTTTGTG-A-------TATATG-TATAATAAT--------------------------------------------
--------------------------------------------------------------------TTTATATACA-T
GTATGTATTATCAACATT--------------------------------------------------------AATTTA
TATTAACCAT------ATCAT-ATAGCATTCAAGTAC-ATCTATG-TTTTA-TCACCATATCTA----GGGTTTAACCAT
TCAAGAATT-ATACGACAAG-AAGA-ATTT-TACAT-AAAGC-A-TATGAATAAGACTCAAC------------------
------------------------------------AAA-GACTT-AT--A-AAAACTGG-GCG----------------
AAAACTTAATATCTGA-TAC-AA-TTGTCAG--TAGGTTAAGTTATACCTTTACT-CAAAATTTAGCCAA-AT-TC--AA
AT-ACTTAATGTA-GTAAGAACCGA-
>UW119946
TATTCTTTGTG-A-------TATATG-TATAATAAT--------------------------------------------
--------------------------------------------------------------------TTTATATACA-T
GTATGTATTATCAACATT--------------------------------------------------------AATTTA
TATTAACCAT------ATCAT-ATAGCATTCAAGTAC-ATCTATG-TTTTA-TCACCATATCTA----GGGTTCAACCAT
TCAAGAATT-ATACGACAAG-AAGA-ATTT-TACAT-AAAGC-A-TATGAATAAAACTCAAC------------------
------------------------------------AAA-GACTT-AT--A-AAAACTGG-GCG----------------
AAAACTTAATATCTGA-TAC-AA-TTGTCAA--TAGGTTAAGTTATACCTTTACT-CAAAATTTAGCCAA-AT-TC--AA
AT-ATTTAATGTA-GTAAGAACCGA-
>DQ678852-DQ678550
TATTCTTTGTG-A-------TATATG-TATAATAAT--------------------------------------------
--------------------------------------------------------------------TCTATATACA-T
ATATGTATTATCAGCATT--------------------------------------------------------AATTTA
TATTAACCAT------ATCAT-ATAGCATTCAAGTAC-ATCTATG-TTTTA-TCACCATATCTA----GGGTTTAACCAT
TCAAGAATT-ATACGACAAG-AAGA-ATTT-TACAT-AAAGC-A-TACCAATAAGATTTAAC------------------
------------------------------------AAA-GACTT-AT--A-GGCACCGG-GCG----------------
AAAACTTAATATCTGA-TAC-AA-TTGTCAA--TAGGTTAAGTTATACCTTTACT-CAAAATTTAGCCAA-AT-TC--AA
AT-ATTTAATGTA-GTAAGAACCGA-
>UW114026
TATTCTTTGTG-A-------TATATG-TATAATAAT--------------------------------------------
--------------------------------------------------------------------TTTATATACA-T
ATATGTATTATCAACATT--------------------------------------------------------AATTTA
TATTAACCAT------ATCAT-ATAGCATTCAAGTAC-ATCTATG-TTTTA-TCACCATATCTA----GGGTTTAACCAT
TCAAGAATT-ATACGACAAG-AAAA-ATTT-TACAT-AAAGC-A-TACCAATAAGACTTAAC------------------
------------------------------------AAA-GACTT-AT--A-AACACTGG-GCG----------------
AAAACTTAATATCTGA-TAC-AA-TTGTCAG--TAGGTTAAGTTATACCTTTACT-CAAAATTTAGCCAA-AT-TC--AA
AT-ATTTAATGTA-GTAAGAACCGA-
>UW155386
TATTCTTTGTG-A-------TATATG-TATAATAAT--------------------------------------------
--------------------------------------------------------------------NNNNNNNNNN-N
NNNNGTATTATCAACATT--------------------------------------------------------AATTTA
TATTAACCAT------ATCAT-ATGACATTCAAGTAC-ATCTATG-TTTTA-TCACCATATCTA----GGGTTTAACCAT
TCAGGAATT-ATACGACAAG-AAAA-ATTT-TACAT-AAAGC-A-CATCAATAAAATTTAAC------------------
------------------------------------AAA-AACTT-AT--A-AAGACTGG-GCG----------------
AAAGCTTAATATCTGA-TAC-AG-TTGTCAA--TAGGTTAAGTTATACCTTTACT-CAAAATTTAGCCAA-AT-TC--AA
AT-ATTTAATGTA-GTAAGAACCGA-
>DQ678913-DQ678611
TATTCTTTGTA-G-------TACATG-TATAATAAT--------------------------------------------
--------------------------------------------------------------------TTTATATACA-T
ATATGTATTATCAACATT--------------------------------------------------------AACTTA
TATCAACCAT------ATCAT-ATAGCATTCAAGTAC-ATATATG-TTTTA-TCACCATATCTA----GGGTTTAACCAT
TCAAGAATT-GTACGACAAG-AAAG-ATTT-TACAC-AAAGC-A-GAAAAATAAGACTTAAC------------------
------------------------------------AAA-GACTT-AC--A-GACACCAG-GCG----------------
AAAGCCTAAGACCTAA-CAC-AA-ATATTCA--TTGACCAAGTTATACCTTTACT-CAAAATCCCGTCAA-AC-TC--AA
AT-ATTTAATGTA-GTAAGAACCGA-
>DQ678914-DQ678612
TATTCTTTGTA-G-------TATATG-TATAATAAT--------------------------------------------
--------------------------------------------------------------------TTTATATACA-T
ATATGTATTATCAGCATT--------------------------------------------------------AATTTA
TATTAACCAT------ATCAT-ATAGCATTCAAGTAC-ATCTATG-TTTTA-TCACCATATCTA----GGGTTTAACCAT
TCAGGAATT-ATACTACAAG-AAAG-ATTT-TACAC-AAAGC-A-TAATAATAAGATTTAAC------------------
------------------------------------AAA-GAGTT-AT--A-AACACCAG-GCG----------------
AAGACTTAAGACCTAA-CAC-AA-ATATCCA--TAGTCTAAGTTATACCTTTACT-CAAAATCCCGTCAA-AC-TC--AA
AT-ATTTAATGTA-GTAAGAACCGA-
>UW158214
TATTCTTTGTA-G-------TATATG-TATAATAAT--------------------------------------------
--------------------------------------------------------------------TTTATATACA-T
ATATGTATTATCAGCATT--------------------------------------------------------AATTTA
TATTAACCAT------ATCAT-ATAGCATTCAAGTAC-ATCTATG-TTTTA-TCACCATATCTA----GGGTTTAACCAT
TCAAGAATT-ATACTACAAG-AAAG-ATTT-TACAT-AAAGC-A-TAATAATAAGATTTAAC------------------
------------------------------------AAA-GACTT-AT--A-AACACCGG-GCG----------------
AAGACTTAAGACCTAA-CAC-AA-ATATCCA--TAGTCTAAGTTATACCTTTATT-CAAGATCCCGTCAA-AC-TC--AA
AT-ATTTAATGTA-GTAAGAGCCGA-
>UW158448
TATTCTTTGTA-G-------TATATG-TATAATAAT--------------------------------------------
--------------------------------------------------------------------TTTATATACA-T
ATATGTATTATCAGCATT--------------------------------------------------------AATTTA
TATTAACCAT------ATCAT-ATAGCATTCAAGTAC-ATCTATG-TTTTA-TCACCATATCTA----GGGTTTAACCAT
TCAAGAATT-ATACTACAAG-AAAG-ATTT-TACAC-AAAGC-A-TAATAATAAGATTTAAC------------------
------------------------------------AAA-GACTT-AT--A-AACACCGG-GCG----------------
AAAACTTAAGACCTAA-CAC-AA-ATATCCA--TAGTCTAAGTTATACCTTTATT-CAAAATCCCGTCAA-AC-TC--AA
AT-ATTTAATGTA-GTAAGAGCCGA-
>DQ678874-DQ678572
TATTCTTTGTA-G-------TATATG-TATAATAAT--------------------------------------------
--------------------------------------------------------------------TTTATATACA-T
ATATGTATTATCAACATT--------------------------------------------------------AATTTA
TATTAACCAT------ATCAT-ATAGCATTCAAGTAC-ATCTATG-TTTTA-TCACCATATCTA----GGGTTTAACCAT
TCAAGAATT-ATACGACAAG-AAAA-ATTT-TACAT-AAACT-A-AAAAAACAAGATTTAAC------------------
------------------------------------AAA-CACTT-AA--A-AACACCAG-ATG---------------G
AAA-TTTAAGACCTAA-CAT-AA-A-GTCCA--CAAGTTAAGTTATACCTTTACT-CAAAATCCCGTCAA-AC-TC--AA
AT-ATTTAATGTA-GTAAGAACCGA-
>UW155391
TATTCTTTGTA-G-------TATATG-TATAATAAT--------------------------------------------
--------------------------------------------------------------------TTTATATACA-T
ATATGTATTATCAACATT--------------------------------------------------------AATTTA
TATTAACCAT------ATCAT-ATAGCATTCAAGTAC-ATCTATG-TTTTA-TCACCATATCTA----GGGTTTAACCAT
TCAAGAATT-ATACGACAAG-AAAA-ATTT-TACAT-AAACT-A-AAAAAACAAGATTTAAC------------------
------------------------------------AAA-CACTT-AA--A-AACACCAG-ATG---------------G
AAA-TTTAAGACCTAA-CAT-AA-A-GTCCA--CAAGTTAAGTTATACCTTTACT-CAAAATCCCGTCAA-AC-TC--AA
AT-ATTTAATGTA-GTAAGAACCGA-
>UW155382
TATTCTTTGTA-G-------TATATG-TATAATAAT--------------------------------------------
--------------------------------------------------------------------TTTATATACA-T
ATATGTATTATCAACATT--------------------------------------------------------AATTTA
TATTAACCAT------ATCAT-ATAGCATTCAAGTAC-ATCTATG-TTTTA-TCACCATATCTA----GGGTTTAACCAT
TCAAGAATT-ATACGACAAG-AAAA-ATTT-TACAT-AAACT-A-AAAAAACAAGATTTAAC------------------
------------------------------------AAA-CACTT-AA--A-AACACCAG-ATG---------------G
AAA-CTTAAGACCTAA-CAT-AA-A-GTCCA--CAAGTTAAGTTATACCTTTACT-CAAAATCCCGTCAA-AC-TC--AA
AT-ATTTAATGTA-GTAAGAACCGA-
>UW156309
TATTCTTTGTA-G-------TATATG-TATAATAAT--------------------------------------------
--------------------------------------------------------------------TTTATATACA-T
ATATGTATTATCAACATT--------------------------------------------------------AATTTA
TATTAACCAT------ATCAT-ATAGCATTCAAGTAC-ATTTATG-TTTTA-TCACCATATCTA----GGGTTTAACCAT
TCAAGAATT-ATACGACAAG-AAAA-ATTT-TACAT-AAACT-A-AAAAAACAAGATTTAAC------------------
------------------------------------AAA-CACTT-AA--A-AACACCAG-ATG---------------G
AGA-TTTAAGACCTAA-CAT-AA-A-GTCCA--CAAGTTAAGTTATACCTTTACT-CAAAATCCCGTCAA-AC-TC--AA
AT-ATTTAATGTA-GTAAGAACCGA-
>DQ678859-DQ678557
TATTCTTTGTA-G-------TATATG-TACAATAAT--------------------------------------------
--------------------------------------------------------------------TTTAAATACA-T
ATATGTATTATCAACATT--------------------------------------------------------AATTTA
TATTAACCAT------ATCAT-ATAGCATTCAAGTAC-ATATATG-TTTTA-TCACCATATCTA----GGGTTTAACCAT
TCAAGAATT-ACGCTACAAC-GAAT-ATCT-CACAT-AAAGC---AGAACATAAAAATCAAC------------------
------------------------------------AAA-CACCT-AT--A-AACACTAG-GCG----------------
AAAATTTAAGACCTAA-CAC-AA-ACATTCA--TAAGTCAAGTTATACCTTTACT-CAAAATCCCGTCAACAT-CC--AA
AT-ATTTAATGTA-GTAAGAGCCGA-
>UW114030
TATTCTTTGTA-G-------TATATG-TACAATAAT--------------------------------------------
--------------------------------------------------------------------TTTAAATACA-T
ATATGTATTATCAACATT--------------------------------------------------------AATTTA
TATTAACCAT------ATCAT-ATAGCATTCAAGTAC-ATATATG-TTTTA-TCACCATATCTA----GGGTTTAACCAT
TCAAGAATT-ACGCTACAAC-GAAT-ATCT-CACAT-AAAGC---AGAACATAAAAATCAAC------------------
------------------------------------AAA-CACTT-AT--A-AACACTAG-GCG----------------
AAAATTTAAGACCTAA-CAC-AA-ACATTCA--TAAGTCAAGTTATACCTTTACT-CAAAATCCCGTCAACAT-CC--AA
AT-ATTTAATGTA-GTAAGAGCCGA-
>UW201646
TATTCTTTGTA-G-------TATATG-TACAATAAT--------------------------------------------
--------------------------------------------------------------------TTTAAATACA-T
ATATGTATTATCAACATT--------------------------------------------------------AATTTA
TATTAACCAT------ATCAT-ATAGCATTCAAGTAC-ATATATG-TTTTA-TCACCATATCTA----GGGTTTAACCAT
TCAAGAATT-ACGCTACAAC-GAAT-ATCT-CACAT-AAAGC---AGAACATAAAAATCAAC------------------
------------------------------------AAA-CACTT-AT--A-AACACTAG-GCG----------------
AAAATTTAAGACCTAA-CAC-AA-ACATTCA--TAAGTCAAGTTATACCTTTACT-CAAAATCCCGTCAACAC-CC--AA
AT-ATTTAATGTA-GTAAGAGCCGA-
>UW155378
TATTCTTTGTA-G-------TATATG-TACAATAAT--------------------------------------------
--------------------------------------------------------------------TTTAAATACA-T
ATATGTATTATCAACATT--------------------------------------------------------AATTTA
TATTAACCAT------ATCAT-ATAGCATTCAAGTAC-ATATATG-TTTTA-TCACCATATCTA----GGGTTTAACCAT
TCAAGAATT-ACACTACAAC-GAAT-ATCT-CACAT-AAAGC---AGAACATAAAAATCAAC------------------
------------------------------------AAA-CACTT-AT--A-AACACTAG-GCG----------------
AAAATTTAAGACCTAA-CAC-AA-ACATTCA--CAAGTCAAGTTATACCTTTACT-CAAAATCCCGTCAACAC-CC--AA
AT-ATTTAATGTA-GTAAGAGCCGA-
>UW153459
TATTCTTTGTA-G-------TATATG-TACAATAAT--------------------------------------------
--------------------------------------------------------------------TTTAAATACA-T
ATATGTATTATCAACATT--------------------------------------------------------AATTTA
TATTAACCAT------ATCAT-ATAGCATTCAAGTAC-ATATATG-TTTTA-TCACCATATCTA----GGGTTTAACCAT
TCAAGAATT-ACGCTACAAC-GAAT-ATCT-CACAT-AAAGC---AGAACATAAAAATCAAC------------------
------------------------------------AAA-CACTT-AT--A-AATACTAG-GCG----------------
AAAATTTAAGACCTAA-TAC-AA-ACATTCA--TAAGTCAAGTTATACCTTTACT-CAAAATCCCGTCAACAT-CC--AA
AT-ATTTAATGTA-GTAAGAGCCGA-
>NC_082790.1
TATTCTTTGTA-G-------TATATG-TACAATAAT--------------------------------------------
--------------------------------------------------------------------TTTAAATACA-T
ATATGTATTATCAACATT--------------------------------------------------------AATTTA
TATTAACCAT------ATCAT-ATAGCATTCAAGTAC-ATATATG-TTTTA-TCACCATATCTA----GGGTTTAACCAT
TCAAGAATT-ACGCTACAAC-GAAC-ATCT-CACAT-AAAGC---AAAACATAAAAATCAAC------------------
------------------------------------AAA-CACTT-AT--A-AACACTAG-GCG----------------
AAAATTTAAGACCTAA-CAC-AA-ACGTTCA--TAAGTCAAGTTATACCTTTACT-CAAAATCCCATCAACAC-TC--AA
AT-ATTTAATGTA-GTAAGAGCCGA-
>UW155380
TATTCTTTGTA-G-------TATATG-TACAATAAT--------------------------------------------
--------------------------------------------------------------------TTTAAATACA-T
ATATGTATTATCAACATT--------------------------------------------------------AATTTA
TATTAACCAT------ATCAT-ATAGCATTCAAGTAC-ATATATG-TTTTA-TCACCATATCTA----GGGTTTAACCAT
TCAAGAATT-ACGCTACAAC-GAATAATCT-CACAT-AAAGC---AGAACATAAAAATCAAC------------------
------------------------------------AAA-CACTT-AT--A-AACACTAG-GCG----------------
AAAATTTAAGACCTAA-CAC-AA-ACATTCA--TAAGTCAAGTTATACCTTTACT-CAAAATCCCGTCAACAT-CC--AA
AT-ATTTAATGTA-GTAAGAGCCGA-
>DQ678839-DQ678537
TATTCTTTGTA-G-------TATATG-TATAATAAT--------------------------------------------
--------------------------------------------------------------------TTTATATACA-T
ATATGTATTATCAACATT--------------------------------------------------------AATTTA
TATTAACCAT------ATCAT-ATAGCATTCAAGTAC-ATCTATG-TTTTA-TCACCATATCTA----GGGTTTAACCAT
TCAAGTATA-ACACAAAAAC-GAAT-ATTT-TACAT-AAAGC-A-GAACAACAAAAATCAAC------------------
------------------------------------AAA-CACTT-AT--A-AATACAGG-GCG----------------
[truncated: 436,029 more chars]
