# Supplementary material for: eDNA reveals spatial differences in species composition of protected rockfishes
Source: PLoS One. 2025 Dec 1;20(12):e0337724. doi: 10.1371/journal.pone.0337724 (PMC12668609; doi:10.1371/journal.pone.0337724)
Supplement: S2 Appendix — (ZIP) [file pone.0337724.s003.zip]

Archive with 2 entries (2 files):
- Appendix_B_NJtree_2024-05-24.newick
- __MACOSX/._Appendix_B_NJtree_2024-05-24.newick
