# Supplementary material for: eDNA reveals spatial differences in species composition of protected rockfishes
Source: PLoS One. 2025 Dec 1;20(12):e0337724. doi: 10.1371/journal.pone.0337724 (PMC12668609; doi:10.1371/journal.pone.0337724)
Supplement: S2 Appendix — (ZIP) [file pone.0337724.s003.zip › Appendix_B_NJtree_2024-05-24.newick]

('NC_063818.1':0.4107125891739001,('AB062060.1':0.2147639421445473,'AB454091.1':0.19882507386506365,DQ678893-DQ678591:0.17565823340260178,DQ678903-DQ678601:0.17108539222554575,UW118663:0.1186915206165498,DQ678904-DQ678602:0.20774070211060713,ERR5241690:0.1563453361360011,'OR546195.1':0.36550825115548646,'KP256530.1':0.44692451483451273,DQ678861-DQ678559:0.16326096164363962,(DQ678839-DQ678537:0.0,UW048825:0.0)100.0:0.15144351074275636,(DQ678908-DQ678606:0.010026269780013475,'KF836441.1':0.02863539623193484)100.0:0.20771258204296172,('KR701907.1':0.029594111836990955,'LC493915.1':0.014331317849227754)100.0:0.4059870205496429,(DQ678895-DQ678593:0.017792711285788188,'KF836442.1':0.011121661629633184)99.9:0.18148240148657113,(DQ678834-DQ678532:0.006160045746753273,'NC_082756.1':0.007719873722600579)99.8:0.14765506911372256,(DQ678907-DQ678605:0.004986652748460496,'KJ834059.1':0.0022479816034937095)99.8:0.15270864668277578,(DQ678889-DQ678587:0.000975,'KJ834060.1':0.001635946500838148)99.5:0.1627241197556461,(UW049113:0.0017831410529711156,(DQ678876-DQ678574:0.0,UW049112:0.0)100.0:0.001755327850076982)100.0:0.19446209495194883,(DQ678899-DQ678597:0.0036349639750050677,('KJ834063.1':0.010261429229759977,'KJ525744.1':0.0)62.0:0.0039204030715084826)100.0:0.17425257643542158,(UW202935:0.007155730489875056,(DQ678878-DQ678576:0.0119940038772125,UW114031:0.0018254625726683016)85.7:0.016875327461740974)99.9:0.24630484180345036,('AB454093.1':0.006303510706854143,'KJ775792.1':0.0027693706334002144,'KF561237.1':0.004009470668351001)99.9:0.1667009087094808,(DQ678831-DQ678529:0.011186024925714133,(DQ678829-DQ678527:0.008620017001926161,UW114027:0.0038894859189734232)62.6:0.007867978499737915)91.2:0.13942901189416712,(DQ678835-DQ678533:0.03433904400077881,(UW152176:0.000424,UW152177:0.015793830542814136)82.0:0.01388432776269094)87.0:0.1377853688913171,(DQ678828-DQ678526:0.007978760255300588,('JF345123.1':0.009856117293997324,'JF345124.1':0.0044759567088779595)99.7:0.015210588365525801)72.39999999999999:0.15512226849230748,(UW202934:0.012719482479359223,(DQ678832-DQ678530:0.005086826729517657,('OP035142.1':0.000027,UW114033:0.0)94.0:0.000342)51.300000000000004:0.009565796032045493)100.0:0.16449731135839646,('OR641531.1':0.000002,(UW114036:0.0,(DQ678853-DQ678551:0.0,'NC_085188.1':0.0036597071694126626)63.2:0.000187)83.89999999999999:0.0038023986367883844)100.0:0.19621620560295366,(UW156309:0.006483342650705826,(UW155382:0.003856363252900341,(DQ678874-DQ678572:0.0033691784170193917,UW155391:0.0032884353223094354)76.6:0.001261759662737616)53.6:0.0)99.5:0.1633804022194108,(DQ678913-DQ678611:0.0426568192347358,(UW158448:0.0017350813208993343,(DQ678914-DQ678612:0.018633243301754532,UW158214:0.01124554323792154)53.400000000000006:0.0)88.7:0.006487868980059708)54.800000000000004:0.14307016742002326,(UW153310:0.024857331831954765,(UW114050:0.0036040264867031047,UW152189:0.001623450922460301)67.60000000000001:0.015490538631680206,(DQ678875-DQ678573:0.0033963481260748107,UW152190:0.025802084264627823)55.800000000000004:0.010317463358860635)98.8:0.1784649929934362,((DQ678891-DQ678589:0.0045540436068634005,DQ678900-DQ678598:0.013241856654504558)67.5:0.007592885096897928,(UW201558:0.0,(DQ678911-DQ678609:0.003870580380380073,UW201559:0.0)91.4:0.001096223271657426)56.599999999999994:0.003453394985158398)93.4:0.15296497966467243,(DQ678864-DQ678562:0.05427415833424837,(UW114043:0.0037983024228434026,(UW153314:0.0,(DQ678827-DQ678525:0.003950020062071347,'NC_085187.1':0.0)50.7:0.000149)50.0:0.000052)100.0:0.03344731735250078)53.300000000000004:0.15322578221526262,(UW114059:0.0014485289545803637,(DQ678824-DQ678522:0.011594237853115974,'NC_082776.1':0.002842890323341618,UW119935:0.000562,('OR641505.1':0.0030455663821233325,UW153443:0.003557384059706681)58.8:0.0015308208778407884)78.5:0.009018412208533277)100.0:0.16714996195062293,(DQ678871-DQ678569:0.006793795109622913,(UW152339:0.0,('NC_082791.1':0.0063993292760781695,('AF031512.1':0.000576,(UW152340:0.004067575805497603,UW114046:0.0)51.800000000000004:0.005192732846947601)57.49999999999999:0.0013917787533072046)84.0:0.008306198824555966)65.8:0.0053012620188779835)100.0:0.1821140007983238,(DQ678918-DQ678616:0.018872827651925772,UW158070:0.009817521663348705,'NC_082772.1':0.027160568293161935,UW158071:0.020999471765657363,UW118661:0.009160865492405523,UW114052:0.012417515636729493)99.6:0.1444775402859227,('OR641492.1':0.00378619690898635,UW114037:0.0037495215999287512,(UW150213:0.000718,(UW151122:0.0,(DQ678823-DQ678521:0.003790240579164772,'OR641493.1':0.0)99.9:0.000197)99.9:0.000010)56.2:0.0072757165722883155)90.5:0.15533800604275716,('NC_062460.1':0.20808887502359713,('KP789313.1':0.10306634052057406,(('MK433297.1':0.0018570399469065024,'MK574566.1':0.0019100857762758272)100.0:0.10279365257933087,('MT506030.1':0.0,'NC_050964.1':0.004975876447747274)99.6:0.07421340177701913)62.5:0.03260433722552625)94.8:0.07667760157351777)88.3:0.27385383663531204,('AB062061.1':0.007513705460032161,'AB073097.1':0.00649935294371079,'AB274251.1':0.007627193093731888,'AB274246.1':0.005750543964609445,'AB274253.1':0.00474150185301464,('AB274245.1':0.0,'AB274252.1':0.000360)53.5:0.008765310781911118)99.2:0.16206004599727447,('NC_082790.1':0.006271764355564424,(UW155378:0.0062230449348770756,(UW201646:0.005712972344022793,(DQ678859-DQ678557:0.006938432604790823,UW114030:0.0067258258945239735,UW155380:0.0066409283609895065,UW153459:0.009689274235143097)56.599999999999994:0.0033810414589476867)57.8:0.0)78.4:0.002026734896536042)97.1:0.15790371800694336,((DQ678837-DQ678535:0.004044072450081593,'NC_082759.1':0.000088)99.9:0.03737162532769828,('OR641551.1':0.003071117307937854,UW110464:0.0026809565445777284,('OR641550.1':0.0025238351979337548,(DQ678838-DQ678536:0.000013,UW048790:0.0)90.0:0.0)64.3:0.0016373357657192833)98.1:0.013935685307179868)93.8:0.14887879056548925,(DQ678866-DQ678564:0.005984399961830311,'OR641526.1':0.010676384515103554,UW113144:0.014581248267355407,UW152317:0.01057775116134474,'NC_082764.1':0.014206524954960331,UW153311:0.010656355194972322,UW202203:0.011112939277694411,UW201654:0.00980253847297291)100.0:0.16178978751880801,('LC493917.1':0.10359847947858708,(('KJ739816.1':0.020938200429648446,'KM488633.1':0.021135228191316024,'MK830561.1':0.020878953235657083)96.8:0.03609906123562878,('MN150243.1':0.031111007075694974,('LK022697.1':0.004438607205303646,('MN150254.1':0.011710399495043156,'MN150240.1':0.0015550008818653316)53.400000000000006:0.002888887474377655)64.4:0.005195143701660632)99.1:0.0559520054124904)97.6:0.0507682027473183)99.0:0.29202693423387277,((UW113146:0.0010784074652852582,UW150608:0.014071187088262105)52.0:0.001710901629283501,(UW117006:0.003715350406745921,(DQ678867-DQ678565:0.000961,UW113200:0.000901)87.7:0.006293368590927273)59.8:0.0,(UW150607:0.0,('AF031499.1':0.00403642916473268,('OR641537.1':0.005653678775813964,UW114029:0.00564775871754386)60.6:0.0)89.7:0.004745069573431904)51.0:0.006647184482312718)100.0:0.19066073109222792,(UW119926:0.004263523958533855,(UW048837:0.0014668649955752455,((UW049670:0.000218,('AY577715.1':0.000270,'NC_082771.1':0.000235)80.0:0.0)80.0:0.000622,(DQ678870-DQ678568:0.000212,('AY577719.1':0.000212,('AY577718.1':0.000212,('AY577716.1':0.000212,'AY577717.1':0.000212)85.5:0.0)85.5:0.0)85.5:0.0)85.5:0.005642320015385172)81.89999999999999:0.003261792407362407)82.6:0.006989272879214192)99.3:0.1534749100328996,(DQ678852-DQ678550:0.026320573328324992,UW114026:0.015422353590376026,UW155386:0.0360947617534948,((UW119946:0.0013332606023395699,(UW119944:0.0038460763276089716,UW150598:0.004847805948582085)73.3:0.0025570338605987453)61.1:0.011981079430648633,(DQ678836-DQ678534:0.005680967305330298,UW152322:0.022955347852670116,UW119945:0.016915728833818866,('OP035099.2':0.000035,UW114056:0.000014)96.1:0.011673934146865628)58.099999999999994:0.00840219041092477)68.60000000000001:0.013929709796337564)99.7:0.18393074195039177,(DQ678819-DQ678517:0.013539515077832576,UW201555:0.013328226066673221,UW201556:0.016960907455518703,UW201557:0.01969139042466933,UW201553:0.015785943378435863,('OR641495.1':0.0014312180272034736,UW201561:0.001428149355571895)86.3:0.006390052836490245,('MH378780.1':0.000018,'NC_039779.1':0.0)62.9:0.01009733163819787,('OR641500.1':0.005050220874888045,UW201554:0.005035855656772115)62.2:0.00889204835751306)82.19999999999999:0.15589162111807509,((DQ678892-DQ678590:0.002317654746181008,('AB073085.1':0.005054360103282085,('AB073086.1':0.008317767959318323,'AB073087.1':0.0)64.4:0.0046425779357297525)62.6:0.001753436239649575)100.0:0.039054227857767465,('AB073093.1':0.003905953167294196,'AB073096.1':0.009419495708310133,'AB073091.1':0.009423284545492294,'AB073092.1':0.007649129558566337,('AB073089.1':0.005217932257207236,'AB073095.1':0.004424159391126059,'AB073090.1':0.000624)60.0:0.009743409044097762)100.0:0.10859407712559827)68.4:0.14409834432182872,((UW155416:0.0077515577030270455,UW153335:0.011910447189052709,('OR641542.1':0.002521305889839176,(DQ678869-DQ678567:0.000088,UW119943:0.000087)99.4:0.005076294101093282)86.2:0.007920232902157653)98.9:0.028693651053820435,(UW158215:0.003233394943434109,('NC_082765.1':0.008888554009395422,UW110465:0.005652974822967227,(UW157042:0.0,(DQ678862-DQ678560:0.000026,UW113143:0.0)85.2:0.000013)85.2:0.006329143827703498)56.599999999999994:0.0)100.0:0.0423666579441071)58.099999999999994:0.12857634200311696,('OR641506.1':0.008136086857002456,'OR641509.1':0.007297805094297172,'OR546210.1':0.008786164068126656,(DQ678830-DQ678528:0.000031,UW151119:0.0)91.0:0.007284797247021746,('OR641508.1':0.0,UW151116:0.000407)83.39999999999999:0.014306250309936763,('OR641507.1':0.0,'OR641510.1':0.002645479151546337)52.400000000000006:0.008076210984359178,('NC_066933.1':0.009780712189461582,(UW155385:0.000323,('OP035205.1':0.0,UW114025:0.000002)98.1:0.004191616759268546)93.5:0.010390165322961609)51.800000000000004:0.004591076771858271)91.10000000000001:0.1448850787951847,('AF031500.1':0.008441200710030405,'OR641533.1':0.006524099570821729,DQ678833-DQ678531:0.004116992220928983,UW118544:0.00393951838905976,UW118680:0.008199285119299626,UW118670:0.005379891160668837,UW118644:0.00747282416044448,UW151124:0.007488263607271561,UW151125:0.007666734375737172,'OR641534.1':0.009572338788589263,('NC_056782.1':0.0010066644504412858,UW118543:0.000996)63.5:0.006296868214326623,('OP035060.1':0.0,UW114064:0.000052)54.50000000000001:0.0)88.2:0.13078462248816763,((('OP035284.1':0.000012,UW114065:0.0)92.7:0.0053301299352580545,(DQ678856-DQ678554:0.008717027088774032,UW202928:0.0035212173762748655,UW202916:0.003968249596393858,(UW202914:0.001519227169507087,UW202824:0.0066482931393561095)50.8:0.010918322296797234)56.49999999999999:0.004044323188969523)100.0:0.041606683341110506,('OR641497.1':0.009636698608357475,('AF031501.1':0.026082792723967962,DQ678873-DQ678571:0.014886453767685437,UW110224:0.018095079717156792,'OR641548.1':0.014448041716203286,'NC_085186.1':0.009560221389366852,'EU008930.1':0.011106173570528344,('OR641549.1':0.004129276254320469,UW119924:0.000049)97.8:0.013423417666074744,(UW114070:0.0,('OP035269.2':0.0,'OR641498.1':0.0)100.0:0.002110866478377549)99.6:0.032184884321526164)70.3:0.009990265461365111)100.0:0.054711239723632565)63.800000000000004:0.15119987334664625,((DQ678851-DQ678549:0.007568017835312524,UW202915:0.006563003016941793)100.0:0.10921519947074576,(DQ678868-DQ678566:0.037062870788822255,(UW151729:0.011163022646754173,((DQ678822-DQ678520:0.000097,UW114044:0.0)80.0:0.0027544409923706548,(UW119913:0.0010718428452376472,UW119915:0.000427)61.5:0.006258681790210607)86.0:0.010646823316371845)97.39999999999999:0.02661726387534924)55.900000000000006:0.020982086624528384,((DQ678902-DQ678600:0.011319223327937666,((DQ678909-DQ678607:0.000040,DQ678921-DQ678619:0.0)91.8:0.011626332760053426,(DQ678916-DQ678614:0.000736,DQ678919-DQ678617:0.010232091130991994)67.5:0.012263616268579414)71.3:0.003968496917134856)69.6:0.00707223884886643,(DQ678843-DQ678541:0.01079524820949912,'NC_082821.1':0.00887562705850159,UW118643:0.008730345961460217,'OR641513.1':0.00545315245855027,'OR641514.1':0.004188389928889258,(UW117004:0.006218055420465829,(UW048791:0.0,UW151745:0.0021034922038732917)94.89999999999999:0.005495703926540252)93.7:0.01798600491738811)83.89999999999999:0.010809935423874928)99.4:0.043054248315809174)70.19999999999999:0.13968576230292196,(DQ678855-DQ678553:0.021128886719306073,'KF623060.1':0.025322751470991056,'KF623083.1':0.02527284791808776,'KF623082.1':0.024439731074686555,'KF623087.1':0.021251888829069643,'KF623081.1':0.024411140300815704,'KF623078.1':0.017774838720902963,'KF623061.1':0.015741261063721645,'KF623063.1':0.012593754644830146,'KF623080.1':0.01804720962371642,'KF623069.1':0.019534140578711445,'KF623070.1':0.014620365062347096,'KF623071.1':0.015830243859787818,'KF623084.1':0.023922952332114777,'KF623077.1':0.007623618447358094,'KF623076.1':0.011612082609169239,'KF623075.1':0.005552696644565924,('KF623065.1':0.0,'KF623068.1':0.0012874598003513316)57.49999999999999:0.019700032608589546,('KF623062.1':0.000061,'KF623085.1':0.0)54.0:0.015790574633944954,('KF623064.1':0.0,'KF623073.1':0.00401322757326128)52.6:0.007921234456041149,('KF623066.1':0.0020914854996781362,'KF623067.1':0.0)50.9:0.018029208376065142)100.0:0.16899915902535062,('AB454092.1':0.019641325772736695,'KJ834061.1':0.022980962041138697,'AB646713.1':0.021247562613770032,'AB646726.1':0.025576821131998384,'AB646712.1':0.02171182859767612,'AB646735.1':0.015632555861085695,'AB646692.1':0.019086493409319838,'AB646723.1':0.017707289322571873,'AB646693.1':0.0140806399079762,'AB646720.1':0.0177752283876641,'AB646702.1':0.02255224814047646,'AB646725.1':0.025978297514056503,'KJ525745.1':0.017260705136542875,'AB646733.1':0.017617178737790673,'AB646708.1':0.018863395479450207,'AB646727.1':0.019049978426238623,'AB646697.1':0.015676144475383957,'AB646709.1':0.015244421467463465,'AB646724.1':0.013126842546164086,'AB646734.1':0.018736057674859696,'AB646711.1':0.022451058294917114,'AB646730.1':0.015616397775018553,'AB646717.1':0.01379978796618292,'AB646737.1':0.01792739672638516,'AB646707.1':0.010741610774329335,'AB646705.1':0.011783527218974132,'AB646718.1':0.011783775846395284,'AB646694.1':0.01985233109051726,'AB646703.1':0.007646602950456494,'AB646695.1':0.013743487984876512)98.7:0.15523356353760676,((UW152325:0.0,(UW152314:0.0090006693464883,('AF031507.1':0.009299031809406,DQ678845-DQ678543:0.0018540102176523576)59.5:0.015597570829523066)57.699999999999996:0.001121177547681429)73.2:0.01369142905458226,('AF031508.1':0.009034498905759358,UW119876:0.017314043548967484,'NC_082775.1':0.009387644895115066,DQ678901-DQ678599:0.013218586345180416,UW157086:0.007827108008862937,(UW114035:0.0,UW151755:0.000021)51.7:0.009001894780108821)96.39999999999999:0.028911937555093803,((UW157087:0.004218155322757655,('OP035238.1':0.000207,UW114049:0.0)66.3:0.007383816227137352,(DQ678912-DQ678610:0.004933091653188448,UW159882:0.009231440844742422)52.300000000000004:0.006034326433936865,('AF031513.1':0.000620,UW159881:0.000919)51.1:0.016046838563943067)99.7:0.014226978765318476,('AF031511.1':0.004952701304283436,(DQ678872-DQ678570:0.012216263760645718,UW152188:0.013865113884288627,UW152343:0.008323946465754517,UW151751:0.012214630268853444,UW151722:0.013877018716183687,('AF031504.1':0.0,DQ678840-DQ678538:0.0038469377432143737)56.2:0.014220064964724888,('AF031506.1':0.0055224234745580025,UW151724:0.0,('NC_082792.1':0.0,UW152338:0.008963748411068395)51.300000000000004:0.003235016524214096)56.00000000000001:0.007238193559208239)73.3:0.0035766724447912623)95.8:0.010514136674005747)54.400000000000006:0.016637316254046575)50.7:0.14896679362537146,((('EU272890.1':0.007385567667439252,('EU272889.1':0.0032024332033002145,('AF031498.1':0.0054112411766650825,DQ678877-DQ678575:0.000639)52.0:0.00260634311525465)74.1:0.0012124006385083597)96.39999999999999:0.021268344703317787,(UW113238:0.0026402190761761757,(DQ678858-DQ678556:0.01836024103781031,UW049037:0.006950002186347559,UW114061:0.01049407007185521,UW112799:0.012532136385169923,UW151121:0.010530467484574979,UW112802:0.011891216255424664,('OR482534.1':0.000335,UW112798:0.000333)86.6:0.010187389351475451,('NC_060710.1':0.0029621764786612603,UW113239:0.006576801369301943,UW112153:0.002836690298726574)55.300000000000004:0.008505768364291844)51.4:0.000302)96.8:0.018517875118449434)57.4:0.003044921349528107,(UW110487:0.0037770051396638915,'EU272892.1':0.004590558921268251,UW158658:0.004437227142220168,'EU272879.1':0.006997833658141384,'EU272886.1':0.009918651664324152,UW201258:0.002605165868294901,'OR641521.1':0.000037,UW150239:0.0,('EU272887.1':0.003678588401978322,UW158656:0.0)63.7:0.008892781063892463,('EU272870.1':0.0,'NC_082767.1':0.004674971525226335)54.2:0.007892060732929806,('EU272874.1':0.0036108637543392774,('EU272884.1':0.0,(UW158453:0.000924,(DQ678850-DQ678548:0.000016,UW110468:0.0)95.19999999999999:0.0)62.6:0.0038983539794095745)79.4:0.006319826126101602)63.7:0.006138984701066497)72.3:0.008692845394945914)94.8:0.14201219720893465,(('MZ902351.1':0.1992555245668889,('MZ902352.1':0.023486515352225235,('NC_056099.1':0.007472342468087478,'NC_056100.1':0.006142467467868062)93.10000000000001:0.01696505541162796)99.6:0.07334690883962902)88.7:0.04135652601494072,('GU358243.1':0.03736502012758486,'GU358244.1':0.036886625631354475,'GU358265.1':0.04127936149898376,'GU358245.1':0.0374909460345213,'KF667491.1':0.04061224674985092,'GU358252.1':0.03773234657103902,'GU358288.1':0.03702667187873049,'GU358256.1':0.03222253278681331,'MT789709.1':0.031771517239110036,'GU358260.1':0.030037888375374855,'GU358269.1':0.03199282804801856,'GU358270.1':0.031812505608121766,'GU358261.1':0.019428003975136277,('GU358283.1':0.006289329176528691,('GU358248.1':0.0,'GU358267.1':0.02377863966663052,'GU358251.1':0.00917560688316249)84.39999999999999:0.007801553944504824)64.8:0.018219291703831464,('GU358272.1':0.0,('GU358246.1':0.0,'GU358253.1':0.000851,'GU358287.1':0.005512670696858235,'GU358277.1':0.000500)56.699999999999996:0.005673207617754694)79.10000000000001:0.03612473948712819,('GU358286.1':0.0,('GU358279.1':0.0,('GU358271.1':0.0,'GU358282.1':0.002016137183899258,('GU358276.1':0.0,'GU358250.1':0.029239442985635633)65.2:0.009706385942816809)53.5:0.006995840097680062)63.7:0.002445162182671212)68.2:0.02541245192186331,('GU358242.1':0.000602,('GU358266.1':0.004037622496028459,'GU358284.1':0.008565043222223068,('AB073098.1':0.0025452149385902234,'GU358273.1':0.008678039343325616,'GU358258.1':0.007459597241655902,'GU358263.1':0.0019878888943510864,'GU358281.1':0.002578332228434288,'GU358262.1':0.000673)56.699999999999996:0.010605898129399327)55.900000000000006:0.0019333181904175878)95.8:0.027817794581847688)100.0:0.121981886107008)89.4:0.17938905422228052,('JF345107.1':0.017274283388597933,'JF345088.1':0.021201523129561695,'JF345105.1':0.016214425542815603,'JF345097.1':0.01669114116055881,'JF345083.1':0.012060121440087224,'JF345092.1':0.015561884748311494,'JF345094.1':0.01586657405764158,'JF345111.1':0.01624977421027185,'JF345110.1':0.016112636595219,'JF345114.1':0.013522797788535879,'JF345091.1':0.015490760414447413,'JF345089.1':0.011756184250362622,'JF345095.1':0.012357008185865825,'JF345113.1':0.011515798637105779,'JF345112.1':0.021178946400288834,'JF345090.1':0.012734350279343887,'JF345093.1':0.011553671365307772,'JF345109.1':0.011333257576244316,'JF345096.1':0.011068587577805877,'JF345098.1':0.016034765913059135,'JF345108.1':0.022235521303205386,'JF345119.1':0.03275223287522527,('JF345082.1':0.008009997868821117,'JF345106.1':0.004829511254255736)75.7:0.012746168125822077,('JF345086.1':0.003522309010186131,'JF345087.1':0.0025899604623210726)59.699999999999996:0.011653890054398819,('JF345121.1':0.009413364704925264,'JF345122.1':0.011286664259193724,('JF345101.1':0.0,('JF345100.1':0.0,'JF345120.1':0.013842280439400279)61.5:0.0061168675907337655)54.800000000000004:0.003970537842422239)68.2:0.02163388627948093,('JF345099.1':0.011379681277868536,'JF345118.1':0.010867706557023571,('JF345116.1':0.010568037452974466,('JF345115.1':0.0023904467941900376,'JF345117.1':0.006575803406416114)73.0:0.008592879504040474)57.699999999999996:0.0)63.3:0.0172065969317719,('JF345085.1':0.0,'JF345104.1':0.0033486767364547254,('JF345084.1':0.0036389435631454248,('JF345102.1':0.0,'JF345103.1':0.004028923461777023)83.89999999999999:0.0018587711289608788)87.5:0.0031188265323743303)61.6:0.02676433626403618)65.60000000000001:0.14302807730079953,('AB826454.1':0.03741992676300043,DQ678896-DQ678594:0.030134524582624278,(DQ678821-DQ678519:0.005301928538548162,'OR641501.1':0.009221156312342604,UW151741:0.016800782261012503,UW150474:0.009150432606681524,'NC_082757.1':0.012766403114096825,UW049120:0.01262680394714738,UW150475:0.012556880412791238,UW150477:0.008164438148855035,UW110482:0.006089682920492279,UW113198:0.005182728465021658,UW156950:0.00852017879953737,'OR641502.1':0.0028519801989169147)99.7:0.022368946578041393,('NC_060711.1':0.006579124557174909,('MZ420215.1':0.0010483613141706871,UW201602:0.0010390317194284848)96.8:0.007452936436483648,('OK048740.1':0.005345230898506859,(DQ678920-DQ678618:0.0056942816137647845,'OR499734.1':0.002365787319117574)77.9:0.0035805708975325534)69.89999999999999:0.013903887614156507,(DQ678820-DQ678518:0.001107691460675908,UW201601:0.0010008693694438797,('OR641512.1':0.002642663291252012,UW151744:0.002614894702053061)71.2:0.0064821972543605,(DQ678842-DQ678540:0.0021036693492371694,UW151743:0.002199051693763554)61.5:0.005574134868453762,('OR641511.1':0.004183583060803853,UW156292:0.003665467937159994,'OP035263.1':0.000172,UW114055:0.0,('NC_082778.1':0.000500,UW117007:0.000425)68.7:0.0039364170652502195)68.4:0.006291963156318747)90.9:0.009343346236784011,(DQ678915-DQ678613:0.009143279612244093,'NC_083047.1':0.011789233497905949,UW113251:0.011583576561349784,UW201605:0.006054823998486558,DQ678917-DQ678615:0.013790510082214769,UW201607:0.012434448662489939,UW201603:0.01067434270509604,UW201606:0.011548458466065892,UW157693-1:0.010230083396102152,('MF352049.1':0.000016,'OK048743.1':0.0)62.3:0.008530039756709185,('OR482540.1':0.005127352416337938,UW157693-2:0.0)55.7:0.014948890735093312)61.8:0.0038500710491760626)55.800000000000004:0.01599961874298117)65.5:0.1328456695939828,((('AB734123.1':0.008622377207428311,'AP002948.1':0.03214761511788666)84.7:0.021766638822747264,('AY927911.1':0.008198901822784377,'AY927908.1':0.019368519991637467,'AY927915.1':0.02453226149316612,'AY927912.1':0.014447856862706332,'MT410911.1':0.037810563217305915,'AY927918.1':0.019347783972106736,'AY927917.1':0.011971385664948875,('AY927891.1':0.005971047402430152,('AY927870.1':0.0045979647734492035,'AY927890.1':0.0)69.39999999999999:0.005104907469925146)52.900000000000006:0.010913638413566629)71.3:0.010020120706498603)65.3:0.012329827745284794,(('AY927872.1':0.026708652224334883,'AY927910.1':0.0364077419656097,'AY927892.1':0.021472875549488013,'AY927880.1':0.024564735459328912,'AY927914.1':0.036254702227393076,'AY927919.1':0.048573650988847306,'AY927904.1':0.022257426441299022,'AY927876.1':0.030678632897940983,'AY927877.1':0.03804848050287063,'AY927881.1':0.033200087418344626,'AY927913.1':0.03064559277233536,'AY927924.1':0.021959060154797816,'AY927909.1':0.039298036634278555,'AY927905.1':0.02544061354707594,('AY927906.1':0.0,'AY927907.1':0.02245256974716009)71.39999999999999:0.05293748750677346,('AY927875.1':0.004209804008550311,'AY927874.1':0.000421)62.0:0.03371453101504451,('AY927878.1':0.0,'AY927923.1':0.0036898737050458097)54.400000000000006:0.02509734259888291)96.7:0.02090405828601405,((DQ678888-DQ678586:0.0,DQ678910-DQ678608:0.0)100.0:0.037364999983043046,('AY927928.1':0.0,('AY927927.1':0.0,'AY927930.1':0.0031117764128500425)74.5:0.0023418789193924705)67.10000000000001:0.010823005525393115,('AY927898.1':0.003240591262658854,'AY927883.1':0.008499485630214187,'AY927884.1':0.009888311645386672,'AY927885.1':0.0042093929186903245,'AY927899.1':0.004875355529939673,('AY927882.1':0.0054312722032432426,'AY927897.1':0.0)60.0:0.009056669908312553)87.4:0.023222169586393226,('AY927886.1':0.009502479408840192,'AY927894.1':0.013430044702739397,'AY927902.1':0.009260815241464937,'AY927925.1':0.01756091956813466,'AY927922.1':0.010082294228770272,'AY927888.1':0.010265870233782615,'AY927903.1':0.014998923521199303,(('AY927889.1':0.004102903363563504,'AY927893.1':0.0)65.2:0.0,('AY927921.1':0.0044110815909621515,'AY927926.1':0.0)62.5:0.001398417518334194)60.0:0.009596908787922298)83.3:0.012291408608379129)96.3:0.015400874990781244)81.39999999999999:0.014117583041776849)99.9:0.1894144832444123,(('AF031514.1':0.014708303062106964,(DQ678879-DQ678577:0.04198403245241511,DQ678848-DQ678546:0.019013613494079873,('AF031515.1':0.0066658983261908555,'OP035291.1':0.008636663285672974)64.3:0.01806776703109031)54.1:0.0)84.5:0.006399747398317834,('AF031509.1':0.04629606397625191,('AF031516.1':0.013662686621544073,UW114032:0.007898767641963844,UW156308:0.01620554134032942,('CM026822.1':0.000009,UW150015:0.0)97.5:0.017108243574679494,(DQ678880-DQ678578:0.005588496088556383,UW150016:0.012480059067078442)64.1:0.014497299505657424)55.300000000000004:0.0)60.199999999999996:0.020772666635224035,('AF031502.1':0.02050674284099685,'GU136706.1':0.03164009415253877,'GU136707.1':0.025428176889644105,'GU136713.1':0.020570803602176613,'GU136719.1':0.020276929854607606,'GU136682.1':0.018741840633811346,'GU136711.1':0.023368306012693907,'GU136712.1':0.02359964900001843,'GU136703.1':0.01956207651142272,'GU136686.1':0.038463464702267025,'GU136702.1':0.020553821877271894,'GU136704.1':0.02516970729460266,'GU136676.1':0.023330574933211168,'GU136678.1':0.023297335277653708,'KC797499.1':0.026539956553388755,'GU136677.1':0.01906042873775493,'GU136698.1':0.030492914439664176,'GU136710.1':0.024954605990973378,'GU136716.1':0.023022207643799808,'GU136705.1':0.031330819161155765,'GU136717.1':0.016766956583498804,'GU136709.1':0.020845471970585117,'AF031503.1':0.025594090983408757,'KC797498.1':0.032235106426807714,'KC797495.1':0.027976497184931448,'KC797496.1':0.024852966898441742,'GU136691.1':0.02072696960698267,'NC_053985.1':0.024743285070221,'GU136693.1':0.02770308920795428,'AF031510.1':0.023181708942315638,('GU136688.1':0.02526649910501516,'GU136692.1':0.0)79.9:0.0536246724277617,('GU136718.1':0.005165592968579047,'GU136720.1':0.0)57.4:0.02010458291524092,('GU136683.1':0.0,('GU136714.1':0.000027,DQ678826-DQ678524:0.0)62.7:0.000037)62.7:0.02416885555025239,('GU136697.1':0.018126158026153638,('GU136696.1':0.0,'GU136699.1':0.0035698637800297695,'GU136700.1':0.005420320769983333)52.2:0.0029076476196336354)69.89999999999999:0.03427626146063428,('KC797503.1':0.015383362782138865,('KC797497.1':0.006060971574430141,('KC797502.1':0.003974815446057323,'KC797500.1':0.005984647977472446)67.7:0.000867)57.3:0.015371612778897759)53.0:0.01580352627784537,(UW152348:0.012026559874543541,('AF031505.1':0.0010091971241679154,(UW156955:0.0061114727877893404,('NC_082758.1':0.0028990918812115685,UW114066:0.0026473017095156037)70.6:0.006649826251919455,(UW113199:0.0,(UW152319:0.000519,(DQ678841-DQ678539:0.000099,UW152320:0.0)83.39999999999999:0.002583798522962366)58.9:0.0025454060681656676)59.0:0.008458769966042834)71.6:0.0034918369685402184)78.2:0.00802750178514744)68.0:0.017785979589112266)62.2:0.02345996666424255)72.2:0.15147525783369253,('AY577587.1':0.02146235125911855,'NC_082788.1':0.021180789452682702,'AY577600.1':0.02510567417816284,'AY577619.1':0.019045882439862383,'AY577594.1':0.01838178947057284,'AY577706.1':0.021549277889966967,'AY577700.1':0.027299923402080484,'AY577675.1':0.028001893633726127,'AY577597.1':0.01854111915840101,'AY577695.1':0.01918934554538365,'AY577606.1':0.02243469250816499,'AY577683.1':0.02208699131429065,'AY577648.1':0.018114979458554004,'AY577645.1':0.025644467498022516,'AY577711.1':0.026408162355280485,'AY577658.1':0.02979530509699374,'AY577680.1':0.025885109448466004,'AY577602.1':0.018786733481115647,'AY577603.1':0.02170245839819851,UW048815:0.021630746941061763,'AY577618.1':0.022146976006618357,'AY577588.1':0.02572213656843303,'AY577667.1':0.025368257894933466,'AY577694.1':0.025761719270378125,'AY577604.1':0.020895566682721467,UW153448:0.020866579730761947,'AY577640.1':0.016576158968001575,'AY577592.1':0.025231236555455727,'AY577617.1':0.014541126375403168,'AY577690.1':0.025502389870531716,'OR641553.1':0.019918090982207037,UW159883:0.02530721838592398,'OR641552.1':0.035548395904195174,'AY577663.1':0.022856146366339425,DQ678884-DQ678582:0.02875764768988681,'AY577633.1':0.0217655145778195,'AY577657.1':0.022040147302379187,DQ678881-DQ678579:0.017526047123313238,'AY577608.1':0.027385488642232392,'AY577697.1':0.018011251968138242,'AY577609.1':0.02265828652884533,UW048814:0.018729586872592352,'AY577682.1':0.010554462600298242,'NC_082762.1':0.020074977703854857,('AY577637.1':0.0,'AY577647.1':0.003359730453456833)87.8:0.020757750481012416,('AY577612.1':0.0,'AY577702.1':0.000274)63.5:0.026203533819897373,('AY577620.1':0.006538799260319028,'AY577630.1':0.0062242131248566035)62.2:0.013358989476645489,('AY577591.1':0.000594,'AY577599.1':0.008324069294857517)61.6:0.01972851938567166,(UW119949:0.0,'AY577595.1':0.012646243322533834)51.6:0.02611022708884464,('AY577589.1':0.006084480692797989,'AY577656.1':0.0018976463282343037,'AY577593.1':0.005900021394502797)67.2:0.013882838453534163,('AY577676.1':0.001340591526618251,('AY577596.1':0.0,'AY577616.1':0.000315)64.1:0.0)57.49999999999999:0.01887596597367136,('AY577590.1':0.0,('AY577698.1':0.000023,UW118560:0.0)54.300000000000004:0.0039979357779565405)52.6:0.018393578026696833,('NC_082763.1':0.0043969663945577775,'OR641554.1':0.015076301481996901,(DQ678885-DQ678583:0.0,'OR641499.1':0.0033315859012027493)79.60000000000001:0.010847956230020939)77.3:0.014065428069817199,('AY577662.1':0.000616,('AY577713.1':0.008189251973871992,'AY577615.1':0.001331518938562315,('AY577601.1':0.008728066803279533,'AY577652.1':0.0047921784136849)51.7:0.0)58.3:0.0)70.89999999999999:0.030411641401654588,('AY577649.1':0.004504910386972649,'AY577705.1':0.0039179610871239445,(UW151098:0.0036612613738715716,('AY577598.1':0.0,'AY577623.1':0.000217)51.6:0.003782154335224719)76.6:0.004406454532589477)55.300000000000004:0.013384021490780273)73.4:0.1348199742613972,(('NC_056783.1':0.005103367799312364,('LC493909.1':0.0132568560813906,(DQ678882-DQ678580:0.011064237790298914,'JQ846263.1':0.01718750663935964,'MF352062.1':0.01303700206119135,'MF352067.1':0.008136308512064871,'KP988282.1':0.011645305081762147,'MF352058.1':0.012081059980663778,'JQ846264.1':0.008375196878378621)57.9:0.0025889379791242395)64.0:0.003441598247195976)91.7:0.013244150303789115,(DQ678849-DQ678547:0.009749377648295754,'JQ846260.1':0.010952749257113481,'KP988244.1':0.015346549098493478,'KP988250.1':0.01471137622090457,'KP988264.1':0.014747486342601257,'KP988248.1':0.015349780582958383,'MF352036.1':0.012738353519032075,'KP988258.1':0.014821234472311262,DQ678857-DQ678555:0.027188128834661762,'KM013898.1':0.032254478438456746,'KP988214.1':0.03200306693143351,'JQ846250.1':0.031455470137864316,'JQ846248.1':0.027792863675404733,'KM013880.1':0.02873816970229809,'JQ846249.1':0.03178764609127882,'KP988129.1':0.028453561924933757,'KP988200.1':0.027338250113028262,'KP988071.1':0.023155559071990905,'KP988215.1':0.02328976538400046,'KP988081.1':0.026743592749022715,'JQ846254.1':0.02688676365352588,'MF352037.1':0.026735689338544977,'JQ846257.1':0.03176530751144313,'JQ846258.1':0.023377477301783633,'MF352048.1':0.031592014954995584,'JQ846251.1':0.023739499534181974,'KP988203.1':0.027719012669907173,'KP988212.1':0.027685216971003124,'KP988072.1':0.027867588208119354,'KP988164.1':0.022391226755768823,'KP988134.1':0.02176581905062952,'KP988088.1':0.023580496668695272,'KP988087.1':0.02796995927599516,'KM013855.1':0.018006766202535274,'KM013863.1':0.02779932013537534,'KP988169.1':0.027923655352982357,'JQ846247.1':0.02332810975738081,DQ678860-DQ678558:0.023356209867733957,'JQ846252.1':0.018972760537346922,'KM013856.1':0.018867484191899153,'KP988039.1':0.02352905831598917,'KP988040.1':0.015327842255395463,'KP988049.1':0.024224645303372594,'MF352081.1':0.02772437828291857,'KM013850.1':0.01939283227140065,'JQ846246.1':0.023304494188675917,'KP988109.1':0.02377831750888021,'JQ846243.1':0.0274047962425788,'KP988199.1':0.02968337803484611,'KP988225.1':0.02565009474777641,'KP988182.1':0.028799751313327127,'JQ846244.1':0.026188167008727836,'KP988054.1':0.016126966676655308,'KP988181.1':0.018211810638153914,'KP988224.1':0.014143647058781683,'MF352066.1':0.022508279359452543,'KM013857.1':0.01501772051948036,'JQ846242.1':0.01952291407940515,'KM013870.1':0.02405144100307882,'KP988050.1':0.01573647686128571,'KP988041.1':0.023746832163836495,'KP988034.1':0.01896357089962103,'KP988043.1':0.01940715731947429,'JQ846245.1':0.015440758950195699,'KP988110.1':0.01955606506887425,'JQ846253.1':0.01731435716972962,'KP988104.1':0.021152110599648,('KM013849.1':0.000010,'KP988274.1':0.0)81.89999999999999:0.011387596573731285,('KP988207.1':0.0,'JQ846259.1':0.0038635296689289444)62.4:0.031212590273132113,('KM013883.1':0.0034665171687452423,'KP988068.1':0.007187361606736387)60.9:0.028178713189144777,('JQ846255.1':0.0,'JQ846256.1':0.004185040681585761)54.900000000000006:0.025182780132784077,('KP988090.1':0.011341898161791542,'KP988075.1':0.0068838640418186214)54.900000000000006:0.02301817214948476)80.5:0.010458110485170646)99.9:0.1667141863105584,(('KJ834062.1':0.00908621933768139,(DQ678897-DQ678595:0.0015255618593780773,'AB615330.1':0.02574425474722225)64.2:0.0018614252932392938)74.1:0.010714593398872374,('AB614523.1':0.02104084381609489,'AB758201.1':0.02110685791288447,'AB615270.1':0.01859321327300323,'AB758221.1':0.02535555383651089,'AB758186.1':0.02573391784338619,'AB758231.1':0.028381615389761694,'AB758129.1':0.02223080196755861,'AB758191.1':0.023883161684543408,'AB615278.1':0.03199282253133412,'AB758188.1':0.02912152655690753,'AB758175.1':0.025244133129490975,'AB758204.1':0.02817485604384573,'AB758176.1':0.02498311079038229,'AB758134.1':0.02726507500145947,'AB615309.1':0.028075947275211344,'AB758150.1':0.024818205730927412,'AB614526.1':0.034709030914957084,'AB615273.1':0.04273531844710132,'AB615293.1':0.03472228520624271,'AB758173.1':0.033186209057627813,'AB758174.1':0.033880637932582336,'AB758163.1':0.038146818837753005,'AB758222.1':0.038648736949322915,'AB758169.1':0.034284290999664846,'AB615311.1':0.038050402689317864,'AB615313.1':0.03404935947729637,'AB758223.1':0.03448718465879236,'AB758197.1':0.03229739392716696,'AB615277.1':0.029843153850348914,'AB758171.1':0.02968134799985872,'AB615323.1':0.03315454402507639,'AB615326.1':0.0337561347768629,'AB758146.1':0.02631643611089074,'AB758178.1':0.03028290203277534,'AB758158.1':0.0322925925913814,'AB615304.1':0.028306684305516083,'AB615284.1':0.022717711596791812,'AB758239.1':0.02193069358288019,'AB614524.1':0.027978547171822632,'AB615275.1':0.027325717207302036,'AB758198.1':0.02726853502747567,'AB615292.1':0.031353404608037705,'AB615272.1':0.028702522441572953,'AB615287.1':0.02923801558391015,'AB615274.1':0.027307119430287075,'AB758200.1':0.033578373467993305,'AB615327.1':0.019453158240490653,'AB758153.1':0.0316335614760232,'AB758162.1':0.021785787827562797,'AB758233.1':0.02171132843531709,'AB758172.1':0.03532929117455019,'AB758181.1':0.024952800856293422,'AB758167.1':0.01976382323479292,'AB615319.1':0.028629715812330703,'AB758180.1':0.029915428836908453,'AB758196.1':0.02565460225591637,'AB615307.1':0.02548545816882608,'AB615315.1':0.01716308779475001,'AB615310.1':0.021734188493274242,'AB758179.1':0.02595000177649842,'AB758227.1':0.023638033877953935,'AB615316.1':0.02462719554406545,'AB758157.1':0.028577014147988467,('AB615303.1':0.000503,'AB758214.1':0.000502)95.1:0.03231922610610055,('AB615321.1':0.000942,'AB758211.1':0.004720304486836413)84.8:0.015775925076866204,('AB615305.1':0.004388021723969127,'AB615318.1':0.0011206257500619987)70.5:0.028575141671111026,('AB614522.1':0.0018855995523150426,'AB758212.1':0.005967311552851795)68.5:0.020051021037479633,('AB758141.1':0.000045,'AB614525.1':0.000359)65.7:0.026421987588375828,('AB615294.1':0.000014,'AB758219.1':0.0)63.1:0.028513004264831887,('AB758139.1':0.0041499935490889595,'AB758216.1':0.0)62.6:0.03027075718675709,('AB615322.1':0.001597811668912985,'AB758213.1':0.001590853158218275)60.4:0.024044386004927032,('AB615276.1':0.00573496317486516,'AB615302.1':0.0062175557681880544)60.199999999999996:0.021930403362909523,('AB615285.1':0.005088906699001139,'AB615279.1':0.005513084253606804)56.8:0.023831128845866245,('AB758147.1':0.005327459450893912,'AB758215.1':0.00929128662200046)55.300000000000004:0.02315493917955791,('AB615308.1':0.0,'AB615312.1':0.001451371775635979,'AB758183.1':0.0014460550377647374)51.0:0.03000246083537722,('AB758225.1':0.004178148782485569,'AB758220.1':0.000488,'AB758238.1':0.0,('AB615271.1':0.003790091946936358,'AB758135.1':0.008310266891987772)68.10000000000001:0.000498)59.9:0.026730061911545533)88.6:0.011489264905323426)96.2:0.1377072668679874,(('AF161804.1':0.019655313228509386,('NC_082820.1':0.0051100270544438,(UW202205:0.012065402784949941,('AF031497.1':0.0029867516375040593,('AF161803.1':0.002028233097210952,UW201647:0.0019093014552553078)50.3:0.0)61.3:0.0)74.2:0.004356083661135657)63.9:0.008901003033901345)99.7:0.03432034010313234,('AB090386.1':0.03087632008562935,'AB933162.1':0.035916500736099866,'AB933255.1':0.03399032395363011,'AB933166.1':0.030087527279947235,'AB933227.1':0.03952804774948665,'AB933176.1':0.034908768965504766,'AB933163.1':0.03662850721751815,'AB114906.1':0.03732437235202196,'AB933170.1':0.029706196681746788,'AB933165.1':0.029382272526711994,'AB933184.1':0.03960326410598852,'AB933197.1':0.02841427645232275,'AB933218.1':0.029758658884222078,'AB933190.1':0.024436724749732353,'AB933196.1':0.034393794417237944,'AB933193.1':0.02445778834159379,'AB933215.1':0.03494254031348887,'AB933223.1':0.03984361985534274,'AB933173.1':0.03951725318149185,'AB933200.1':0.0446594063254363,'AB933186.1':0.03889634675714432,'AB933230.1':0.03625749582131227,'AB933221.1':0.04082131515653997,'AB933198.1':0.03983868859478762,'AB933161.1':0.03457652481344575,'AB933157.1':0.037798645120066476,'AB933212.1':0.03174365264362944,'AB933248.1':0.03442790159260811,'AB933167.1':0.03472413326872048,'AB933232.1':0.03802188244491633,'AB933178.1':0.041854689219505026,'AB933169.1':0.0403372414230137,'AB933177.1':0.04007341057774877,'AB933179.1':0.044036704382012015,'AB933147.1':0.03851412579958102,'AB933234.1':0.03444489770145276,'AB933239.1':0.034301434196527925,'AB933208.1':0.03220075308629339,'AB933229.1':0.03698192909280629,'AB933228.1':0.032239838011303756,'AB933195.1':0.044322040705230714,'AB933207.1':0.026852578891923162,'AB933148.1':0.03945103611247336,'AB933187.1':0.034463910456422664,'AB933204.1':0.036279185676004466,'AB933194.1':0.03392142829811473,'AB933226.1':0.0401713805731404,'AB933174.1':0.04060262769813605,'AB933171.1':0.029613958402165186,'AB933172.1':0.03685894882664642,'AB933240.1':0.03420084421197839,'AB933253.1':0.0351614208256798,'AB933154.1':0.027784887667821057,'AB933238.1':0.032655551187448784,'AB933247.1':0.03391785995508184,'AB933235.1':0.03319897838575714,'NC_082781.1':0.0367564716182614,'AB933192.1':0.04839267489188376,'AP005989.1':0.035585202270147887,'AB933217.1':0.03550459988004773,'AB933151.1':0.03055654485797915,'AB933149.1':0.025209950099970402,'AB933181.1':0.02002306113727642,'AB933250.1':0.020529729581666156,'AB933237.1':0.024912294938525814,'AB933216.1':0.027758319788618258,'AB933159.1':0.03411380268840469,'AB933158.1':0.02180664494393919,'AB933246.1':0.018763350152212643,'AB933203.1':0.021886886313955467,'AB933236.1':0.02281662132330764,'AB933160.1':0.028434648107268312,'AB933180.1':0.033358625395637165,'AB933152.1':0.0288221026935222,'AB933164.1':0.03604513761103384,'AB933252.1':0.03135801730121662,'AB933251.1':0.031867331416843336,'AB933242.1':0.029465059346427847,'AB933156.1':0.039980302801641665,'AB933150.1':0.021124593788497514,'AB933155.1':0.028361261866819587,'AB933256.1':0.023766792489629485,'AB933189.1':0.030275453816884457,'AB933233.1':0.028749168335381103,'AB933191.1':0.025508173127066047,'AB933153.1':0.027199829452685564,'AB933183.1':0.027108848455148937,'AB933168.1':0.027273254279624404,'AB933175.1':0.03275367543124108,'AB933201.1':0.02859216547897192,'AB933254.1':0.02715610672302987,('AB933188.1':0.0,'AB933249.1':0.000418)63.0:0.04054268276378753)95.1:0.020530519586410334)99.8:0.21701469384925587,(('AB071265.1':0.025742008638697245,'AB071253.1':0.02283839682809191,'AB071247.1':0.02432573490940937,'AB071273.1':0.01898764177145651,'AB071255.1':0.022306545976633174,'AB071268.1':0.02229552493546466,'AB071260.1':0.016381904406175707,'AB071256.1':0.017095967005172574,'AB071233.1':0.015785022864444276,'AB071254.1':0.012012714432203864,'AB071227.1':0.019253686044042817,'AB071239.1':0.02390922324995054,'AB071217.1':0.0261888020818814,'AB071218.1':0.019182119169242562,'AB071234.1':0.025292581191680874,'AB071226.1':0.021107306978225993,'AB071235.1':0.030905995791196128,'AB071245.1':0.034895865110766366,'AB071248.1':0.02993733866692594,'AB071275.1':0.026354733958149523,'AB071274.1':0.03373633079053834,'AB071220.1':0.030535554754199667,'AB071236.1':0.041916131367676523,'AB071238.1':0.022776145264653658,'AB071229.1':0.02157420085053674,'AB071250.1':0.02552455818819699,'AB071219.1':0.0260627230700356,'AB071242.1':0.02002922041496641,'AB071222.1':0.025880541323454465,'AB071237.1':0.02140849496508357,'AB071252.1':0.019744061095485876,'AB071240.1':0.027578394727242217,'AB071251.1':0.02302589681006606,('AB071241.1':0.0,'AB071243.1':0.008047025275532416)83.2:0.03309313948552384,('AB071230.1':0.000623,'AB071231.1':0.005935124979202344)80.80000000000001:0.03185602060118459,('AB071221.1':0.0025191902442621705,'AB071244.1':0.01048237769560495)80.30000000000001:0.02390892208781742,('AB062059.1':0.0,'AB071276.1':0.003937758179012429)70.19999999999999:0.02690926892456519)100.0:0.051810626003760185,('AB059558.1':0.051535001308520734,'MF817390.1':0.046388324988641205,'MF817355.1':0.03561717264136177,'MF817354.1':0.04170343426585327,'MF817405.1':0.04814686776850785,'MF817366.1':0.055925054292459364,'MF817398.1':0.04661110638532201,'MF817428.1':0.04747341660702753,'MF817410.1':0.04435223024726831,'MF817392.1':0.05966817750817266,'MF817404.1':0.05426321627214625,'KJ834064.1':0.04804570195439756,'MF817418.1':0.0450286228964325,'MF817381.1':0.048223533242954864,'MF817415.1':0.04463982442925307,'MF817439.1':0.03711143552595236,'MF817378.1':0.045138358806975865,'MF817376.1':0.040922588493094325,'MF817431.1':0.041073458314497435,'MF817385.1':0.04453969009490105,'MF817360.1':0.0422775346992349,'MF817436.1':0.05450136853951815,'MF817387.1':0.042887998914154846,'MF817427.1':0.0509232810017094,'MF817432.1':0.05896235685251361,'MF817434.1':0.04189590283565453,'MF817363.1':0.03312007843553988,'MF817389.1':0.041264155392141344,'MF817400.1':0.044620889024484967,'MF817370.1':0.04779940909507552,'MF817361.1':0.046846750887429234,'MF817384.1':0.04476470235973934,'MF817430.1':0.046062458513248195,'MF817437.1':0.04472820791501031,'MF817441.1':0.04484270823783232,'MF817365.1':0.03711088246110872,'MF817364.1':0.03366855388958334,'MF817429.1':0.043895049285709975,'MF817359.1':0.04442837636185498,'MF817412.1':0.045137287051764285,'MF817435.1':0.03830850538009323,'MF817396.1':0.051666358739302476,'MF817416.1':0.05858600598624619,'MF817401.1':0.04465314621981925,'MF817421.1':0.0580496021680702,'MF817403.1':0.04895990831684133,'MF817433.1':0.07657525930446951,'MF817372.1':0.04555261793934723,'MF817394.1':0.05387035990053585,'MF817417.1':0.0403276471641934,'MF817367.1':0.04456294033388103,'MF817426.1':0.05169877547880214,'MF817379.1':0.05187115882783655,'MF817393.1':0.04529378793104388,'MF817380.1':0.05255059223026759,'MF817353.1':0.03536191863308902,'MF817424.1':0.03250085201422359,'MF817377.1':0.02927565470546245,'MF817438.1':0.029588940562833566,'MF817356.1':0.037323997178000334,'MF817352.1':0.054738783291281956,'MF817357.1':0.042900145183531635,'MF817386.1':0.03432981261815293,'MF817382.1':0.05364438594850407,('AB071278.1':0.0011319979095371635,'MF817373.1':0.000461)93.30000000000001:0.044451518672187995,('MF817358.1':0.006073485854714122,'MF817422.1':0.002463666529152031)82.39999999999999:0.036300897383006125,('MF817374.1':0.0015696973653231971,'MF817411.1':0.007486368268019183)77.4:0.049651735406965714,('MF817371.1':0.0,'MF817407.1':0.000347)73.4:0.05029553262944775,('MF817368.1':0.0024847909602767615,'MF817391.1':0.010197988964658566)66.4:0.04266727487134997,('MF817362.1':0.000054,'MF817395.1':0.004235128013618639)64.3:0.041398547377110295,('MF817402.1':0.0026548587777276977,'MF817409.1':0.000646)60.8:0.040317785964823105,('MF817369.1':0.003549809962887507,'MF817420.1':0.002172184195380178)60.4:0.03807688522901487,(DQ678887-DQ678585:0.020894495840363292,('MF817399.1':0.003074944839149718,'MF817423.1':0.007253824809111575)72.1:0.004140179551894885)60.3:0.04090326405330158,('MF817375.1':0.02122811437451594,('MF817413.1':0.01017971447787952,('MF817383.1':0.001288333788572238,'MF817397.1':0.005025372425571328)76.2:0.005856564572661593)50.3:0.0)68.0:0.044809344044094535,('AB062058.1':0.022883120924096223,'MF817323.1':0.026951222114208417,DQ678894-DQ678592:0.026219096310053258,'MF817331.1':0.029295687437521978,'MF817330.1':0.02564087243338703,'MF817346.1':0.02866336941271136,'MF817326.1':0.024328665231453883,'MF817341.1':0.02464436836202838,'MF817349.1':0.016032081528224607,'MF817324.1':0.021356322901396607,'MF817327.1':0.01942225840841444,('MF817344.1':0.000026,'MF817351.1':0.000017)88.2:0.02686100581722517,('AB071279.1':0.000242,'MF817337.1':0.000230)85.3:0.022727421853521945,('MF817342.1':0.001186966588104299,'MF817348.1':0.00251898050465843)71.8:0.016408479982747082,('MF817329.1':0.008464104808811823,'MF817340.1':0.000128)58.599999999999994:0.025509438559232656,('MF817335.1':0.0011040176344149222,('MF817334.1':0.0,'MF817343.1':0.003969680228364247)77.3:0.002715171295476715)50.6:0.020043447757235378,('MF817338.1':0.0045254584166739,('MF817332.1':0.000825,'MF817339.1':0.0013292969670109511,'MF817350.1':0.0048778964873257835)56.699999999999996:0.005159252741799569)78.4:0.020615252573022214)80.4:0.016503959886387698)98.8:0.027487443227621478)84.1:0.13585900589413158,('AY345611.1':0.021624318388106578,'AY345616.1':0.01848650549303038,'AY345617.1':0.025537406503788218,'AY345618.1':0.036127615838716876,'AY345615.1':0.024291960809267266,'AY345626.1':0.03284991216920313,'AY345630.1':0.021174678917364576,'AY345631.1':0.017882166108564523,'AY345622.1':0.03081505158612391,'AY345627.1':0.02730695913151182,'AY345620.1':0.022110370085505204,'AY345624.1':0.02643048431590994,'AY345797.1':0.01654222805074479,'AY345798.1':0.016995813857831332,'AY345799.1':0.010675807518609082,'AY345800.1':0.013264878870897667,'AY345805.1':0.014480505989935666,'AY345795.1':0.013844217835004557,'AY345793.1':0.018468699728639237,'AY345727.1':0.016958131643291408,'AY345819.1':0.012895489714347341,'AY345808.1':0.014086842941452793,'AY345811.1':0.01745346048759988,'AY345812.1':0.017395702688237202,'AY345816.1':0.017569020720328676,DQ678863-DQ678561:0.017568684121191835,'AY345803.1':0.023628240810288026,'AY345813.1':0.01708155538391476,'AY345818.1':0.015300582924238748,'AY345824.1':0.013666271169299082,'AY345804.1':0.016640348484316447,'AY345823.1':0.014964293972942022,'AY345612.1':0.01587448309138395,'AY345678.1':0.019302080660919707,'AY345733.1':0.014393895460937056,'AY345736.1':0.022108792188171467,'AY345737.1':0.02851613220394561,'AY345732.1':0.015214643789100257,'AY345676.1':0.013434903748997362,'AY345619.1':0.026611223935524564,'AY345695.1':0.020306937077238296,'AY345697.1':0.022622040678210553,'AY345700.1':0.02731999082621034,'AY345694.1':0.020589789229343625,'AY345696.1':0.024325030874478293,'AY345846.1':0.02934301400347239,'AY345667.1':0.025077937511550352,'AY345671.1':0.026779049051800674,'AY345668.1':0.022684327417150818,'AY345673.1':0.01924835435433153,'AY345666.1':0.02972366259888848,'AY345665.1':0.03143759720741246,'AY345670.1':0.026156560136743112,'AY345672.1':0.02282662909893629,'AY345677.1':0.015657902226689557,'AY345728.1':0.014740689862428935,'AY345699.1':0.022250517389133306,'AY345681.1':0.020251932386689153,'AY345714.1':0.017452454173289944,'AY345715.1':0.023379679870073,'AY345712.1':0.03902530831735329,'AY345711.1':0.038283319866643906,'AY345710.1':0.03945823427123868,'AY345713.1':0.025349234798615117,'AY345716.1':0.013994434733138827,'AY345701.1':0.012922413254340293,'AY345717.1':0.014930048761511161,'AY345706.1':0.021773688080514608,'AY345705.1':0.025389491070072767,'AY345707.1':0.02475503148672986,'AY345718.1':0.019035738711920658,'AY345719.1':0.01237145071177509,'AY345754.1':0.022155374372268055,'AY345721.1':0.019204815487024407,'AY345726.1':0.022364268583939084,'AY345723.1':0.013458984353952319,'AY345847.1':0.02633862704229084,'AY345830.1':0.033075566215371444,'AY345831.1':0.03464734993178609,'AY345836.1':0.03419066409635885,'AY345849.1':0.01951188246071639,'AY345693.1':0.02270854427046215,'AY345621.1':0.029441352055735837,'AY345623.1':0.03305996863487132,'AY345738.1':0.01593935380951783,'AY345850.1':0.01950627440656716,'AY345837.1':0.02705117186971423,'AY345840.1':0.0299214009920703,'AY345842.1':0.03695979705564767,'AY345841.1':0.029245445982331864,'AY345845.1':0.02987086894366653,'AY345834.1':0.03809363608026084,'AY345835.1':0.03401365548912866,'AY345839.1':0.025069078344771678,'AY345692.1':0.025833964969523615,'AY345691.1':0.022621070312552782,'AY345725.1':0.0222267992149362,'AY345731.1':0.01451652340832299,'AY345642.1':0.026802019231715324,'AY345643.1':0.029777435682184383,'AY345660.1':0.029674592960253432,'AY345651.1':0.03307251184480542,'AY345645.1':0.026160999043442545,'AY345653.1':0.02933109131316536,'AY345655.1':0.028903747536366986,'AY345657.1':0.028408092073854974,'AY345656.1':0.030189507958621853,'AY345654.1':0.02946791783749453,'AY345659.1':0.028172521112179272,'AY345664.1':0.0287362467550899,'AY345722.1':0.022015089340494898,'AY345742.1':0.029319423957072266,'AY345730.1':0.0142693728103645,'AY345729.1':0.014961018853544394,'AY345740.1':0.019274905734708025,'AY345739.1':0.03330282590512379,'AY345675.1':0.022274277533596676,'AY345669.1':0.027852207341059143,'AY345698.1':0.022218253651452524,'AY345806.1':0.0199689500791963,'AY345765.1':0.027247815725335744,'AY345759.1':0.019970667994531732,UW202942:0.01991757552975021,'AY345766.1':0.023401960617897843,'AY345779.1':0.029592296317338673,'AY345776.1':0.022316558448347734,'AY345770.1':0.022900815044378242,'AY345771.1':0.024946327839057758,'AY345772.1':0.026660812137441703,'NC_082760.1':0.026802227480111185,'AY345756.1':0.03614141825206413,'AY345773.1':0.025054272300015668,'AY345755.1':0.026218243672541053,'AY345782.1':0.01598013239652768,'AY345783.1':0.019543291672819763,'AY345784.1':0.01954237539612641,'AY345775.1':0.030246807530767972,'AY345789.1':0.01978644313463046,'AY345778.1':0.02204388945242297,'AY345794.1':0.027430219202168094,'AY345780.1':0.03182026476526517,'AY345743.1':0.031184634617022644,'AY345787.1':0.03100559591802693,'AY345786.1':0.014859685051375693,'AY345788.1':0.015132512591439273,'AY345741.1':0.03580598792819345,'AY345807.1':0.016755556714087627,'AY345767.1':0.026573552226506814,'AY345769.1':0.02364242525412158,'AY345781.1':0.019807726551869076,'AY345768.1':0.02470712035168382,'AY345822.1':0.02387677533670196,'AY345625.1':0.027241722804249302,'AY345750.1':0.03285038220279429,'AY345821.1':0.01678276454434563,'AY345820.1':0.02001691760579799,'AY345751.1':0.01999139166828301,'AY345826.1':0.0096400357459282,UW156300:0.013292482716431353,('AY345832.1':0.000097,'AY345833.1':0.0034879463718971437)93.5:0.03727787096682145,('AY345679.1':0.005387580501111711,'AY345680.1':0.006613504879080689)92.30000000000001:0.03084776977806747,('AY345843.1':0.0013899141907789958,'AY345844.1':0.014481288955657867)72.39999999999999:0.03244556717153807,('AY345613.1':0.000166,'AY345614.1':0.008928454967693455)72.3:0.01958903352940733,('AY345752.1':0.0016620721063372312,'AY345753.1':0.005175032144233205)70.3:0.024074937842767374,('AY345748.1':0.006047465588983614,'AY345749.1':0.0)67.0:0.019708453228614864,('AY345790.1':0.0,'AY345792.1':0.00585711113778109)63.3:0.014585481378918908,('AY345629.1':0.003792659164498169,'AY345628.1':0.008668751624342885)63.1:0.02088203413118933,('AY345708.1':0.000248,'AY345709.1':0.0019819889992241935)62.8:0.029469787778296952,('AY345703.1':0.005490705318279054,'AY345704.1':0.0019964752503384142)62.7:0.016649309072450325,(DQ678846-DQ678544:0.006689863905145588,'EU272878.1':0.0)58.099999999999994:0.04084285292135115,('AY345757.1':0.0,'AY345758.1':0.000179)57.199999999999996:0.025694938669795442,('AY345633.1':0.005455925574587128,'AY345632.1':0.0)55.400000000000006:0.025095310414445404,('AY345828.1':0.0014854716855127736,'AY345829.1':0.005074919375279707)54.1:0.017797536957947002,('AY345662.1':0.003915988539624271,'AY345663.1':0.0)50.7:0.02898118172515679,('OR641519.1':0.0041052979649075505,UW158662:0.004025053300046821,'OR641520.1':0.000614)86.1:0.038122023005194905,('AY345639.1':0.006231116395738423,('AY345634.1':0.0010400936561963392,'AY345637.1':0.004569056737032617)75.1:0.0019621993955941663)68.60000000000001:0.023684179783114045,(UW113148:0.007122199754770853,(UW153484:0.003561491554808782,UW158659:0.0)74.5:0.008956609991631781)62.2:0.02599314980523132,(UW158663:0.0033979105398927456,('EU272873.1':0.0,('EU272871.1':0.000004,UW153483:0.0)98.0:0.0037689523231803634)89.3:0.00323423273648632)90.8:0.03222798448439257,('AY345747.1':0.007531726387566717,('AY345746.1':0.005305203392055258,('AY345744.1':0.0035175204075817423,'AY345745.1':0.0)53.800000000000004:0.0018832050486906615)57.099999999999994:0.0)67.4:0.023959699743457408,(UW119936:0.0,('OR641518.1':0.0016336810758191822,('EU272883.1':0.000383,'OR641517.1':0.004063765916996254,UW155299:0.007371955002877295,UW113145:0.000247)81.0:0.0016154994776703124)50.5:0.0011469778785913043)67.80000000000001:0.030375947366500067,('AY345855.1':0.003521050778247381,('AY345853.1':0.006536114094549572,'AY345854.1':0.00971625136281401,UW202929:0.006632726447803161,('AY345851.1':0.001124383566056597,'AY345852.1':0.003027836371899517)66.10000000000001:0.005837617714552046)89.7:0.009139130423525987)64.8:0.034204387766678945,('AY345690.1':0.0027571943574786206,(('AY345689.1':0.0,'AY345687.1':0.0038251281248379843)75.2:0.008447906576036557,('AY345682.1':0.0015327880936033544,'AY345684.1':0.004662605386528407,'AY345686.1':0.011998773184726641,ERR5241711:0.0014128544688616351,'AY345685.1':0.008668696270928589)77.10000000000001:0.008594079561952739)54.2:0.0)56.49999999999999:0.01803838740011493)97.8:0.13898272053571248)100.0:0.0);
